# Supplementary material for: Medicinal Chemistry Progression of Sapanisertib, the Anticancer and Dual Plasmodium Phosphatidylinositol 4‑Kinase Beta and cGMP-Dependent Protein Kinase Inhibitor, for Malaria
Source: J Med Chem. 2025 May 16;68(11):10757–70. doi: 10.1021/acs.jmedchem.4c02799 (PMC12169674; doi:10.1021/acs.jmedchem.4c02799)
Supplement: Supplementary file 2 [file jm4c02799_si_002.csv]

Code	Smiles	PfNF54 IC50 (µM)	PfK1 IC50 (µM)	PvPI4KB IC50 (µM)	PfPKG IC50 (µM)	PfPKG % Inh. @ 10 µM
6	NC1=C2C(N(CC3=CC=CC=C3)N=C2C4=CC(N=C(N)O5)=C5C=C4)=NC=N1	0.719		0.019	0.520
7	NC1=NC=NC2=C1C(C3=CC(N=C(N)O4)=C4C=C3)=NN2CC5=CC=C(Cl)C=C5	0.029	0.035	0.007	>10
8	NC1=NC=NC2=C1C(C3=CC(N=C(N)O4)=C4C=C3)=NN2CC5=CC=C(F)C=C5	0.141	0.106	0.006	1.6
9	NC1=NC=NC2=C1C(C3=CC(N=C(N)O4)=C4C=C3)=NN2CC5=CC=C(C(F)(F)F)C=C5	> 6		0.665		40
10	NC1=NC=NC2=C1C(C3=CC(N=C(N)O4)=C4C=C3)=NN2CC5=CC=C(N)C=C5	0.068	2.69	0.025	0.053
11	NC1=C2C(N(CC3=CC=CC(F)=C3)N=C2C4=CC(N=C(N)O5)=C5C=C4)=NC=N1	0.297	0.203	0.023	3.2
12	NC1=NC=NC2=C1C(C3=CC(N=C(N)O4)=C4C=C3)=NN2CC5=CC=CC(C(F)(F)F)=C5	0.173	0.143	0.008	0.150
13	NC1=NC=NC2=C1C(C3=CC(N=C(N)O4)=C4C=C3)=NN2CC5=CC=CC(Cl)=C5	0.129	0.134	0.018	3.2
14	NC1=C2C(N(CC3=CC=CC(N)=C3)N=C2C4=CC(N=C(N)O5)=C5C=C4)=NC=N1	0.345	1.40	0.010	0.117
15	NC1=C2C(N(CC3=CC=CC(N(C)C)=C3)N=C2C4=CC(N=C(N)O5)=C5C=C4)=NC=N1	0.411	3.68	0.011	0.155
16	NC1=C2C(N(CC3=CC=CC=C3F)N=C2C4=CC(N=C(N)O5)=C5C=C4)=NC=N1	2.66	1.28	0.027	0.10
17	NC1=C2C(N(CC3=CC=CC=C3Cl)N=C2C4=CC(N=C(N)O5)=C5C=C4)=NC=N1	1.35	2.55	0.041	0.320
18	NC1=C2C(N(CC3=CC=CC=C3C(F)(F)F)N=C2C4=CC(N=C(N)O5)=C5C=C4)=NC=N1	3.60	2.67	0.113	0.230
19	NC1=NC=NC2=C1C(C3=CC(N=C(N)O4)=C4C=C3)=NN2CC5=CC=C(Cl)C(F)=C5	0.020	0.018	0.001	0.219
20	NC1=NC=NC2=C1C(C3=CC(N=C(N)O4)=C4C=C3)=NN2CC5=CC=C(Cl)C(Cl)=C5	0.039	0.035	0.001		35
21	NC1=C2C(N(CC3=CC=C(Cl)C=C3Cl)N=C2C4=CC(N=C(N)O5)=C5C=C4)=NC=N1	0.520	0.448	0.020		75
22	NC1=NC=NC2=C1C(C3=CC(N=C(N)O4)=C4C=C3)=NN2CC5=CC=C(Cl)C=C5F	0.100	0.082	0.003		77
23	NC1=NC=NC2=C1C(C3=CC(N=C(N)O4)=C4C=C3)=NN2CC5=CC=C(F)C=C5F	0.207		0.010	0.063
24	NC1=C2C(N(CC3=CC=C(F)C=C3Cl)N=C2C4=CC(N=C(N)O5)=C5C=C4)=NC=N1	0.834		0.024	0.113
25	NC1=NC=NC2=C1C(C3=CC(N=C(N)O4)=C4C=C3)=NN2CC5=CC=C(F)C(Cl)=C5	0.086	0.097	0.005		43
26	NC1=NC=NC2=C1C(C3=CC(N=C(N)O4)=C4C=C3)=NN2CC5=CC=C(F)C(F)=C5	0.044		0.004		70
27	NC1=C2C(N(CC3=CN=C(C(F)(F)F)C=C3)N=C2C4=CC(N=C(N)O5)=C5C=C4)=NC=N1	0.375	0.219	0.915		75
28	NC1=NC=NC2=C1C(C3=CC(N=C(N)O4)=C4C=C3)=NN2CC5=CN=C(Cl)C=C5	0.081	0.060	0.008	0.554
29	NC1=NC=NC2=C1C(C3=CC(N=C(N)O4)=C4C=C3)=NN2CC5=CN=C(F)C=C5	0.184	0.231	0.010	0.623
30	NC1=C2C(N(CC3=CN=C(C)C=C3)N=C2C4=CC(N=C(N)O5)=C5C=C4)=NC=N1	0.340	0.315	0.038	0.245
31	NC1=NC=NC2=C1C(C3=CC(N=C(N)O4)=C4C=C3)=NN2CC5=CC=NC=C5	0.950		0.015	0.485
32	NC1=NC=NC2=C1C(C3=CC(N=C(N)O4)=C4C=C3)=NN2CC5=CC=NC(Cl)=C5	0.104	2.51	0.003	0.834
33	NC1=NC=NC2=C1C(C3=CC(N=C(N)O4)=C4C=C3)=NN2CC5=CN=CC=C5	0.795		0.007	0.350
34	NC1=NC=NC2=C1C(C3=CC(N=C(N)O4)=C4C=C3)=NN2CC5=CN=CC(C)=C5	0.189	0.304	0.005	0.384
35	NC1=NC=NC2=C1C(C3=CC(N=C(N)O4)=C4C=C3)=NN2CC5=CN=CC(Cl)=C5	0.151	0.133	0.004	0.145
36	NC1=NC=NC2=C1C(C3=CC(N=C(N)O4)=C4C=C3)=NN2CC5=CN=CC(F)=C5	0.250		0.004	0.312
37	NC1=NC=NC2=C1C(C3=CC(N=C(N)O4)=C4C=C3)=NN2CC5CCCCC5	0.384	1.704	0.027	0.062
38	NC1=NC=NC2=C1C(C3=CC(N=C(N)O4)=C4C=C3)=NN2CC5CCC(F)(F)CC5	0.169		0.009	0.258
46a	NC(=O)c1ccc(cc1)Cn1nc(c2c(ncnc12)N)-c1ccc2oc(nc2c1)N	1.46		0.012	0.78
46b	NC(=O)c1cccc(c1)Cn1nc(c2c(ncnc12)N)-c1ccc2oc(nc2c1)N	0.66	0.54	0.004	0.12
46c	NC(=O)c1ccccc1Cn1nc(c2c(ncnc12)N)-c1ccc2oc(nc2c1)N	1.36	1.15	0.004	0.3
46d	Nc1nc2cc(ccc2o1)-c1nn(c2ncnc(c12)N)Cc1ccc(cc1)S(=O)(=O)N	>6		0.012	0.35
46e	CNS(=O)(=O)c1ccc(cc1)Cn1nc(c2c(ncnc12)N)-c1ccc2oc(nc2c1)N	0.65	3.48	0.013	0.25
46f	CN(C)S(=O)(=O)c1ccc(cc1)Cn1nc(c2c(ncnc12)N)-c1ccc2oc(nc2c1)N	4.9	0.69	0.01	0.8
46g	CN(C)S(=O)(=O)c1cccc(c1)Cn1nc(c2c(ncnc12)N)-c1ccc2oc(nc2c1)N	0.4		0.004	0.18
46h	CNS(=O)(=O)c1cccc(c1)Cn1nc(c2c(ncnc12)N)-c1ccc2oc(nc2c1)N	3.52		0.002	0.22
