# Supplementary material for: Medicinal Chemistry Progression of Sapanisertib, the Anticancer and Dual Plasmodium Phosphatidylinositol 4‑Kinase Beta and cGMP-Dependent Protein Kinase Inhibitor, for Malaria
Source: J Med Chem. 2025 May 16;68(11):10757–70. doi: 10.1021/acs.jmedchem.4c02799 (PMC12169674; doi:10.1021/acs.jmedchem.4c02799)
Supplement: Supplementary file 4 [file jm4c02799_si_004.pdb]

HETATM    1  C1  UNK   900       8.400 335.152   2.698  1.00  0.00           C  
HETATM    2  N1  UNK   900       9.239 335.413   1.623  1.00  0.00           N  
HETATM    3  O1  UNK   900       8.651 340.366  11.541  1.00  0.00           O  
HETATM    4  C2  UNK   900       7.979 336.196   3.513  1.00  0.00           C  
HETATM    5  N2  UNK   900       6.404 334.476   7.389  1.00  0.00           N  
HETATM    6  C3  UNK   900       7.158 335.928   4.607  1.00  0.00           C  
HETATM    7  N3  UNK   900       6.895 335.668   7.777  1.00  0.00           N  
HETATM    8  C4  UNK   900       6.763 334.614   4.880  1.00  0.00           C  
HETATM    9  N4  UNK   900       6.447 332.282  10.818  1.00  0.00           N  
HETATM   10  C5  UNK   900       7.190 333.572   4.052  1.00  0.00           C  
HETATM   11  N5  UNK   900       5.977 332.315   8.432  1.00  0.00           N  
HETATM   12  C6  UNK   900       8.003 333.845   2.954  1.00  0.00           C  
HETATM   13  N6  UNK   900       7.238 334.115  11.979  1.00  0.00           N  
HETATM   14  C7  UNK   900       5.833 334.318   6.054  1.00  0.00           C  
HETATM   15  N7  UNK   900       7.055 339.138  12.615  1.00  0.00           N  
HETATM   16  C8  UNK   900       7.158 335.608   9.064  1.00  0.00           C  
HETATM   17  N8  UNK   900       7.697 341.247  13.424  1.00  0.00           N  
HETATM   18  C9  UNK   900       6.837 334.303   9.573  1.00  0.00           C  
HETATM   19  C10 UNK   900       6.834 333.574  10.774  1.00  0.00           C  
HETATM   20  C11 UNK   900       6.040 331.726   9.649  1.00  0.00           C  
HETATM   21  C12 UNK   900       6.383 333.588   8.445  1.00  0.00           C  
HETATM   22  C13 UNK   900       7.655 336.824   9.762  1.00  0.00           C  
HETATM   23  C14 UNK   900       8.652 337.592   9.137  1.00  0.00           C  
HETATM   24  C15 UNK   900       9.096 338.806   9.670  1.00  0.00           C  
HETATM   25  C16 UNK   900       8.470 339.216  10.847  1.00  0.00           C  
HETATM   26  C17 UNK   900       7.771 340.227  12.565  1.00  0.00           C  
HETATM   27  C18 UNK   900       7.486 338.460  11.512  1.00  0.00           C  
HETATM   28  C19 UNK   900       7.093 337.224  10.984  1.00  0.00           C  
ATOM     29  N   GLY A 372      -4.774 342.452  59.503  1.00105.81           N  
ATOM     30  CA  GLY A 372      -4.238 341.168  59.106  1.00107.34           C  
ATOM     31  C   GLY A 372      -4.954 340.563  57.879  1.00110.54           C  
ATOM     32  O   GLY A 372      -4.513 339.513  57.415  1.00108.64           O  
ATOM     33  N   SER A 373      -6.030 341.183  57.348  1.00113.05           N  
ATOM     34  CA  SER A 373      -6.810 340.695  56.202  1.00101.70           C  
ATOM     35  C   SER A 373      -6.030 340.645  54.873  1.00 86.25           C  
ATOM     36  O   SER A 373      -6.343 339.801  54.034  1.00 81.17           O  
ATOM     37  CB  SER A 373      -8.123 341.502  56.077  1.00  0.00           C  
ATOM     38  OG  SER A 373      -7.951 342.763  55.455  1.00  0.00           O  
ATOM     39  N   LEU A 374      -5.031 341.531  54.709  1.00 73.94           N  
ATOM     40  CA  LEU A 374      -4.153 341.564  53.540  1.00 67.69           C  
ATOM     41  C   LEU A 374      -3.150 340.401  53.543  1.00 63.94           C  
ATOM     42  O   LEU A 374      -2.974 339.759  52.509  1.00 66.52           O  
ATOM     43  CB  LEU A 374      -3.438 342.930  53.471  1.00 66.43           C  
ATOM     44  CG  LEU A 374      -2.613 343.148  52.183  1.00 65.90           C  
ATOM     45  CD1 LEU A 374      -3.490 343.147  50.916  1.00 65.95           C  
ATOM     46  CD2 LEU A 374      -1.765 344.423  52.277  1.00 61.08           C  
ATOM     47  N   LEU A 375      -2.540 340.133  54.709  1.00 63.50           N  
ATOM     48  CA  LEU A 375      -1.652 338.991  54.927  1.00 63.44           C  
ATOM     49  C   LEU A 375      -2.399 337.648  54.827  1.00 62.52           C  
ATOM     50  O   LEU A 375      -1.812 336.673  54.365  1.00 59.67           O  
ATOM     51  CB  LEU A 375      -0.934 339.172  56.284  1.00 64.58           C  
ATOM     52  CG  LEU A 375       0.111 338.089  56.640  1.00 67.18           C  
ATOM     53  CD1 LEU A 375       1.225 337.977  55.576  1.00 69.70           C  
ATOM     54  CD2 LEU A 375       0.676 338.318  58.057  1.00 67.41           C  
ATOM     55  N   ARG A 376      -3.686 337.639  55.213  1.00 66.94           N  
ATOM     56  CA  ARG A 376      -4.601 336.509  55.077  1.00 70.05           C  
ATOM     57  C   ARG A 376      -4.859 336.144  53.600  1.00 64.42           C  
ATOM     58  O   ARG A 376      -4.823 334.959  53.276  1.00 61.69           O  
ATOM     59  CB  ARG A 376      -5.894 336.829  55.858  1.00 80.91           C  
ATOM     60  CG  ARG A 376      -6.799 335.620  56.158  1.00 91.17           C  
ATOM     61  CD  ARG A 376      -8.154 336.009  56.784  1.00101.23           C  
ATOM     62  NE  ARG A 376      -8.032 336.621  58.126  1.00110.17           N  
ATOM     63  CZ  ARG A 376      -8.782 337.609  58.660  1.00113.35           C  
ATOM     64  NH1 ARG A 376      -9.767 338.218  57.981  1.00110.98           N1+
ATOM     65  NH2 ARG A 376      -8.538 337.998  59.918  1.00116.39           N1+
ATOM     66  N   LEU A 377      -5.031 337.163  52.732  1.00 64.20           N  
ATOM     67  CA  LEU A 377      -5.119 337.027  51.273  1.00 64.54           C  
ATOM     68  C   LEU A 377      -3.815 336.497  50.648  1.00 66.20           C  
ATOM     69  O   LEU A 377      -3.879 335.627  49.783  1.00 68.21           O  
ATOM     70  CB  LEU A 377      -5.556 338.379  50.646  1.00 65.27           C  
ATOM     71  CG  LEU A 377      -5.576 338.459  49.095  1.00 63.79           C  
ATOM     72  CD1 LEU A 377      -6.611 337.497  48.472  1.00 65.04           C  
ATOM     73  CD2 LEU A 377      -5.744 339.915  48.611  1.00 62.21           C  
ATOM     74  N   PHE A 378      -2.660 337.015  51.095  1.00 65.49           N  
ATOM     75  CA  PHE A 378      -1.350 336.606  50.582  1.00 63.86           C  
ATOM     76  C   PHE A 378      -0.924 335.185  51.000  1.00 67.74           C  
ATOM     77  O   PHE A 378      -0.060 334.610  50.342  1.00 73.24           O  
ATOM     78  CB  PHE A 378      -0.275 337.626  50.990  1.00 59.86           C  
ATOM     79  CG  PHE A 378      -0.415 339.060  50.497  1.00 58.98           C  
ATOM     80  CD1 PHE A 378      -1.172 339.398  49.351  1.00 61.69           C  
ATOM     81  CD2 PHE A 378       0.369 340.060  51.109  1.00 56.69           C  
ATOM     82  CE1 PHE A 378      -1.176 340.704  48.881  1.00 62.67           C  
ATOM     83  CE2 PHE A 378       0.356 341.357  50.619  1.00 54.22           C  
ATOM     84  CZ  PHE A 378      -0.414 341.679  49.510  1.00 58.03           C  
ATOM     85  N   ARG A 379      -1.535 334.639  52.062  1.00 68.00           N  
ATOM     86  CA  ARG A 379      -1.321 333.267  52.525  1.00 69.72           C  
ATOM     87  C   ARG A 379      -2.413 332.298  52.029  1.00 72.70           C  
ATOM     88  O   ARG A 379      -2.241 331.095  52.224  1.00 76.41           O  
ATOM     89  CB  ARG A 379      -1.223 333.264  54.065  1.00  0.00           C  
ATOM     90  CG  ARG A 379       0.046 333.955  54.597  1.00  0.00           C  
ATOM     91  CD  ARG A 379       0.067 334.027  56.131  1.00  0.00           C  
ATOM     92  NE  ARG A 379       1.334 334.583  56.638  1.00  0.00           N  
ATOM     93  CZ  ARG A 379       1.683 334.766  57.926  1.00  0.00           C  
ATOM     94  NH1 ARG A 379       0.877 334.417  58.941  1.00  0.00           N1+
ATOM     95  NH2 ARG A 379       2.872 335.317  58.202  1.00  0.00           N1+
ATOM     96  N   CYS A 380      -3.489 332.798  51.390  1.00 73.64           N  
ATOM     97  CA  CYS A 380      -4.552 331.974  50.799  1.00 74.11           C  
ATOM     98  C   CYS A 380      -4.166 331.470  49.392  1.00 78.85           C  
ATOM     99  O   CYS A 380      -3.168 331.921  48.824  1.00 73.47           O  
ATOM    100  CB  CYS A 380      -5.930 332.682  50.854  1.00  0.00           C  
ATOM    101  SG  CYS A 380      -6.306 333.768  49.448  1.00  0.00           S  
ATOM    102  N   GLU A 381      -4.984 330.545  48.853  1.00 85.69           N  
ATOM    103  CA  GLU A 381      -4.786 329.912  47.542  1.00 87.73           C  
ATOM    104  C   GLU A 381      -4.844 330.895  46.356  1.00 78.51           C  
ATOM    105  O   GLU A 381      -4.217 330.612  45.337  1.00 76.57           O  
ATOM    106  CB  GLU A 381      -5.791 328.745  47.364  1.00  0.00           C  
ATOM    107  CG  GLU A 381      -7.200 329.127  46.844  1.00  0.00           C  
ATOM    108  CD  GLU A 381      -8.126 327.916  46.685  1.00  0.00           C  
ATOM    109  OE1 GLU A 381      -9.139 327.874  47.417  1.00  0.00           O  
ATOM    110  OE2 GLU A 381      -7.821 327.061  45.824  1.00  0.00           O1-
ATOM    111  N   TYR A 382      -5.581 332.015  46.501  1.00 69.06           N  
ATOM    112  CA  TYR A 382      -5.734 333.050  45.471  1.00 68.17           C  
ATOM    113  C   TYR A 382      -4.425 333.786  45.132  1.00 65.36           C  
ATOM    114  O   TYR A 382      -4.377 334.431  44.086  1.00 57.33           O  
ATOM    115  CB  TYR A 382      -6.798 334.094  45.887  1.00  0.00           C  
ATOM    116  CG  TYR A 382      -8.205 333.617  46.226  1.00  0.00           C  
ATOM    117  CD1 TYR A 382      -8.742 332.431  45.677  1.00  0.00           C  
ATOM    118  CD2 TYR A 382      -9.010 334.410  47.072  1.00  0.00           C  
ATOM    119  CE1 TYR A 382     -10.064 332.046  45.972  1.00  0.00           C  
ATOM    120  CE2 TYR A 382     -10.334 334.029  47.363  1.00  0.00           C  
ATOM    121  CZ  TYR A 382     -10.864 332.849  46.808  1.00  0.00           C  
ATOM    122  OH  TYR A 382     -12.153 332.488  47.076  1.00  0.00           O  
ATOM    123  N   PHE A 383      -3.402 333.689  46.003  1.00 67.27           N  
ATOM    124  CA  PHE A 383      -2.100 334.313  45.799  1.00 66.29           C  
ATOM    125  C   PHE A 383      -1.266 333.498  44.797  1.00 65.07           C  
ATOM    126  O   PHE A 383      -0.624 332.513  45.163  1.00 65.85           O  
ATOM    127  CB  PHE A 383      -1.403 334.520  47.157  1.00 64.06           C  
ATOM    128  CG  PHE A 383      -0.268 335.533  47.135  1.00 62.46           C  
ATOM    129  CD1 PHE A 383      -0.513 336.864  46.732  1.00 64.58           C  
ATOM    130  CD2 PHE A 383       1.024 335.181  47.573  1.00 61.53           C  
ATOM    131  CE1 PHE A 383       0.507 337.803  46.762  1.00 64.69           C  
ATOM    132  CE2 PHE A 383       2.025 336.143  47.620  1.00 62.94           C  
ATOM    133  CZ  PHE A 383       1.771 337.445  47.208  1.00 62.32           C  
ATOM    134  N   ASP A 384      -1.320 333.959  43.543  1.00 64.61           N  
ATOM    135  CA  ASP A 384      -0.547 333.495  42.394  1.00 61.75           C  
ATOM    136  C   ASP A 384       0.355 334.648  41.927  1.00 62.56           C  
ATOM    137  O   ASP A 384       0.145 335.789  42.341  1.00 56.11           O  
ATOM    138  CB  ASP A 384      -1.462 333.006  41.235  1.00 62.57           C  
ATOM    139  CG  ASP A 384      -2.535 333.963  40.660  1.00 66.24           C  
ATOM    140  OD1 ASP A 384      -2.687 335.107  41.145  1.00 66.52           O  
ATOM    141  OD2 ASP A 384      -3.212 333.513  39.712  1.00 70.72           O1-
ATOM    142  N   THR A 385       1.327 334.337  41.057  1.00 63.09           N  
ATOM    143  CA  THR A 385       2.272 335.277  40.437  1.00 60.01           C  
ATOM    144  C   THR A 385       1.648 336.555  39.811  1.00 66.03           C  
ATOM    145  O   THR A 385       2.282 337.609  39.862  1.00 59.17           O  
ATOM    146  CB  THR A 385       3.144 334.536  39.386  1.00  0.00           C  
ATOM    147  CG2 THR A 385       2.343 333.806  38.299  1.00  0.00           C  
ATOM    148  OG1 THR A 385       4.047 335.397  38.715  1.00  0.00           O  
ATOM    149  N   HIS A 386       0.404 336.463  39.305  1.00 73.26           N  
ATOM    150  CA  HIS A 386      -0.405 337.593  38.837  1.00 73.32           C  
ATOM    151  C   HIS A 386      -0.711 338.579  39.978  1.00 71.43           C  
ATOM    152  O   HIS A 386      -0.419 339.767  39.841  1.00 75.06           O  
ATOM    153  CB  HIS A 386      -1.735 337.110  38.209  1.00  0.00           C  
ATOM    154  CG  HIS A 386      -1.670 336.130  37.061  1.00  0.00           C  
ATOM    155  CD2 HIS A 386      -2.341 336.191  35.857  1.00  0.00           C  
ATOM    156  ND1 HIS A 386      -0.902 334.960  37.079  1.00  0.00           N  
ATOM    157  CE1 HIS A 386      -1.133 334.375  35.911  1.00  0.00           C  
ATOM    158  NE2 HIS A 386      -1.975 335.066  35.141  1.00  0.00           N  
ATOM    159  N   LEU A 387      -1.268 338.051  41.085  1.00 71.30           N  
ATOM    160  CA  LEU A 387      -1.608 338.801  42.293  1.00 67.90           C  
ATOM    161  C   LEU A 387      -0.367 339.362  43.007  1.00 58.81           C  
ATOM    162  O   LEU A 387      -0.430 340.512  43.432  1.00 57.95           O  
ATOM    163  CB  LEU A 387      -2.493 337.947  43.237  1.00  0.00           C  
ATOM    164  CG  LEU A 387      -3.349 338.778  44.225  1.00  0.00           C  
ATOM    165  CD1 LEU A 387      -4.386 339.644  43.474  1.00  0.00           C  
ATOM    166  CD2 LEU A 387      -4.018 337.895  45.302  1.00  0.00           C  
ATOM    167  N   HIS A 388       0.752 338.604  43.051  1.00 52.39           N  
ATOM    168  CA  HIS A 388       2.070 339.078  43.511  1.00 51.17           C  
ATOM    169  C   HIS A 388       2.437 340.407  42.830  1.00 49.79           C  
ATOM    170  O   HIS A 388       2.517 341.430  43.499  1.00 45.72           O  
ATOM    171  CB  HIS A 388       3.201 338.056  43.221  1.00  0.00           C  
ATOM    172  CG  HIS A 388       3.276 336.765  43.998  1.00  0.00           C  
ATOM    173  CD2 HIS A 388       4.339 336.117  44.589  1.00  0.00           C  
ATOM    174  ND1 HIS A 388       2.198 335.930  44.195  1.00  0.00           N  
ATOM    175  CE1 HIS A 388       2.642 334.828  44.797  1.00  0.00           C  
ATOM    176  NE2 HIS A 388       3.934 334.878  45.086  1.00  0.00           N  
ATOM    177  N   ILE A 389       2.581 340.353  41.499  1.00 51.89           N  
ATOM    178  CA  ILE A 389       2.987 341.449  40.627  1.00 52.26           C  
ATOM    179  C   ILE A 389       2.038 342.663  40.619  1.00 53.82           C  
ATOM    180  O   ILE A 389       2.530 343.786  40.518  1.00 52.18           O  
ATOM    181  CB  ILE A 389       3.220 340.901  39.194  1.00 57.04           C  
ATOM    182  CG1 ILE A 389       4.502 340.043  39.209  1.00 63.30           C  
ATOM    183  CG2 ILE A 389       3.273 341.952  38.064  1.00 58.53           C  
ATOM    184  CD1 ILE A 389       4.642 339.148  37.989  1.00 67.93           C  
ATOM    185  N   ARG A 390       0.722 342.428  40.767  1.00 55.87           N  
ATOM    186  CA  ARG A 390      -0.290 343.480  40.886  1.00 55.78           C  
ATOM    187  C   ARG A 390      -0.085 344.340  42.147  1.00 55.11           C  
ATOM    188  O   ARG A 390      -0.083 345.565  42.042  1.00 52.53           O  
ATOM    189  CB  ARG A 390      -1.701 342.858  40.835  1.00  0.00           C  
ATOM    190  CG  ARG A 390      -2.837 343.897  40.804  1.00  0.00           C  
ATOM    191  CD  ARG A 390      -4.233 343.256  40.816  1.00  0.00           C  
ATOM    192  NE  ARG A 390      -5.300 344.266  40.934  1.00  0.00           N  
ATOM    193  CZ  ARG A 390      -5.737 344.871  42.056  1.00  0.00           C  
ATOM    194  NH1 ARG A 390      -5.236 344.584  43.268  1.00  0.00           N1+
ATOM    195  NH2 ARG A 390      -6.705 345.790  41.957  1.00  0.00           N1+
ATOM    196  N   TYR A 391       0.125 343.680  43.299  1.00 55.96           N  
ATOM    197  CA  TYR A 391       0.457 344.330  44.567  1.00 54.07           C  
ATOM    198  C   TYR A 391       1.875 344.937  44.585  1.00 53.65           C  
ATOM    199  O   TYR A 391       2.059 345.951  45.250  1.00 60.12           O  
ATOM    200  CB  TYR A 391       0.199 343.358  45.740  1.00 50.55           C  
ATOM    201  CG  TYR A 391      -1.264 343.279  46.161  1.00 50.90           C  
ATOM    202  CD1 TYR A 391      -1.760 344.159  47.142  1.00 49.14           C  
ATOM    203  CD2 TYR A 391      -2.151 342.351  45.579  1.00 53.22           C  
ATOM    204  CE1 TYR A 391      -3.117 344.138  47.512  1.00 46.83           C  
ATOM    205  CE2 TYR A 391      -3.501 342.296  45.972  1.00 51.74           C  
ATOM    206  CZ  TYR A 391      -3.988 343.195  46.936  1.00 48.71           C  
ATOM    207  OH  TYR A 391      -5.299 343.151  47.305  1.00 56.28           O  
ATOM    208  N   LEU A 392       2.830 344.374  43.820  1.00 50.69           N  
ATOM    209  CA  LEU A 392       4.184 344.923  43.620  1.00 52.15           C  
ATOM    210  C   LEU A 392       4.125 346.294  42.930  1.00 53.61           C  
ATOM    211  O   LEU A 392       4.807 347.228  43.349  1.00 58.86           O  
ATOM    212  CB  LEU A 392       5.036 343.926  42.781  1.00 53.25           C  
ATOM    213  CG  LEU A 392       6.533 343.822  43.168  1.00 54.12           C  
ATOM    214  CD1 LEU A 392       7.136 342.432  42.877  1.00 58.73           C  
ATOM    215  CD2 LEU A 392       7.377 344.900  42.477  1.00 53.41           C  
ATOM    216  N   TYR A 393       3.282 346.361  41.891  1.00 52.32           N  
ATOM    217  CA  TYR A 393       3.062 347.520  41.044  1.00 50.18           C  
ATOM    218  C   TYR A 393       2.280 348.647  41.744  1.00 50.86           C  
ATOM    219  O   TYR A 393       2.705 349.797  41.645  1.00 53.48           O  
ATOM    220  CB  TYR A 393       2.391 347.027  39.747  1.00 47.00           C  
ATOM    221  CG  TYR A 393       2.076 348.098  38.724  1.00 44.79           C  
ATOM    222  CD1 TYR A 393       3.121 348.761  38.050  1.00 45.42           C  
ATOM    223  CD2 TYR A 393       0.735 348.424  38.437  1.00 44.64           C  
ATOM    224  CE1 TYR A 393       2.824 349.743  37.085  1.00 44.72           C  
ATOM    225  CE2 TYR A 393       0.438 349.407  37.475  1.00 45.36           C  
ATOM    226  CZ  TYR A 393       1.483 350.065  36.798  1.00 44.37           C  
ATOM    227  OH  TYR A 393       1.196 351.014  35.862  1.00 40.91           O  
ATOM    228  N   ASP A 394       1.170 348.312  42.429  1.00 53.23           N  
ATOM    229  CA  ASP A 394       0.268 349.282  43.065  1.00 52.75           C  
ATOM    230  C   ASP A 394       0.708 349.770  44.452  1.00 49.95           C  
ATOM    231  O   ASP A 394       0.599 350.973  44.696  1.00 49.94           O  
ATOM    232  CB  ASP A 394      -1.201 348.797  43.135  1.00  0.00           C  
ATOM    233  CG  ASP A 394      -1.997 349.099  41.861  1.00  0.00           C  
ATOM    234  OD1 ASP A 394      -1.881 348.313  40.895  1.00  0.00           O  
ATOM    235  OD2 ASP A 394      -2.596 350.196  41.826  1.00  0.00           O1-
ATOM    236  N   ARG A 395       1.128 348.863  45.354  1.00 47.12           N  
ATOM    237  CA  ARG A 395       1.369 349.204  46.762  1.00 50.45           C  
ATOM    238  C   ARG A 395       2.555 350.154  46.951  1.00 52.46           C  
ATOM    239  O   ARG A 395       3.649 349.891  46.454  1.00 55.27           O  
ATOM    240  CB  ARG A 395       1.562 347.948  47.633  1.00  0.00           C  
ATOM    241  CG  ARG A 395       0.346 347.006  47.643  1.00  0.00           C  
ATOM    242  CD  ARG A 395      -0.869 347.490  48.462  1.00  0.00           C  
ATOM    243  NE  ARG A 395      -0.635 347.477  49.918  1.00  0.00           N  
ATOM    244  CZ  ARG A 395      -1.533 347.785  50.876  1.00  0.00           C  
ATOM    245  NH1 ARG A 395      -2.802 348.109  50.586  1.00  0.00           N1+
ATOM    246  NH2 ARG A 395      -1.156 347.778  52.159  1.00  0.00           N1+
ATOM    247  N   LYS A 396       2.286 351.223  47.713  1.00 57.41           N  
ATOM    248  CA  LYS A 396       3.265 352.209  48.164  1.00 62.44           C  
ATOM    249  C   LYS A 396       3.934 351.783  49.485  1.00 64.30           C  
ATOM    250  O   LYS A 396       4.943 352.381  49.857  1.00 59.96           O  
ATOM    251  CB  LYS A 396       2.548 353.561  48.341  1.00 67.03           C  
ATOM    252  CG  LYS A 396       1.904 354.097  47.046  1.00 71.43           C  
ATOM    253  CD  LYS A 396       1.162 355.432  47.226  1.00 84.14           C  
ATOM    254  CE  LYS A 396      -0.019 355.349  48.211  1.00 88.43           C  
ATOM    255  NZ  LYS A 396      -0.829 356.580  48.209  1.00 93.17           N1+
ATOM    256  N   GLU A 397       3.365 350.769  50.163  1.00 67.81           N  
ATOM    257  CA  GLU A 397       3.885 350.174  51.389  1.00 67.16           C  
ATOM    258  C   GLU A 397       5.150 349.359  51.110  1.00 60.78           C  
ATOM    259  O   GLU A 397       5.075 348.327  50.443  1.00 64.06           O  
ATOM    260  CB  GLU A 397       2.800 349.288  52.037  1.00 69.72           C  
ATOM    261  CG  GLU A 397       1.574 350.065  52.562  1.00 70.53           C  
ATOM    262  CD  GLU A 397       1.843 351.026  53.729  1.00 74.14           C  
ATOM    263  OE1 GLU A 397       2.756 350.743  54.537  1.00 76.04           O  
ATOM    264  OE2 GLU A 397       1.099 352.028  53.808  1.00 82.49           O1-
ATOM    265  N   VAL A 398       6.277 349.835  51.659  1.00 54.70           N  
ATOM    266  CA  VAL A 398       7.577 349.168  51.612  1.00 55.84           C  
ATOM    267  C   VAL A 398       7.613 347.807  52.337  1.00 57.75           C  
ATOM    268  O   VAL A 398       8.363 346.939  51.900  1.00 65.75           O  
ATOM    269  CB  VAL A 398       8.706 350.068  52.188  1.00  0.00           C  
ATOM    270  CG1 VAL A 398       9.089 351.181  51.201  1.00  0.00           C  
ATOM    271  CG2 VAL A 398       8.399 350.651  53.582  1.00  0.00           C  
ATOM    272  N   GLY A 399       6.772 347.613  53.370  1.00 54.89           N  
ATOM    273  CA  GLY A 399       6.669 346.351  54.104  1.00 55.27           C  
ATOM    274  C   GLY A 399       5.950 345.271  53.280  1.00 53.45           C  
ATOM    275  O   GLY A 399       6.334 344.104  53.355  1.00 47.61           O  
ATOM    276  N   VAL A 400       4.945 345.655  52.470  1.00 54.00           N  
ATOM    277  CA  VAL A 400       4.264 344.763  51.524  1.00 57.00           C  
ATOM    278  C   VAL A 400       5.154 344.440  50.318  1.00 56.41           C  
ATOM    279  O   VAL A 400       5.135 343.304  49.843  1.00 50.27           O  
ATOM    280  CB  VAL A 400       2.932 345.365  50.997  1.00 57.50           C  
ATOM    281  CG1 VAL A 400       2.270 344.543  49.867  1.00 60.79           C  
ATOM    282  CG2 VAL A 400       1.940 345.555  52.152  1.00 57.21           C  
ATOM    283  N   HIS A 401       5.944 345.439  49.889  1.00 56.26           N  
ATOM    284  CA  HIS A 401       6.963 345.297  48.866  1.00 57.27           C  
ATOM    285  C   HIS A 401       7.980 344.214  49.246  1.00 54.14           C  
ATOM    286  O   HIS A 401       8.015 343.195  48.564  1.00 57.85           O  
ATOM    287  CB  HIS A 401       7.616 346.659  48.578  1.00  0.00           C  
ATOM    288  CG  HIS A 401       8.101 346.695  47.167  1.00  0.00           C  
ATOM    289  CD2 HIS A 401       9.254 346.148  46.653  1.00  0.00           C  
ATOM    290  ND1 HIS A 401       7.326 347.222  46.135  1.00  0.00           N  
ATOM    291  CE1 HIS A 401       8.004 346.928  45.042  1.00  0.00           C  
ATOM    292  NE2 HIS A 401       9.142 346.276  45.288  1.00  0.00           N  
ATOM    293  N   GLU A 402       8.696 344.416  50.367  1.00 51.27           N  
ATOM    294  CA  GLU A 402       9.654 343.483  50.970  1.00 53.62           C  
ATOM    295  C   GLU A 402       9.108 342.070  51.252  1.00 49.80           C  
ATOM    296  O   GLU A 402       9.851 341.106  51.065  1.00 51.26           O  
ATOM    297  CB  GLU A 402      10.229 344.092  52.258  1.00  0.00           C  
ATOM    298  CG  GLU A 402      11.190 345.266  51.999  1.00  0.00           C  
ATOM    299  CD  GLU A 402      11.718 345.854  53.310  1.00  0.00           C  
ATOM    300  OE1 GLU A 402      12.887 345.554  53.638  1.00  0.00           O  
ATOM    301  OE2 GLU A 402      10.945 346.587  53.967  1.00  0.00           O1-
ATOM    302  N   TYR A 403       7.831 341.965  51.664  1.00 48.45           N  
ATOM    303  CA  TYR A 403       7.147 340.688  51.881  1.00 48.74           C  
ATOM    304  C   TYR A 403       7.037 339.862  50.592  1.00 53.88           C  
ATOM    305  O   TYR A 403       7.420 338.692  50.586  1.00 55.74           O  
ATOM    306  CB  TYR A 403       5.764 340.912  52.537  1.00 47.99           C  
ATOM    307  CG  TYR A 403       4.908 339.657  52.628  1.00 51.35           C  
ATOM    308  CD1 TYR A 403       5.071 338.767  53.709  1.00 56.95           C  
ATOM    309  CD2 TYR A 403       4.011 339.334  51.588  1.00 52.40           C  
ATOM    310  CE1 TYR A 403       4.348 337.557  53.745  1.00 56.87           C  
ATOM    311  CE2 TYR A 403       3.321 338.109  51.606  1.00 52.63           C  
ATOM    312  CZ  TYR A 403       3.475 337.224  52.690  1.00 54.03           C  
ATOM    313  OH  TYR A 403       2.787 336.045  52.719  1.00 57.04           O  
ATOM    314  N   LEU A 404       6.501 340.488  49.533  1.00 55.68           N  
ATOM    315  CA  LEU A 404       6.278 339.835  48.248  1.00 54.48           C  
ATOM    316  C   LEU A 404       7.589 339.616  47.476  1.00 51.22           C  
ATOM    317  O   LEU A 404       7.692 338.635  46.742  1.00 48.11           O  
ATOM    318  CB  LEU A 404       5.150 340.565  47.489  1.00  0.00           C  
ATOM    319  CG  LEU A 404       5.510 341.249  46.160  1.00  0.00           C  
ATOM    320  CD1 LEU A 404       5.645 340.232  45.002  1.00  0.00           C  
ATOM    321  CD2 LEU A 404       4.461 342.328  45.890  1.00  0.00           C  
ATOM    322  N   VAL A 405       8.575 340.497  47.717  1.00 50.93           N  
ATOM    323  CA  VAL A 405       9.968 340.379  47.300  1.00 53.14           C  
ATOM    324  C   VAL A 405      10.603 339.034  47.714  1.00 54.41           C  
ATOM    325  O   VAL A 405      11.311 338.421  46.916  1.00 55.18           O  
ATOM    326  CB  VAL A 405      10.798 341.600  47.817  1.00  0.00           C  
ATOM    327  CG1 VAL A 405      12.231 341.344  48.351  1.00  0.00           C  
ATOM    328  CG2 VAL A 405      10.709 342.836  46.884  1.00  0.00           C  
ATOM    329  N   ASN A 406      10.270 338.578  48.932  1.00 53.19           N  
ATOM    330  CA  ASN A 406      10.641 337.269  49.456  1.00 50.12           C  
ATOM    331  C   ASN A 406       9.768 336.130  48.883  1.00 48.84           C  
ATOM    332  O   ASN A 406      10.290 335.037  48.665  1.00 48.83           O  
ATOM    333  CB  ASN A 406      10.549 337.305  50.998  1.00 51.66           C  
ATOM    334  CG  ASN A 406      11.493 336.308  51.670  1.00 54.26           C  
ATOM    335  ND2 ASN A 406      10.934 335.302  52.345  1.00 50.28           N  
ATOM    336  OD1 ASN A 406      12.711 336.448  51.587  1.00 62.89           O  
ATOM    337  N   SER A 407       8.469 336.394  48.648  1.00 53.68           N  
ATOM    338  CA  SER A 407       7.487 335.404  48.189  1.00 55.76           C  
ATOM    339  C   SER A 407       7.668 334.921  46.733  1.00 53.55           C  
ATOM    340  O   SER A 407       7.160 333.844  46.422  1.00 52.13           O  
ATOM    341  CB  SER A 407       6.055 335.910  48.476  1.00  0.00           C  
ATOM    342  OG  SER A 407       5.523 336.692  47.426  1.00  0.00           O  
ATOM    343  N   LEU A 408       8.396 335.671  45.878  1.00 52.76           N  
ATOM    344  CA  LEU A 408       8.727 335.237  44.511  1.00 52.23           C  
ATOM    345  C   LEU A 408       9.642 333.996  44.469  1.00 52.84           C  
ATOM    346  O   LEU A 408       9.610 333.279  43.468  1.00 57.81           O  
ATOM    347  CB  LEU A 408       9.369 336.375  43.678  1.00 51.28           C  
ATOM    348  CG  LEU A 408       8.498 337.606  43.321  1.00 48.88           C  
ATOM    349  CD1 LEU A 408       9.273 338.563  42.401  1.00 49.11           C  
ATOM    350  CD2 LEU A 408       7.120 337.296  42.702  1.00 49.78           C  
ATOM    351  N   TYR A 409      10.404 333.740  45.550  1.00 49.51           N  
ATOM    352  CA  TYR A 409      11.184 332.515  45.735  1.00 51.20           C  
ATOM    353  C   TYR A 409      10.299 331.256  45.866  1.00 54.17           C  
ATOM    354  O   TYR A 409      10.710 330.190  45.411  1.00 54.43           O  
ATOM    355  CB  TYR A 409      12.141 332.680  46.941  1.00  0.00           C  
ATOM    356  CG  TYR A 409      13.089 331.512  47.183  1.00  0.00           C  
ATOM    357  CD1 TYR A 409      14.357 331.487  46.567  1.00  0.00           C  
ATOM    358  CD2 TYR A 409      12.701 330.437  48.012  1.00  0.00           C  
ATOM    359  CE1 TYR A 409      15.210 330.379  46.735  1.00  0.00           C  
ATOM    360  CE2 TYR A 409      13.555 329.331  48.186  1.00  0.00           C  
ATOM    361  CZ  TYR A 409      14.806 329.296  47.540  1.00  0.00           C  
ATOM    362  OH  TYR A 409      15.626 328.218  47.701  1.00  0.00           O  
ATOM    363  N   THR A 410       9.111 331.406  46.479  1.00 60.02           N  
ATOM    364  CA  THR A 410       8.176 330.314  46.768  1.00 67.25           C  
ATOM    365  C   THR A 410       7.407 329.813  45.527  1.00 65.50           C  
ATOM    366  O   THR A 410       7.098 328.623  45.465  1.00 73.39           O  
ATOM    367  CB  THR A 410       7.148 330.735  47.854  1.00  0.00           C  
ATOM    368  CG2 THR A 410       6.140 329.651  48.280  1.00  0.00           C  
ATOM    369  OG1 THR A 410       7.848 331.142  49.016  1.00  0.00           O  
ATOM    370  N   GLN A 411       7.147 330.702  44.551  1.00 66.18           N  
ATOM    371  CA  GLN A 411       6.542 330.366  43.255  1.00 62.50           C  
ATOM    372  C   GLN A 411       7.437 329.448  42.408  1.00 62.14           C  
ATOM    373  O   GLN A 411       8.644 329.409  42.647  1.00 58.98           O  
ATOM    374  CB  GLN A 411       6.254 331.674  42.489  1.00  0.00           C  
ATOM    375  CG  GLN A 411       5.146 332.542  43.114  1.00  0.00           C  
ATOM    376  CD  GLN A 411       3.773 331.870  43.069  1.00  0.00           C  
ATOM    377  NE2 GLN A 411       3.184 331.609  44.237  1.00  0.00           N  
ATOM    378  OE1 GLN A 411       3.246 331.599  41.992  1.00  0.00           O  
ATOM    379  N   ARG A 412       6.840 328.751  41.421  1.00 60.80           N  
ATOM    380  CA  ARG A 412       7.572 327.932  40.446  1.00 62.15           C  
ATOM    381  C   ARG A 412       8.452 328.835  39.573  1.00 60.78           C  
ATOM    382  O   ARG A 412       7.961 329.457  38.629  1.00 55.93           O  
ATOM    383  CB  ARG A 412       6.625 327.057  39.604  1.00 66.04           C  
ATOM    384  CG  ARG A 412       5.702 326.152  40.443  1.00 73.50           C  
ATOM    385  CD  ARG A 412       5.039 325.022  39.634  1.00 81.45           C  
ATOM    386  NE  ARG A 412       4.092 325.535  38.628  1.00 91.41           N  
ATOM    387  CZ  ARG A 412       2.889 325.048  38.271  1.00104.45           C  
ATOM    388  NH1 ARG A 412       2.353 323.960  38.843  1.00106.76           N1+
ATOM    389  NH2 ARG A 412       2.207 325.681  37.310  1.00111.35           N1+
ATOM    390  N   LYS A 413       9.717 328.954  40.005  1.00 74.05           N  
ATOM    391  CA  LYS A 413      10.621 330.041  39.655  1.00 62.87           C  
ATOM    392  C   LYS A 413      10.927 330.139  38.155  1.00 59.18           C  
ATOM    393  O   LYS A 413      10.938 331.238  37.605  1.00 59.42           O  
ATOM    394  CB  LYS A 413      11.905 329.936  40.515  1.00  0.00           C  
ATOM    395  CG  LYS A 413      11.679 330.280  42.006  1.00  0.00           C  
ATOM    396  CD  LYS A 413      12.943 330.725  42.766  1.00  0.00           C  
ATOM    397  CE  LYS A 413      13.378 332.158  42.406  1.00  0.00           C  
ATOM    398  NZ  LYS A 413      14.434 332.698  43.278  1.00  0.00           N1+
ATOM    399  N   TYR A 414      11.143 328.988  37.517  1.00 61.02           N  
ATOM    400  CA  TYR A 414      11.615 328.910  36.138  1.00 50.85           C  
ATOM    401  C   TYR A 414      10.464 328.982  35.120  1.00 46.91           C  
ATOM    402  O   TYR A 414      10.766 329.147  33.946  1.00 43.18           O  
ATOM    403  CB  TYR A 414      12.483 327.637  35.974  1.00  0.00           C  
ATOM    404  CG  TYR A 414      13.365 327.378  37.181  1.00  0.00           C  
ATOM    405  CD1 TYR A 414      14.569 328.090  37.354  1.00  0.00           C  
ATOM    406  CD2 TYR A 414      12.892 326.528  38.201  1.00  0.00           C  
ATOM    407  CE1 TYR A 414      15.261 328.000  38.576  1.00  0.00           C  
ATOM    408  CE2 TYR A 414      13.569 326.461  39.429  1.00  0.00           C  
ATOM    409  CZ  TYR A 414      14.740 327.214  39.625  1.00  0.00           C  
ATOM    410  OH  TYR A 414      15.361 327.165  40.836  1.00  0.00           O  
ATOM    411  N   GLU A 415       9.190 328.860  35.551  1.00 69.04           N  
ATOM    412  CA  GLU A 415       8.034 328.732  34.651  1.00 70.09           C  
ATOM    413  C   GLU A 415       7.073 329.919  34.817  1.00 66.32           C  
ATOM    414  O   GLU A 415       6.940 330.722  33.893  1.00 69.43           O  
ATOM    415  CB  GLU A 415       7.286 327.370  34.818  1.00 74.69           C  
ATOM    416  CG  GLU A 415       7.959 326.260  35.665  1.00 86.77           C  
ATOM    417  CD  GLU A 415       9.260 325.657  35.118  1.00 98.73           C  
ATOM    418  OE1 GLU A 415       9.597 325.933  33.951  1.00112.32           O  
ATOM    419  OE2 GLU A 415       9.912 324.928  35.899  1.00 97.49           O1-
ATOM    420  N   ASP A 416       6.397 329.985  35.977  1.00 64.75           N  
ATOM    421  CA  ASP A 416       5.303 330.922  36.254  1.00 60.88           C  
ATOM    422  C   ASP A 416       5.784 332.377  36.355  1.00 56.28           C  
ATOM    423  O   ASP A 416       5.131 333.263  35.807  1.00 53.07           O  
ATOM    424  CB  ASP A 416       4.478 330.552  37.514  1.00 59.87           C  
ATOM    425  CG  ASP A 416       3.902 329.127  37.591  1.00 57.14           C  
ATOM    426  OD1 ASP A 416       3.825 328.432  36.553  1.00 53.59           O  
ATOM    427  OD2 ASP A 416       3.451 328.778  38.703  1.00 56.91           O1-
ATOM    428  N   ILE A 417       6.929 332.585  37.028  1.00 50.64           N  
ATOM    429  CA  ILE A 417       7.557 333.897  37.191  1.00 49.54           C  
ATOM    430  C   ILE A 417       8.309 334.342  35.917  1.00 53.53           C  
ATOM    431  O   ILE A 417       8.357 335.543  35.655  1.00 51.54           O  
ATOM    432  CB  ILE A 417       8.574 333.910  38.373  1.00  0.00           C  
ATOM    433  CG1 ILE A 417       7.986 333.357  39.690  1.00  0.00           C  
ATOM    434  CG2 ILE A 417       9.221 335.293  38.625  1.00  0.00           C  
ATOM    435  CD1 ILE A 417       6.817 334.167  40.263  1.00  0.00           C  
ATOM    436  N   LEU A 418       8.857 333.382  35.143  1.00 58.39           N  
ATOM    437  CA  LEU A 418       9.587 333.624  33.890  1.00 56.72           C  
ATOM    438  C   LEU A 418       8.746 334.348  32.827  1.00 52.05           C  
ATOM    439  O   LEU A 418       9.280 335.221  32.142  1.00 45.57           O  
ATOM    440  CB  LEU A 418      10.130 332.292  33.330  1.00  0.00           C  
ATOM    441  CG  LEU A 418      10.895 332.401  31.983  1.00  0.00           C  
ATOM    442  CD1 LEU A 418      12.334 332.916  32.160  1.00  0.00           C  
ATOM    443  CD2 LEU A 418      10.828 331.091  31.209  1.00  0.00           C  
ATOM    444  N   PHE A 419       7.455 333.985  32.719  1.00 48.78           N  
ATOM    445  CA  PHE A 419       6.495 334.622  31.816  1.00 45.06           C  
ATOM    446  C   PHE A 419       6.317 336.133  32.066  1.00 47.85           C  
ATOM    447  O   PHE A 419       6.013 336.867  31.130  1.00 49.33           O  
ATOM    448  CB  PHE A 419       5.159 333.853  31.879  1.00 45.03           C  
ATOM    449  CG  PHE A 419       4.050 334.393  30.990  1.00 46.31           C  
ATOM    450  CD1 PHE A 419       4.227 334.440  29.590  1.00 49.07           C  
ATOM    451  CD2 PHE A 419       2.843 334.861  31.547  1.00 48.13           C  
ATOM    452  CE1 PHE A 419       3.225 334.952  28.779  1.00 49.49           C  
ATOM    453  CE2 PHE A 419       1.838 335.326  30.710  1.00 52.50           C  
ATOM    454  CZ  PHE A 419       2.035 335.395  29.339  1.00 51.80           C  
ATOM    455  N   TYR A 420       6.570 336.555  33.313  1.00 49.93           N  
ATOM    456  CA  TYR A 420       6.526 337.929  33.788  1.00 49.52           C  
ATOM    457  C   TYR A 420       7.904 338.596  33.914  1.00 48.86           C  
ATOM    458  O   TYR A 420       7.965 339.695  34.465  1.00 46.13           O  
ATOM    459  CB  TYR A 420       5.821 337.919  35.146  1.00 47.53           C  
ATOM    460  CG  TYR A 420       4.322 337.767  35.057  1.00 46.88           C  
ATOM    461  CD1 TYR A 420       3.542 338.881  34.688  1.00 48.67           C  
ATOM    462  CD2 TYR A 420       3.703 336.542  35.379  1.00 45.10           C  
ATOM    463  CE1 TYR A 420       2.143 338.782  34.677  1.00 45.62           C  
ATOM    464  CE2 TYR A 420       2.300 336.438  35.352  1.00 46.03           C  
ATOM    465  CZ  TYR A 420       1.526 337.564  35.010  1.00 44.81           C  
ATOM    466  OH  TYR A 420       0.170 337.487  34.976  1.00 45.86           O  
ATOM    467  N   LEU A 421       8.983 337.977  33.400  1.00 47.46           N  
ATOM    468  CA  LEU A 421      10.318 338.581  33.406  1.00 48.18           C  
ATOM    469  C   LEU A 421      10.418 339.968  32.721  1.00 46.63           C  
ATOM    470  O   LEU A 421      11.099 340.815  33.297  1.00 46.93           O  
ATOM    471  CB  LEU A 421      11.394 337.582  32.914  1.00 50.72           C  
ATOM    472  CG  LEU A 421      12.857 338.091  32.988  1.00 55.28           C  
ATOM    473  CD1 LEU A 421      13.267 338.476  34.423  1.00 57.72           C  
ATOM    474  CD2 LEU A 421      13.837 337.077  32.363  1.00 59.92           C  
ATOM    475  N   PRO A 422       9.677 340.239  31.614  1.00 48.33           N  
ATOM    476  CA  PRO A 422       9.555 341.605  31.076  1.00 47.40           C  
ATOM    477  C   PRO A 422       8.947 342.622  32.055  1.00 45.04           C  
ATOM    478  O   PRO A 422       9.512 343.702  32.178  1.00 49.99           O  
ATOM    479  CB  PRO A 422       8.716 341.445  29.796  1.00 48.45           C  
ATOM    480  CG  PRO A 422       8.955 340.006  29.376  1.00 48.42           C  
ATOM    481  CD  PRO A 422       9.031 339.281  30.713  1.00 48.76           C  
ATOM    482  N   GLN A 423       7.845 342.259  32.740  1.00 42.95           N  
ATOM    483  CA  GLN A 423       7.124 343.091  33.716  1.00 42.22           C  
ATOM    484  C   GLN A 423       7.969 343.467  34.939  1.00 43.56           C  
ATOM    485  O   GLN A 423       8.000 344.639  35.311  1.00 46.17           O  
ATOM    486  CB  GLN A 423       5.797 342.421  34.154  1.00 44.04           C  
ATOM    487  CG  GLN A 423       4.622 342.568  33.162  1.00 45.20           C  
ATOM    488  CD  GLN A 423       4.779 341.780  31.862  1.00 45.45           C  
ATOM    489  NE2 GLN A 423       4.133 342.249  30.794  1.00 46.92           N  
ATOM    490  OE1 GLN A 423       5.470 340.765  31.815  1.00 48.00           O  
ATOM    491  N   LEU A 424       8.649 342.464  35.514  1.00 45.63           N  
ATOM    492  CA  LEU A 424       9.561 342.604  36.648  1.00 45.63           C  
ATOM    493  C   LEU A 424      10.785 343.469  36.308  1.00 45.43           C  
ATOM    494  O   LEU A 424      11.126 344.352  37.095  1.00 46.69           O  
ATOM    495  CB  LEU A 424       9.993 341.198  37.112  1.00 48.29           C  
ATOM    496  CG  LEU A 424       8.855 340.382  37.768  1.00 53.50           C  
ATOM    497  CD1 LEU A 424       9.191 338.878  37.820  1.00 54.56           C  
ATOM    498  CD2 LEU A 424       8.468 340.954  39.148  1.00 55.95           C  
ATOM    499  N   SER A 425      11.387 343.221  35.130  1.00 49.10           N  
ATOM    500  CA  SER A 425      12.519 343.981  34.596  1.00 54.32           C  
ATOM    501  C   SER A 425      12.135 345.419  34.220  1.00 52.76           C  
ATOM    502  O   SER A 425      12.934 346.325  34.427  1.00 49.55           O  
ATOM    503  CB  SER A 425      13.104 343.268  33.362  1.00  0.00           C  
ATOM    504  OG  SER A 425      13.694 342.037  33.723  1.00  0.00           O  
ATOM    505  N   GLN A 426      10.915 345.621  33.702  1.00 51.85           N  
ATOM    506  CA  GLN A 426      10.405 346.941  33.356  1.00 52.32           C  
ATOM    507  C   GLN A 426      10.155 347.791  34.606  1.00 53.70           C  
ATOM    508  O   GLN A 426      10.687 348.895  34.659  1.00 58.58           O  
ATOM    509  CB  GLN A 426       9.177 346.810  32.436  1.00  0.00           C  
ATOM    510  CG  GLN A 426       8.474 348.113  32.012  1.00  0.00           C  
ATOM    511  CD  GLN A 426       9.295 349.026  31.098  1.00  0.00           C  
ATOM    512  NE2 GLN A 426       8.607 349.767  30.235  1.00  0.00           N  
ATOM    513  OE1 GLN A 426      10.517 349.099  31.170  1.00  0.00           O  
ATOM    514  N   ILE A 427       9.456 347.227  35.612  1.00 53.04           N  
ATOM    515  CA  ILE A 427       9.278 347.819  36.944  1.00 52.26           C  
ATOM    516  C   ILE A 427      10.606 348.246  37.598  1.00 52.28           C  
ATOM    517  O   ILE A 427      10.680 349.361  38.109  1.00 48.56           O  
ATOM    518  CB  ILE A 427       8.457 346.895  37.907  1.00  0.00           C  
ATOM    519  CG1 ILE A 427       6.947 347.037  37.599  1.00  0.00           C  
ATOM    520  CG2 ILE A 427       8.712 347.090  39.425  1.00  0.00           C  
ATOM    521  CD1 ILE A 427       6.043 346.039  38.338  1.00  0.00           C  
ATOM    522  N   SER A 428      11.634 347.384  37.518  1.00 55.28           N  
ATOM    523  CA  SER A 428      12.956 347.637  38.091  1.00 56.45           C  
ATOM    524  C   SER A 428      13.674 348.885  37.562  1.00 53.83           C  
ATOM    525  O   SER A 428      14.320 349.590  38.337  1.00 57.40           O  
ATOM    526  CB  SER A 428      13.828 346.375  37.979  1.00  0.00           C  
ATOM    527  OG  SER A 428      14.407 346.237  36.708  1.00  0.00           O  
ATOM    528  N   LEU A 429      13.522 349.117  36.254  1.00 52.42           N  
ATOM    529  CA  LEU A 429      14.121 350.221  35.527  1.00 58.66           C  
ATOM    530  C   LEU A 429      13.398 351.543  35.822  1.00 59.62           C  
ATOM    531  O   LEU A 429      14.055 352.560  36.012  1.00 62.28           O  
ATOM    532  CB  LEU A 429      14.067 349.880  34.018  1.00  0.00           C  
ATOM    533  CG  LEU A 429      15.293 349.138  33.440  1.00  0.00           C  
ATOM    534  CD1 LEU A 429      15.776 347.905  34.231  1.00  0.00           C  
ATOM    535  CD2 LEU A 429      15.071 348.779  31.962  1.00  0.00           C  
ATOM    536  N   VAL A 430      12.060 351.518  35.814  1.00 63.21           N  
ATOM    537  CA  VAL A 430      11.247 352.714  35.595  1.00 65.09           C  
ATOM    538  C   VAL A 430      10.546 353.257  36.857  1.00 63.15           C  
ATOM    539  O   VAL A 430      10.223 354.444  36.883  1.00 66.25           O  
ATOM    540  CB  VAL A 430      10.160 352.388  34.544  1.00  0.00           C  
ATOM    541  CG1 VAL A 430      10.786 351.917  33.213  1.00  0.00           C  
ATOM    542  CG2 VAL A 430       9.100 351.396  35.052  1.00  0.00           C  
ATOM    543  N   ARG A 431      10.323 352.405  37.869  1.00 62.34           N  
ATOM    544  CA  ARG A 431       9.664 352.761  39.128  1.00 67.98           C  
ATOM    545  C   ARG A 431      10.720 353.147  40.196  1.00 71.73           C  
ATOM    546  O   ARG A 431      11.918 353.133  39.900  1.00 74.43           O  
ATOM    547  CB  ARG A 431       8.773 351.570  39.555  1.00  0.00           C  
ATOM    548  CG  ARG A 431       7.719 351.065  38.550  1.00  0.00           C  
ATOM    549  CD  ARG A 431       6.474 351.944  38.412  1.00  0.00           C  
ATOM    550  NE  ARG A 431       5.645 351.902  39.628  1.00  0.00           N  
ATOM    551  CZ  ARG A 431       4.590 352.684  39.913  1.00  0.00           C  
ATOM    552  NH1 ARG A 431       4.122 353.592  39.043  1.00  0.00           N1+
ATOM    553  NH2 ARG A 431       3.991 352.555  41.102  1.00  0.00           N1+
ATOM    554  N   TYR A 432      10.261 353.508  41.412  1.00 74.72           N  
ATOM    555  CA  TYR A 432      11.058 353.902  42.596  1.00 79.06           C  
ATOM    556  C   TYR A 432      12.224 352.954  42.958  1.00 77.10           C  
ATOM    557  O   TYR A 432      12.249 351.816  42.511  1.00 76.03           O  
ATOM    558  CB  TYR A 432      10.092 354.048  43.797  1.00  0.00           C  
ATOM    559  CG  TYR A 432       9.399 355.395  43.870  1.00  0.00           C  
ATOM    560  CD1 TYR A 432      10.009 356.448  44.583  1.00  0.00           C  
ATOM    561  CD2 TYR A 432       8.162 355.611  43.226  1.00  0.00           C  
ATOM    562  CE1 TYR A 432       9.393 357.712  44.649  1.00  0.00           C  
ATOM    563  CE2 TYR A 432       7.546 356.878  43.290  1.00  0.00           C  
ATOM    564  CZ  TYR A 432       8.163 357.929  43.999  1.00  0.00           C  
ATOM    565  OH  TYR A 432       7.570 359.156  44.054  1.00  0.00           O  
ATOM    566  N   GLU A 433      13.187 353.400  43.783  1.00 75.87           N  
ATOM    567  CA  GLU A 433      14.296 352.530  44.209  1.00 83.88           C  
ATOM    568  C   GLU A 433      13.840 351.326  45.060  1.00 80.78           C  
ATOM    569  O   GLU A 433      14.346 350.220  44.867  1.00 82.16           O  
ATOM    570  CB  GLU A 433      15.398 353.358  44.886  1.00 90.76           C  
ATOM    571  CG  GLU A 433      16.605 352.512  45.349  1.00 98.99           C  
ATOM    572  CD  GLU A 433      17.791 353.369  45.794  1.00 98.77           C  
ATOM    573  OE1 GLU A 433      17.594 354.199  46.709  1.00103.68           O  
ATOM    574  OE2 GLU A 433      18.882 353.177  45.212  1.00 94.91           O1-
ATOM    575  N   SER A 434      12.834 351.560  45.918  1.00 79.35           N  
ATOM    576  CA  SER A 434      12.107 350.532  46.657  1.00 83.42           C  
ATOM    577  C   SER A 434      11.328 349.551  45.760  1.00 77.81           C  
ATOM    578  O   SER A 434      11.132 348.420  46.195  1.00 78.03           O  
ATOM    579  CB  SER A 434      11.193 351.223  47.690  1.00  0.00           C  
ATOM    580  OG  SER A 434      10.172 351.988  47.075  1.00  0.00           O  
ATOM    581  N   SER A 435      10.927 349.981  44.544  1.00 31.02           N  
ATOM    582  CA  SER A 435      10.088 349.242  43.589  1.00 32.28           C  
ATOM    583  C   SER A 435      10.625 347.892  43.108  1.00 31.44           C  
ATOM    584  O   SER A 435       9.854 347.154  42.492  1.00 32.07           O  
ATOM    585  CB  SER A 435       9.793 350.088  42.341  1.00  0.00           C  
ATOM    586  OG  SER A 435      10.814 349.960  41.359  1.00  0.00           O  
ATOM    587  N   SER A 436      11.917 347.624  43.325  1.00 31.02           N  
ATOM    588  CA  SER A 436      12.520 346.413  42.823  1.00 30.54           C  
ATOM    589  C   SER A 436      13.255 345.664  43.913  1.00 30.29           C  
ATOM    590  O   SER A 436      13.701 346.208  44.923  1.00 30.82           O  
ATOM    591  CB  SER A 436      13.397 346.723  41.622  1.00  0.00           C  
ATOM    592  OG  SER A 436      13.553 345.551  40.845  1.00  0.00           O  
ATOM    593  N   LEU A 437      13.287 344.374  43.615  1.00 27.98           N  
ATOM    594  CA  LEU A 437      13.649 343.270  44.449  1.00 27.56           C  
ATOM    595  C   LEU A 437      15.160 343.078  44.356  1.00 27.51           C  
ATOM    596  O   LEU A 437      15.853 343.286  45.348  1.00 28.08           O  
ATOM    597  CB  LEU A 437      12.827 342.114  43.849  1.00  0.00           C  
ATOM    598  CG  LEU A 437      12.622 340.900  44.742  1.00  0.00           C  
ATOM    599  CD1 LEU A 437      11.575 339.997  44.093  1.00  0.00           C  
ATOM    600  CD2 LEU A 437      13.906 340.193  45.140  1.00  0.00           C  
ATOM    601  N   TYR A 438      15.613 342.691  43.151  1.00 65.63           N  
ATOM    602  CA  TYR A 438      16.973 342.329  42.758  1.00 70.02           C  
ATOM    603  C   TYR A 438      17.406 340.945  43.280  1.00 67.92           C  
ATOM    604  O   TYR A 438      17.923 340.167  42.486  1.00 73.26           O  
ATOM    605  CB  TYR A 438      17.989 343.452  43.073  1.00  0.00           C  
ATOM    606  CG  TYR A 438      17.659 344.794  42.432  1.00  0.00           C  
ATOM    607  CD1 TYR A 438      17.146 345.861  43.201  1.00  0.00           C  
ATOM    608  CD2 TYR A 438      17.868 344.975  41.051  1.00  0.00           C  
ATOM    609  CE1 TYR A 438      16.863 347.101  42.593  1.00  0.00           C  
ATOM    610  CE2 TYR A 438      17.575 346.209  40.438  1.00  0.00           C  
ATOM    611  CZ  TYR A 438      17.072 347.274  41.209  1.00  0.00           C  
ATOM    612  OH  TYR A 438      16.781 348.466  40.611  1.00  0.00           O  
ATOM    613  N   ARG A 439      17.150 340.632  44.564  1.00 64.81           N  
ATOM    614  CA  ARG A 439      17.479 339.376  45.262  1.00 67.85           C  
ATOM    615  C   ARG A 439      17.089 338.084  44.504  1.00 65.00           C  
ATOM    616  O   ARG A 439      17.937 337.210  44.344  1.00 60.42           O  
ATOM    617  CB  ARG A 439      16.877 339.355  46.696  1.00  0.00           C  
ATOM    618  CG  ARG A 439      16.894 340.696  47.461  1.00  0.00           C  
ATOM    619  CD  ARG A 439      16.066 340.671  48.761  1.00  0.00           C  
ATOM    620  NE  ARG A 439      15.746 342.032  49.240  1.00  0.00           N  
ATOM    621  CZ  ARG A 439      16.549 342.926  49.850  1.00  0.00           C  
ATOM    622  NH1 ARG A 439      17.831 342.663  50.143  1.00  0.00           N1+
ATOM    623  NH2 ARG A 439      16.046 344.124  50.177  1.00  0.00           N1+
ATOM    624  N   PHE A 440      15.831 338.010  44.028  1.00 62.85           N  
ATOM    625  CA  PHE A 440      15.249 336.897  43.265  1.00 58.65           C  
ATOM    626  C   PHE A 440      15.883 336.750  41.871  1.00 59.71           C  
ATOM    627  O   PHE A 440      15.982 335.633  41.376  1.00 59.14           O  
ATOM    628  CB  PHE A 440      13.710 337.094  43.146  1.00  0.00           C  
ATOM    629  CG  PHE A 440      13.172 337.861  41.932  1.00  0.00           C  
ATOM    630  CD1 PHE A 440      12.302 337.222  41.029  1.00  0.00           C  
ATOM    631  CD2 PHE A 440      13.542 339.198  41.665  1.00  0.00           C  
ATOM    632  CE1 PHE A 440      11.895 337.864  39.868  1.00  0.00           C  
ATOM    633  CE2 PHE A 440      13.067 339.851  40.535  1.00  0.00           C  
ATOM    634  CZ  PHE A 440      12.280 339.171  39.620  1.00  0.00           C  
ATOM    635  N   LEU A 441      16.248 337.889  41.267  1.00 60.58           N  
ATOM    636  CA  LEU A 441      16.707 338.035  39.894  1.00 60.29           C  
ATOM    637  C   LEU A 441      18.176 337.620  39.787  1.00 59.73           C  
ATOM    638  O   LEU A 441      18.514 336.862  38.881  1.00 59.73           O  
ATOM    639  CB  LEU A 441      16.478 339.510  39.508  1.00  0.00           C  
ATOM    640  CG  LEU A 441      16.541 339.902  38.027  1.00  0.00           C  
ATOM    641  CD1 LEU A 441      15.498 339.196  37.141  1.00  0.00           C  
ATOM    642  CD2 LEU A 441      16.376 341.424  37.933  1.00  0.00           C  
ATOM    643  N   LEU A 442      18.982 338.061  40.771  1.00 58.63           N  
ATOM    644  CA  LEU A 442      20.341 337.599  41.053  1.00 55.16           C  
ATOM    645  C   LEU A 442      20.374 336.091  41.347  1.00 51.48           C  
ATOM    646  O   LEU A 442      21.248 335.407  40.820  1.00 50.07           O  
ATOM    647  CB  LEU A 442      20.928 338.381  42.256  1.00  0.00           C  
ATOM    648  CG  LEU A 442      21.703 339.668  41.905  1.00  0.00           C  
ATOM    649  CD1 LEU A 442      20.831 340.763  41.282  1.00  0.00           C  
ATOM    650  CD2 LEU A 442      22.454 340.223  43.133  1.00  0.00           C  
ATOM    651  N   GLU A 443      19.414 335.608  42.156  1.00 52.71           N  
ATOM    652  CA  GLU A 443      19.260 334.202  42.523  1.00 56.43           C  
ATOM    653  C   GLU A 443      18.977 333.289  41.313  1.00 55.38           C  
ATOM    654  O   GLU A 443      19.638 332.260  41.192  1.00 56.19           O  
ATOM    655  CB  GLU A 443      18.226 334.085  43.670  1.00  0.00           C  
ATOM    656  CG  GLU A 443      17.832 332.665  44.136  1.00  0.00           C  
ATOM    657  CD  GLU A 443      18.944 331.814  44.771  1.00  0.00           C  
ATOM    658  OE1 GLU A 443      19.972 332.380  45.206  1.00  0.00           O  
ATOM    659  OE2 GLU A 443      18.721 330.584  44.827  1.00  0.00           O1-
ATOM    660  N   LYS A 444      18.053 333.700  40.424  1.00 59.72           N  
ATOM    661  CA  LYS A 444      17.741 333.021  39.158  1.00 62.89           C  
ATOM    662  C   LYS A 444      18.887 333.070  38.135  1.00 63.60           C  
ATOM    663  O   LYS A 444      19.128 332.064  37.469  1.00 57.07           O  
ATOM    664  CB  LYS A 444      16.480 333.628  38.531  1.00  0.00           C  
ATOM    665  CG  LYS A 444      15.164 333.328  39.254  1.00  0.00           C  
ATOM    666  CD  LYS A 444      14.042 334.194  38.663  1.00  0.00           C  
ATOM    667  CE  LYS A 444      12.810 334.358  39.546  1.00  0.00           C  
ATOM    668  NZ  LYS A 444      11.925 333.196  39.543  1.00  0.00           N1+
ATOM    669  N   ALA A 445      19.573 334.222  38.038  1.00 59.84           N  
ATOM    670  CA  ALA A 445      20.728 334.429  37.162  1.00 61.24           C  
ATOM    671  C   ALA A 445      21.953 333.584  37.556  1.00 68.79           C  
ATOM    672  O   ALA A 445      22.745 333.241  36.681  1.00 77.47           O  
ATOM    673  CB  ALA A 445      21.081 335.924  37.138  1.00  0.00           C  
ATOM    674  N   SER A 446      22.070 333.242  38.851  1.00 73.61           N  
ATOM    675  CA  SER A 446      23.143 332.415  39.404  1.00 70.15           C  
ATOM    676  C   SER A 446      22.990 330.911  39.098  1.00 68.44           C  
ATOM    677  O   SER A 446      23.998 330.206  39.119  1.00 68.33           O  
ATOM    678  CB  SER A 446      23.225 332.645  40.926  1.00  0.00           C  
ATOM    679  OG  SER A 446      23.750 333.927  41.204  1.00  0.00           O  
ATOM    680  N   LYS A 447      21.756 330.450  38.827  1.00 65.43           N  
ATOM    681  CA  LYS A 447      21.419 329.039  38.595  1.00 72.27           C  
ATOM    682  C   LYS A 447      20.970 328.741  37.154  1.00 72.84           C  
ATOM    683  O   LYS A 447      20.634 327.594  36.863  1.00 74.01           O  
ATOM    684  CB  LYS A 447      20.387 328.590  39.650  1.00  0.00           C  
ATOM    685  CG  LYS A 447      19.043 329.345  39.656  1.00  0.00           C  
ATOM    686  CD  LYS A 447      18.258 329.023  40.935  1.00  0.00           C  
ATOM    687  CE  LYS A 447      17.056 329.934  41.216  1.00  0.00           C  
ATOM    688  NZ  LYS A 447      16.409 329.543  42.476  1.00  0.00           N1+
ATOM    689  N   SER A 448      21.001 329.753  36.276  1.00 68.71           N  
ATOM    690  CA  SER A 448      20.663 329.635  34.865  1.00 67.68           C  
ATOM    691  C   SER A 448      21.365 330.767  34.109  1.00 69.37           C  
ATOM    692  O   SER A 448      21.042 331.933  34.341  1.00 64.47           O  
ATOM    693  CB  SER A 448      19.124 329.635  34.693  1.00 67.08           C  
ATOM    694  OG  SER A 448      18.737 329.787  33.342  1.00 63.58           O  
ATOM    695  N   MET A 449      22.288 330.402  33.198  1.00 70.69           N  
ATOM    696  CA  MET A 449      22.951 331.355  32.301  1.00 70.97           C  
ATOM    697  C   MET A 449      21.994 331.916  31.237  1.00 66.40           C  
ATOM    698  O   MET A 449      22.208 333.035  30.778  1.00 66.56           O  
ATOM    699  CB  MET A 449      24.233 330.743  31.688  1.00  0.00           C  
ATOM    700  CG  MET A 449      24.106 329.939  30.377  1.00  0.00           C  
ATOM    701  SD  MET A 449      25.705 329.679  29.562  1.00  0.00           S  
ATOM    702  CE  MET A 449      25.156 329.568  27.839  1.00  0.00           C  
ATOM    703  N   HIS A 450      20.963 331.136  30.875  1.00 58.36           N  
ATOM    704  CA  HIS A 450      19.887 331.556  29.988  1.00 58.05           C  
ATOM    705  C   HIS A 450      18.997 332.632  30.617  1.00 61.01           C  
ATOM    706  O   HIS A 450      18.607 333.568  29.919  1.00 64.74           O  
ATOM    707  CB  HIS A 450      19.071 330.326  29.589  1.00  0.00           C  
ATOM    708  CG  HIS A 450      17.830 330.636  28.794  1.00  0.00           C  
ATOM    709  CD2 HIS A 450      17.642 330.848  27.450  1.00  0.00           C  
ATOM    710  ND1 HIS A 450      16.592 330.821  29.382  1.00  0.00           N  
ATOM    711  CE1 HIS A 450      15.750 331.183  28.416  1.00  0.00           C  
ATOM    712  NE2 HIS A 450      16.311 331.189  27.214  1.00  0.00           N  
ATOM    713  N   PHE A 451      18.700 332.483  31.919  1.00 59.35           N  
ATOM    714  CA  PHE A 451      17.967 333.483  32.683  1.00 57.27           C  
ATOM    715  C   PHE A 451      18.765 334.788  32.778  1.00 57.07           C  
ATOM    716  O   PHE A 451      18.188 335.845  32.528  1.00 60.12           O  
ATOM    717  CB  PHE A 451      17.613 332.955  34.083  1.00 56.47           C  
ATOM    718  CG  PHE A 451      16.658 333.870  34.821  1.00 55.00           C  
ATOM    719  CD1 PHE A 451      17.151 334.986  35.529  1.00 53.62           C  
ATOM    720  CD2 PHE A 451      15.269 333.743  34.618  1.00 55.96           C  
ATOM    721  CE1 PHE A 451      16.270 335.912  36.060  1.00 54.59           C  
ATOM    722  CE2 PHE A 451      14.402 334.681  35.158  1.00 56.44           C  
ATOM    723  CZ  PHE A 451      14.902 335.758  35.878  1.00 54.54           C  
ATOM    724  N   ALA A 452      20.068 334.671  33.100  1.00 56.98           N  
ATOM    725  CA  ALA A 452      21.027 335.773  33.148  1.00 61.63           C  
ATOM    726  C   ALA A 452      21.078 336.538  31.820  1.00 62.62           C  
ATOM    727  O   ALA A 452      20.870 337.745  31.824  1.00 57.78           O  
ATOM    728  CB  ALA A 452      22.412 335.236  33.543  1.00  0.00           C  
ATOM    729  N   LEU A 453      21.245 335.803  30.710  1.00 62.83           N  
ATOM    730  CA  LEU A 453      21.218 336.294  29.335  1.00 60.91           C  
ATOM    731  C   LEU A 453      19.966 337.124  28.988  1.00 59.07           C  
ATOM    732  O   LEU A 453      20.116 338.245  28.501  1.00 58.16           O  
ATOM    733  CB  LEU A 453      21.374 335.078  28.404  1.00 60.32           C  
ATOM    734  CG  LEU A 453      21.262 335.383  26.906  1.00 58.21           C  
ATOM    735  CD1 LEU A 453      22.492 336.173  26.421  1.00 55.71           C  
ATOM    736  CD2 LEU A 453      20.971 334.086  26.137  1.00 57.15           C  
ATOM    737  N   LYS A 454      18.770 336.557  29.233  1.00 57.29           N  
ATOM    738  CA  LYS A 454      17.486 337.204  28.950  1.00 61.35           C  
ATOM    739  C   LYS A 454      17.272 338.470  29.801  1.00 62.95           C  
ATOM    740  O   LYS A 454      16.775 339.460  29.273  1.00 70.15           O  
ATOM    741  CB  LYS A 454      16.336 336.183  29.103  1.00  0.00           C  
ATOM    742  CG  LYS A 454      14.969 336.715  28.627  1.00  0.00           C  
ATOM    743  CD  LYS A 454      13.827 335.699  28.774  1.00  0.00           C  
ATOM    744  CE  LYS A 454      12.464 336.307  28.398  1.00  0.00           C  
ATOM    745  NZ  LYS A 454      11.362 335.341  28.554  1.00  0.00           N1+
ATOM    746  N   LEU A 455      17.716 338.428  31.068  1.00 58.12           N  
ATOM    747  CA  LEU A 455      17.795 339.559  31.992  1.00 57.08           C  
ATOM    748  C   LEU A 455      18.710 340.690  31.465  1.00 55.01           C  
ATOM    749  O   LEU A 455      18.257 341.831  31.447  1.00 57.20           O  
ATOM    750  CB  LEU A 455      18.145 339.005  33.402  1.00  0.00           C  
ATOM    751  CG  LEU A 455      18.830 339.950  34.406  1.00  0.00           C  
ATOM    752  CD1 LEU A 455      17.969 341.135  34.831  1.00  0.00           C  
ATOM    753  CD2 LEU A 455      19.423 339.172  35.596  1.00  0.00           C  
ATOM    754  N   SER A 456      19.940 340.361  31.017  1.00 53.90           N  
ATOM    755  CA  SER A 456      20.928 341.280  30.417  1.00 53.29           C  
ATOM    756  C   SER A 456      20.378 342.039  29.216  1.00 54.43           C  
ATOM    757  O   SER A 456      20.492 343.264  29.158  1.00 55.78           O  
ATOM    758  CB  SER A 456      22.238 340.517  30.073  1.00  0.00           C  
ATOM    759  OG  SER A 456      22.968 340.991  28.953  1.00  0.00           O  
ATOM    760  N   TRP A 457      19.780 341.266  28.305  1.00 53.39           N  
ATOM    761  CA  TRP A 457      19.105 341.765  27.130  1.00 52.90           C  
ATOM    762  C   TRP A 457      17.933 342.675  27.480  1.00 52.81           C  
ATOM    763  O   TRP A 457      18.021 343.837  27.104  1.00 50.50           O  
ATOM    764  CB  TRP A 457      18.743 340.590  26.221  1.00  0.00           C  
ATOM    765  CG  TRP A 457      19.889 339.950  25.503  1.00  0.00           C  
ATOM    766  CD1 TRP A 457      21.076 340.521  25.176  1.00  0.00           C  
ATOM    767  CD2 TRP A 457      19.906 338.630  24.902  1.00  0.00           C  
ATOM    768  CE2 TRP A 457      21.131 338.475  24.189  1.00  0.00           C  
ATOM    769  CE3 TRP A 457      19.000 337.549  24.886  1.00  0.00           C  
ATOM    770  NE1 TRP A 457      21.815 339.648  24.410  1.00  0.00           N  
ATOM    771  CZ2 TRP A 457      21.434 337.309  23.472  1.00  0.00           C  
ATOM    772  CZ3 TRP A 457      19.319 336.356  24.213  1.00  0.00           C  
ATOM    773  CH2 TRP A 457      20.519 336.242  23.496  1.00  0.00           C  
ATOM    774  N   LEU A 458      16.920 342.190  28.222  1.00 51.31           N  
ATOM    775  CA  LEU A 458      15.744 342.969  28.646  1.00 52.05           C  
ATOM    776  C   LEU A 458      16.063 344.274  29.394  1.00 52.39           C  
ATOM    777  O   LEU A 458      15.306 345.233  29.263  1.00 48.93           O  
ATOM    778  CB  LEU A 458      14.794 342.098  29.496  1.00 50.52           C  
ATOM    779  CG  LEU A 458      13.979 341.060  28.697  1.00 52.92           C  
ATOM    780  CD1 LEU A 458      13.253 340.113  29.663  1.00 54.78           C  
ATOM    781  CD2 LEU A 458      12.984 341.711  27.713  1.00 52.96           C  
ATOM    782  N   TYR A 459      17.177 344.302  30.135  1.00 52.10           N  
ATOM    783  CA  TYR A 459      17.631 345.476  30.868  1.00 56.61           C  
ATOM    784  C   TYR A 459      18.197 346.599  29.987  1.00 56.64           C  
ATOM    785  O   TYR A 459      17.899 347.750  30.287  1.00 63.59           O  
ATOM    786  CB  TYR A 459      18.640 345.034  31.942  1.00  0.00           C  
ATOM    787  CG  TYR A 459      18.024 344.829  33.314  1.00  0.00           C  
ATOM    788  CD1 TYR A 459      16.861 344.054  33.511  1.00  0.00           C  
ATOM    789  CD2 TYR A 459      18.619 345.465  34.415  1.00  0.00           C  
ATOM    790  CE1 TYR A 459      16.328 343.912  34.809  1.00  0.00           C  
ATOM    791  CE2 TYR A 459      18.060 345.370  35.696  1.00  0.00           C  
ATOM    792  CZ  TYR A 459      16.932 344.561  35.902  1.00  0.00           C  
ATOM    793  OH  TYR A 459      16.447 344.382  37.163  1.00  0.00           O  
ATOM    794  N   HIS A 460      18.989 346.255  28.950  1.00 54.03           N  
ATOM    795  CA  HIS A 460      19.901 347.124  28.172  1.00 52.85           C  
ATOM    796  C   HIS A 460      19.247 348.357  27.536  1.00 51.79           C  
ATOM    797  O   HIS A 460      18.073 348.696  27.660  1.00 48.41           O  
ATOM    798  CB  HIS A 460      20.645 346.252  27.122  1.00  0.00           C  
ATOM    799  CG  HIS A 460      21.496 347.000  26.119  1.00  0.00           C  
ATOM    800  CD2 HIS A 460      22.582 347.816  26.354  1.00  0.00           C  
ATOM    801  ND1 HIS A 460      21.203 347.019  24.751  1.00  0.00           N  
ATOM    802  CE1 HIS A 460      22.102 347.839  24.223  1.00  0.00           C  
ATOM    803  NE2 HIS A 460      22.938 348.349  25.129  1.00  0.00           N  
ATOM    804  N   GLU A 559      16.850 346.291  26.617  1.00 54.49           N  
ATOM    805  CA  GLU A 559      16.203 347.053  25.539  1.00 57.66           C  
ATOM    806  C   GLU A 559      15.321 348.162  26.142  1.00 57.38           C  
ATOM    807  O   GLU A 559      15.067 349.152  25.458  1.00 54.93           O  
ATOM    808  CB  GLU A 559      15.340 346.158  24.638  1.00  0.00           C  
ATOM    809  CG  GLU A 559      16.139 345.018  24.014  1.00  0.00           C  
ATOM    810  CD  GLU A 559      16.050 343.678  24.713  1.00  0.00           C  
ATOM    811  OE1 GLU A 559      15.078 343.269  25.338  1.00  0.00           O  
ATOM    812  OE2 GLU A 559      17.173 342.952  24.499  1.00  0.00           O1-
ATOM    813  N   MET A 560      14.818 347.948  27.368  1.00 59.25           N  
ATOM    814  CA  MET A 560      13.799 348.745  28.036  1.00 61.81           C  
ATOM    815  C   MET A 560      14.330 350.035  28.699  1.00 65.25           C  
ATOM    816  O   MET A 560      13.553 350.706  29.377  1.00 67.89           O  
ATOM    817  CB  MET A 560      13.038 347.824  29.014  1.00  0.00           C  
ATOM    818  CG  MET A 560      12.479 346.522  28.396  1.00  0.00           C  
ATOM    819  SD  MET A 560      11.292 346.704  27.040  1.00  0.00           S  
ATOM    820  CE  MET A 560       9.880 347.342  27.964  1.00  0.00           C  
ATOM    821  N   ASP A 561      15.607 350.388  28.463  1.00 67.12           N  
ATOM    822  CA  ASP A 561      16.224 351.659  28.844  1.00 69.43           C  
ATOM    823  C   ASP A 561      17.049 352.185  27.663  1.00 78.02           C  
ATOM    824  O   ASP A 561      18.100 351.625  27.355  1.00 87.29           O  
ATOM    825  CB  ASP A 561      17.041 351.468  30.144  1.00  0.00           C  
ATOM    826  CG  ASP A 561      17.984 352.627  30.506  1.00  0.00           C  
ATOM    827  OD1 ASP A 561      17.724 353.464  31.362  1.00  0.00           O  
ATOM    828  OD2 ASP A 561      19.169 352.602  29.830  1.00  0.00           O1-
ATOM    829  N   THR A 562      16.592 353.298  27.080  1.00 87.36           N  
ATOM    830  CA  THR A 562      17.353 354.091  26.119  1.00 88.84           C  
ATOM    831  C   THR A 562      17.076 355.568  26.461  1.00 80.93           C  
ATOM    832  O   THR A 562      16.241 356.232  25.846  1.00 81.52           O  
ATOM    833  CB  THR A 562      17.018 353.729  24.645  1.00  0.00           C  
ATOM    834  CG2 THR A 562      17.456 352.304  24.261  1.00  0.00           C  
ATOM    835  OG1 THR A 562      15.638 353.856  24.360  1.00  0.00           O  
ATOM    836  N   THR A 563      17.785 356.000  27.517  1.00 11.82           N  
ATOM    837  CA  THR A 563      17.730 357.278  28.231  1.00 12.72           C  
ATOM    838  C   THR A 563      17.627 358.552  27.364  1.00 14.25           C  
ATOM    839  O   THR A 563      16.666 359.305  27.518  1.00 13.87           O  
ATOM    840  CB  THR A 563      18.941 357.379  29.212  1.00  0.00           C  
ATOM    841  CG2 THR A 563      20.333 357.143  28.589  1.00  0.00           C  
ATOM    842  OG1 THR A 563      19.006 358.630  29.871  1.00  0.00           O  
ATOM    843  N   SER A 564      18.607 358.752  26.471  1.00 15.64           N  
ATOM    844  CA  SER A 564      18.751 359.927  25.612  1.00 17.67           C  
ATOM    845  C   SER A 564      17.811 359.932  24.391  1.00 17.39           C  
ATOM    846  O   SER A 564      17.662 360.978  23.761  1.00 18.55           O  
ATOM    847  CB  SER A 564      20.238 360.044  25.222  1.00  0.00           C  
ATOM    848  OG  SER A 564      20.663 358.957  24.421  1.00  0.00           O  
ATOM    849  N   PHE A 565      17.187 358.780  24.093  1.00 16.48           N  
ATOM    850  CA  PHE A 565      16.160 358.625  23.064  1.00 16.65           C  
ATOM    851  C   PHE A 565      14.775 359.019  23.628  1.00 17.19           C  
ATOM    852  O   PHE A 565      13.947 359.532  22.879  1.00 16.97           O  
ATOM    853  CB  PHE A 565      16.213 357.155  22.583  1.00  0.00           C  
ATOM    854  CG  PHE A 565      15.536 356.807  21.266  1.00  0.00           C  
ATOM    855  CD1 PHE A 565      14.749 355.638  21.167  1.00  0.00           C  
ATOM    856  CD2 PHE A 565      15.821 357.537  20.091  1.00  0.00           C  
ATOM    857  CE1 PHE A 565      14.228 355.249  19.941  1.00  0.00           C  
ATOM    858  CE2 PHE A 565      15.290 357.131  18.873  1.00  0.00           C  
ATOM    859  CZ  PHE A 565      14.494 355.994  18.799  1.00  0.00           C  
ATOM    860  N   LEU A 566      14.566 358.813  24.941  1.00 17.55           N  
ATOM    861  CA  LEU A 566      13.374 359.187  25.707  1.00 19.53           C  
ATOM    862  C   LEU A 566      13.436 360.661  26.169  1.00 18.26           C  
ATOM    863  O   LEU A 566      14.517 361.249  26.206  1.00 18.30           O  
ATOM    864  CB  LEU A 566      13.276 358.170  26.876  1.00  0.00           C  
ATOM    865  CG  LEU A 566      12.138 358.333  27.913  1.00  0.00           C  
ATOM    866  CD1 LEU A 566      10.729 358.382  27.279  1.00  0.00           C  
ATOM    867  CD2 LEU A 566      12.246 357.250  29.008  1.00  0.00           C  
ATOM    868  N   ARG A 567      12.267 361.228  26.516  1.00 18.16           N  
ATOM    869  CA  ARG A 567      12.129 362.571  27.093  1.00 16.86           C  
ATOM    870  C   ARG A 567      12.132 362.536  28.630  1.00 17.11           C  
ATOM    871  O   ARG A 567      12.889 363.286  29.245  1.00 18.09           O  
ATOM    872  CB  ARG A 567      10.816 363.222  26.614  1.00  0.00           C  
ATOM    873  CG  ARG A 567      10.798 363.603  25.129  1.00  0.00           C  
ATOM    874  CD  ARG A 567       9.481 364.304  24.750  1.00  0.00           C  
ATOM    875  NE  ARG A 567       9.558 364.974  23.442  1.00  0.00           N  
ATOM    876  CZ  ARG A 567      10.046 366.207  23.200  1.00  0.00           C  
ATOM    877  NH1 ARG A 567      10.545 366.987  24.174  1.00  0.00           N1+
ATOM    878  NH2 ARG A 567      10.036 366.673  21.945  1.00  0.00           N1+
ATOM    879  N   ASN A 568      11.251 361.704  29.211  1.00 16.91           N  
ATOM    880  CA  ASN A 568      10.943 361.667  30.643  1.00 15.94           C  
ATOM    881  C   ASN A 568      11.625 360.451  31.281  1.00 17.65           C  
ATOM    882  O   ASN A 568      10.951 359.526  31.738  1.00 18.83           O  
ATOM    883  CB  ASN A 568       9.406 361.656  30.833  1.00  0.00           C  
ATOM    884  CG  ASN A 568       8.740 362.967  30.405  1.00  0.00           C  
ATOM    885  ND2 ASN A 568       8.266 363.038  29.160  1.00  0.00           N  
ATOM    886  OD1 ASN A 568       8.643 363.903  31.194  1.00  0.00           O  
ATOM    887  N   HIS A 569      12.965 360.493  31.294  1.00 16.20           N  
ATOM    888  CA  HIS A 569      13.822 359.518  31.959  1.00 17.24           C  
ATOM    889  C   HIS A 569      14.258 360.069  33.335  1.00 16.91           C  
ATOM    890  O   HIS A 569      13.423 360.602  34.066  1.00 18.66           O  
ATOM    891  CB  HIS A 569      14.967 359.130  30.994  1.00  0.00           C  
ATOM    892  CG  HIS A 569      15.689 357.865  31.381  1.00  0.00           C  
ATOM    893  CD2 HIS A 569      15.243 356.564  31.303  1.00  0.00           C  
ATOM    894  ND1 HIS A 569      16.976 357.874  31.929  1.00  0.00           N  
ATOM    895  CE1 HIS A 569      17.252 356.600  32.161  1.00  0.00           C  
ATOM    896  NE2 HIS A 569      16.258 355.786  31.819  1.00  0.00           N  
ATOM    897  N   LYS A 570      15.536 359.876  33.685  1.00 15.49           N  
ATOM    898  CA  LYS A 570      16.170 360.172  34.966  1.00 15.21           C  
ATOM    899  C   LYS A 570      17.677 359.918  34.777  1.00 14.65           C  
ATOM    900  O   LYS A 570      18.288 360.568  33.928  1.00 15.18           O  
ATOM    901  CB  LYS A 570      15.492 359.392  36.134  1.00  0.00           C  
ATOM    902  CG  LYS A 570      15.115 357.922  35.836  1.00  0.00           C  
ATOM    903  CD  LYS A 570      14.841 357.099  37.103  1.00  0.00           C  
ATOM    904  CE  LYS A 570      14.035 355.820  36.816  1.00  0.00           C  
ATOM    905  NZ  LYS A 570      13.957 354.944  38.001  1.00  0.00           N1+
ATOM    906  N   ASN A 571      18.239 358.967  35.535  1.00 13.85           N  
ATOM    907  CA  ASN A 571      19.549 358.354  35.298  1.00 13.89           C  
ATOM    908  C   ASN A 571      19.334 356.851  35.059  1.00 13.31           C  
ATOM    909  O   ASN A 571      18.222 356.359  35.247  1.00 13.54           O  
ATOM    910  CB  ASN A 571      20.480 358.563  36.518  1.00  0.00           C  
ATOM    911  CG  ASN A 571      20.695 360.031  36.894  1.00  0.00           C  
ATOM    912  ND2 ASN A 571      21.344 360.802  36.019  1.00  0.00           N  
ATOM    913  OD1 ASN A 571      20.281 360.463  37.966  1.00  0.00           O  
ATOM    914  N   SER A 572      20.396 356.134  34.656  1.00 11.96           N  
ATOM    915  CA  SER A 572      20.373 354.675  34.509  1.00 11.91           C  
ATOM    916  C   SER A 572      20.354 353.932  35.862  1.00 11.63           C  
ATOM    917  O   SER A 572      20.592 354.524  36.916  1.00 12.13           O  
ATOM    918  CB  SER A 572      21.524 354.225  33.586  1.00  0.00           C  
ATOM    919  OG  SER A 572      21.080 354.214  32.243  1.00  0.00           O  
ATOM    920  N   ASN A 573      19.973 352.652  35.783  1.00110.88           N  
ATOM    921  CA  ASN A 573      19.481 351.818  36.891  1.00116.61           C  
ATOM    922  C   ASN A 573      19.530 350.344  36.484  1.00111.22           C  
ATOM    923  O   ASN A 573      19.918 349.502  37.293  1.00106.86           O  
ATOM    924  CB  ASN A 573      18.054 352.246  37.340  1.00  0.00           C  
ATOM    925  CG  ASN A 573      17.184 352.847  36.225  1.00  0.00           C  
ATOM    926  ND2 ASN A 573      16.822 354.118  36.376  1.00  0.00           N  
ATOM    927  OD1 ASN A 573      16.891 352.200  35.222  1.00  0.00           O  
ATOM    928  N   ASP A 574      19.218 350.094  35.202  1.00107.67           N  
ATOM    929  CA  ASP A 574      19.520 348.881  34.454  1.00111.15           C  
ATOM    930  C   ASP A 574      21.019 348.534  34.487  1.00107.14           C  
ATOM    931  O   ASP A 574      21.383 347.392  34.755  1.00 98.69           O  
ATOM    932  CB  ASP A 574      19.101 348.970  32.953  1.00  0.00           C  
ATOM    933  CG  ASP A 574      19.733 350.092  32.100  1.00  0.00           C  
ATOM    934  OD1 ASP A 574      19.849 351.233  32.603  1.00  0.00           O  
ATOM    935  OD2 ASP A 574      20.079 349.796  30.935  1.00  0.00           O1-
ATOM    936  N   SER A 575      21.844 349.532  34.137  1.00100.28           N  
ATOM    937  CA  SER A 575      23.159 349.341  33.545  1.00 93.85           C  
ATOM    938  C   SER A 575      24.186 348.820  34.556  1.00 91.61           C  
ATOM    939  O   SER A 575      25.066 348.053  34.169  1.00 93.56           O  
ATOM    940  CB  SER A 575      23.575 350.657  32.859  1.00  0.00           C  
ATOM    941  OG  SER A 575      24.690 350.468  32.013  1.00  0.00           O  
ATOM    942  N   THR A 576      23.996 349.187  35.835  1.00 86.08           N  
ATOM    943  CA  THR A 576      24.753 348.692  36.982  1.00 84.89           C  
ATOM    944  C   THR A 576      24.577 347.173  37.213  1.00 81.59           C  
ATOM    945  O   THR A 576      25.565 346.514  37.534  1.00 78.23           O  
ATOM    946  CB  THR A 576      24.363 349.449  38.285  1.00  0.00           C  
ATOM    947  CG2 THR A 576      24.465 350.977  38.155  1.00  0.00           C  
ATOM    948  OG1 THR A 576      23.068 349.122  38.763  1.00  0.00           O  
ATOM    949  N   LEU A 577      23.356 346.644  37.002  1.00 82.44           N  
ATOM    950  CA  LEU A 577      23.029 345.222  37.117  1.00 80.97           C  
ATOM    951  C   LEU A 577      23.331 344.437  35.825  1.00 79.83           C  
ATOM    952  O   LEU A 577      23.598 343.239  35.904  1.00 73.09           O  
ATOM    953  CB  LEU A 577      21.551 345.079  37.551  1.00 81.06           C  
ATOM    954  CG  LEU A 577      21.013 343.630  37.637  1.00 82.24           C  
ATOM    955  CD1 LEU A 577      21.851 342.740  38.565  1.00 85.85           C  
ATOM    956  CD2 LEU A 577      19.540 343.596  38.059  1.00 78.10           C  
ATOM    957  N   SER A 578      23.290 345.102  34.662  1.00 85.10           N  
ATOM    958  CA  SER A 578      23.548 344.475  33.368  1.00 83.49           C  
ATOM    959  C   SER A 578      25.040 344.147  33.138  1.00 83.83           C  
ATOM    960  O   SER A 578      25.329 343.080  32.605  1.00 81.20           O  
ATOM    961  CB  SER A 578      22.952 345.362  32.255  1.00  0.00           C  
ATOM    962  OG  SER A 578      23.076 344.772  30.975  1.00  0.00           O  
ATOM    963  N   GLN A 579      25.941 345.074  33.522  1.00 86.15           N  
ATOM    964  CA  GLN A 579      27.381 345.155  33.185  1.00 87.23           C  
ATOM    965  C   GLN A 579      28.229 343.927  33.491  1.00 83.68           C  
ATOM    966  O   GLN A 579      27.855 342.929  34.101  1.00 78.35           O  
ATOM    967  CB  GLN A 579      28.011 346.412  33.844  1.00  0.00           C  
ATOM    968  CG  GLN A 579      28.396 347.464  32.792  1.00  0.00           C  
ATOM    969  CD  GLN A 579      29.044 348.691  33.420  1.00  0.00           C  
ATOM    970  NE2 GLN A 579      28.327 349.815  33.421  1.00  0.00           N  
ATOM    971  OE1 GLN A 579      30.180 348.629  33.884  1.00  0.00           O  
ATOM    972  N   ASN A 639      26.543 343.904  36.407  1.00 83.26           N  
ATOM    973  CA  ASN A 639      26.987 342.891  37.372  1.00 88.79           C  
ATOM    974  C   ASN A 639      26.822 341.467  36.767  1.00 82.10           C  
ATOM    975  O   ASN A 639      27.678 340.623  37.032  1.00 79.07           O  
ATOM    976  CB  ASN A 639      26.219 343.102  38.701  1.00  0.00           C  
ATOM    977  CG  ASN A 639      26.648 342.250  39.901  1.00  0.00           C  
ATOM    978  ND2 ASN A 639      27.914 341.833  39.970  1.00  0.00           N  
ATOM    979  OD1 ASN A 639      25.829 341.987  40.778  1.00  0.00           O  
ATOM    980  N   LEU A 640      25.741 341.198  36.010  1.00 80.23           N  
ATOM    981  CA  LEU A 640      25.423 339.863  35.497  1.00 79.63           C  
ATOM    982  C   LEU A 640      26.350 339.410  34.359  1.00 82.75           C  
ATOM    983  O   LEU A 640      26.750 338.247  34.361  1.00 86.04           O  
ATOM    984  CB  LEU A 640      23.923 339.787  35.136  1.00  0.00           C  
ATOM    985  CG  LEU A 640      23.553 340.137  33.676  1.00  0.00           C  
ATOM    986  CD1 LEU A 640      23.827 338.971  32.694  1.00  0.00           C  
ATOM    987  CD2 LEU A 640      22.119 340.637  33.598  1.00  0.00           C  
ATOM    988  N   GLN A 641      26.647 340.315  33.401  1.00 87.92           N  
ATOM    989  CA  GLN A 641      27.485 340.026  32.234  1.00 92.33           C  
ATOM    990  C   GLN A 641      28.936 339.772  32.662  1.00103.21           C  
ATOM    991  O   GLN A 641      29.623 339.040  31.970  1.00105.11           O  
ATOM    992  CB  GLN A 641      27.336 341.126  31.154  1.00  0.00           C  
ATOM    993  CG  GLN A 641      28.024 340.819  29.805  1.00  0.00           C  
ATOM    994  CD  GLN A 641      27.924 341.990  28.826  1.00  0.00           C  
ATOM    995  NE2 GLN A 641      26.826 342.070  28.072  1.00  0.00           N  
ATOM    996  OE1 GLN A 641      28.834 342.812  28.747  1.00  0.00           O  
ATOM    997  N   SER A 642      29.347 340.266  33.845  1.00105.92           N  
ATOM    998  CA  SER A 642      30.566 339.865  34.553  1.00100.67           C  
ATOM    999  C   SER A 642      30.224 338.556  35.248  1.00 87.87           C  
ATOM   1000  O   SER A 642      31.063 337.680  35.451  1.00 70.14           O  
ATOM   1001  CB  SER A 642      30.937 340.968  35.571  1.00 99.90           C  
ATOM   1002  OG  SER A 642      32.138 340.672  36.256  1.00101.92           O  
ATOM   1003  N   PHE A 706      32.836 333.684  29.992  1.00 92.09           N  
ATOM   1004  CA  PHE A 706      31.991 333.556  31.194  1.00 94.31           C  
ATOM   1005  C   PHE A 706      30.738 332.810  30.797  1.00 91.83           C  
ATOM   1006  O   PHE A 706      29.901 332.394  31.594  1.00 82.61           O  
ATOM   1007  CB  PHE A 706      31.685 334.896  31.946  1.00  0.00           C  
ATOM   1008  CG  PHE A 706      32.024 336.216  31.254  1.00  0.00           C  
ATOM   1009  CD1 PHE A 706      31.027 336.971  30.608  1.00  0.00           C  
ATOM   1010  CD2 PHE A 706      33.364 336.641  31.139  1.00  0.00           C  
ATOM   1011  CE1 PHE A 706      31.356 338.089  29.856  1.00  0.00           C  
ATOM   1012  CE2 PHE A 706      33.672 337.791  30.421  1.00  0.00           C  
ATOM   1013  CZ  PHE A 706      32.673 338.509  29.776  1.00  0.00           C  
ATOM   1014  N   PHE A 729      29.493 334.983  29.068  1.00 90.81           N  
ATOM   1015  CA  PHE A 729      28.567 334.474  28.054  1.00 84.28           C  
ATOM   1016  C   PHE A 729      29.128 334.861  26.661  1.00 84.46           C  
ATOM   1017  O   PHE A 729      28.350 334.902  25.713  1.00 84.43           O  
ATOM   1018  CB  PHE A 729      27.142 335.025  28.342  1.00  0.00           C  
ATOM   1019  CG  PHE A 729      26.722 334.950  29.809  1.00  0.00           C  
ATOM   1020  CD1 PHE A 729      26.354 336.118  30.511  1.00  0.00           C  
ATOM   1021  CD2 PHE A 729      26.763 333.720  30.502  1.00  0.00           C  
ATOM   1022  CE1 PHE A 729      26.053 336.045  31.864  1.00  0.00           C  
ATOM   1023  CE2 PHE A 729      26.485 333.679  31.863  1.00  0.00           C  
ATOM   1024  CZ  PHE A 729      26.122 334.835  32.539  1.00  0.00           C  
ATOM   1025  N   SER A 730      30.460 335.077  26.551  1.00 86.09           N  
ATOM   1026  CA  SER A 730      31.212 335.551  25.390  1.00 84.44           C  
ATOM   1027  C   SER A 730      30.984 334.730  24.117  1.00 83.93           C  
ATOM   1028  O   SER A 730      30.824 335.328  23.062  1.00 84.93           O  
ATOM   1029  CB  SER A 730      32.710 335.623  25.757  1.00  0.00           C  
ATOM   1030  OG  SER A 730      33.496 336.125  24.692  1.00  0.00           O  
ATOM   1031  N   LEU A 731      30.946 333.395  24.243  1.00 75.84           N  
ATOM   1032  CA  LEU A 731      30.696 332.449  23.155  1.00 76.10           C  
ATOM   1033  C   LEU A 731      29.316 332.665  22.504  1.00 80.22           C  
ATOM   1034  O   LEU A 731      29.215 332.686  21.279  1.00 82.27           O  
ATOM   1035  CB  LEU A 731      30.805 331.008  23.709  1.00  0.00           C  
ATOM   1036  CG  LEU A 731      32.221 330.476  24.022  1.00  0.00           C  
ATOM   1037  CD1 LEU A 731      33.116 330.424  22.776  1.00  0.00           C  
ATOM   1038  CD2 LEU A 731      32.914 331.169  25.209  1.00  0.00           C  
ATOM   1039  N   LEU A 732      28.301 332.856  23.358  1.00 79.66           N  
ATOM   1040  CA  LEU A 732      26.910 333.128  23.017  1.00 74.96           C  
ATOM   1041  C   LEU A 732      26.710 334.567  22.490  1.00 72.37           C  
ATOM   1042  O   LEU A 732      26.048 334.742  21.467  1.00 79.05           O  
ATOM   1043  CB  LEU A 732      26.055 332.709  24.249  1.00  0.00           C  
ATOM   1044  CG  LEU A 732      24.980 333.671  24.793  1.00  0.00           C  
ATOM   1045  CD1 LEU A 732      23.889 333.969  23.750  1.00  0.00           C  
ATOM   1046  CD2 LEU A 732      24.398 333.116  26.105  1.00  0.00           C  
ATOM   1047  N   ASN A 733      27.298 335.558  23.183  1.00 65.40           N  
ATOM   1048  CA  ASN A 733      27.283 336.984  22.842  1.00 68.78           C  
ATOM   1049  C   ASN A 733      27.937 337.242  21.473  1.00 71.07           C  
ATOM   1050  O   ASN A 733      27.360 337.973  20.672  1.00 71.03           O  
ATOM   1051  CB  ASN A 733      27.943 337.763  24.012  1.00  0.00           C  
ATOM   1052  CG  ASN A 733      28.372 339.202  23.689  1.00  0.00           C  
ATOM   1053  ND2 ASN A 733      29.681 339.436  23.572  1.00  0.00           N  
ATOM   1054  OD1 ASN A 733      27.533 340.087  23.540  1.00  0.00           O  
ATOM   1055  N   ASN A 734      29.107 336.622  21.237  1.00 78.07           N  
ATOM   1056  CA  ASN A 734      29.852 336.677  19.982  1.00 83.72           C  
ATOM   1057  C   ASN A 734      29.086 336.000  18.837  1.00 76.11           C  
ATOM   1058  O   ASN A 734      29.066 336.565  17.748  1.00 79.14           O  
ATOM   1059  CB  ASN A 734      31.256 336.057  20.156  1.00  0.00           C  
ATOM   1060  CG  ASN A 734      32.174 336.298  18.954  1.00  0.00           C  
ATOM   1061  ND2 ASN A 734      32.421 335.257  18.155  1.00  0.00           N  
ATOM   1062  OD1 ASN A 734      32.650 337.411  18.748  1.00  0.00           O  
ATOM   1063  N   PHE A 735      28.458 334.842  19.106  1.00 67.76           N  
ATOM   1064  CA  PHE A 735      27.600 334.122  18.164  1.00 64.95           C  
ATOM   1065  C   PHE A 735      26.426 334.964  17.634  1.00 63.09           C  
ATOM   1066  O   PHE A 735      26.211 334.996  16.425  1.00 63.27           O  
ATOM   1067  CB  PHE A 735      27.173 332.766  18.771  1.00 63.94           C  
ATOM   1068  CG  PHE A 735      26.043 332.025  18.076  1.00 63.43           C  
ATOM   1069  CD1 PHE A 735      26.220 331.520  16.771  1.00 66.11           C  
ATOM   1070  CD2 PHE A 735      24.785 331.895  18.703  1.00 69.07           C  
ATOM   1071  CE1 PHE A 735      25.175 330.860  16.139  1.00 67.81           C  
ATOM   1072  CE2 PHE A 735      23.758 331.221  18.058  1.00 66.88           C  
ATOM   1073  CZ  PHE A 735      23.959 330.694  16.790  1.00 66.41           C  
ATOM   1074  N   ILE A 736      25.733 335.663  18.545  1.00 65.77           N  
ATOM   1075  CA  ILE A 736      24.592 336.523  18.230  1.00 65.51           C  
ATOM   1076  C   ILE A 736      24.989 337.899  17.669  1.00 69.28           C  
ATOM   1077  O   ILE A 736      24.249 338.428  16.841  1.00 69.48           O  
ATOM   1078  CB  ILE A 736      23.646 336.632  19.453  1.00 61.90           C  
ATOM   1079  CG1 ILE A 736      22.905 335.282  19.565  1.00 62.56           C  
ATOM   1080  CG2 ILE A 736      22.642 337.809  19.447  1.00 63.91           C  
ATOM   1081  CD1 ILE A 736      22.168 335.078  20.877  1.00 65.38           C  
ATOM   1082  N   ASN A 737      26.176 338.406  18.045  1.00 69.08           N  
ATOM   1083  CA  ASN A 737      26.845 339.536  17.394  1.00 68.72           C  
ATOM   1084  C   ASN A 737      27.147 339.215  15.918  1.00 66.24           C  
ATOM   1085  O   ASN A 737      26.903 340.072  15.078  1.00 68.01           O  
ATOM   1086  CB  ASN A 737      28.098 339.924  18.223  1.00  0.00           C  
ATOM   1087  CG  ASN A 737      29.123 340.806  17.496  1.00  0.00           C  
ATOM   1088  ND2 ASN A 737      30.235 340.212  17.053  1.00  0.00           N  
ATOM   1089  OD1 ASN A 737      28.911 342.005  17.333  1.00  0.00           O  
ATOM   1090  N   LEU A 738      27.638 337.995  15.635  1.00 63.82           N  
ATOM   1091  CA  LEU A 738      27.937 337.502  14.289  1.00 63.48           C  
ATOM   1092  C   LEU A 738      26.672 337.316  13.431  1.00 63.14           C  
ATOM   1093  O   LEU A 738      26.725 337.615  12.239  1.00 64.07           O  
ATOM   1094  CB  LEU A 738      28.782 336.204  14.378  1.00  0.00           C  
ATOM   1095  CG  LEU A 738      30.142 336.253  13.643  1.00  0.00           C  
ATOM   1096  CD1 LEU A 738      31.003 337.470  14.047  1.00  0.00           C  
ATOM   1097  CD2 LEU A 738      30.917 334.930  13.828  1.00  0.00           C  
ATOM   1098  N   LEU A 739      25.556 336.885  14.052  1.00 62.13           N  
ATOM   1099  CA  LEU A 739      24.234 336.819  13.422  1.00 63.81           C  
ATOM   1100  C   LEU A 739      23.667 338.218  13.106  1.00 60.33           C  
ATOM   1101  O   LEU A 739      23.148 338.430  12.013  1.00 54.47           O  
ATOM   1102  CB  LEU A 739      23.255 336.006  14.297  1.00 66.88           C  
ATOM   1103  CG  LEU A 739      23.533 334.488  14.341  1.00 69.64           C  
ATOM   1104  CD1 LEU A 739      22.596 333.788  15.348  1.00 66.09           C  
ATOM   1105  CD2 LEU A 739      23.465 333.847  12.941  1.00 70.27           C  
ATOM   1106  N   ILE A 740      23.812 339.176  14.032  1.00 55.56           N  
ATOM   1107  CA  ILE A 740      23.453 340.577  13.799  1.00 54.76           C  
ATOM   1108  C   ILE A 740      24.339 341.254  12.726  1.00 53.47           C  
ATOM   1109  O   ILE A 740      23.819 342.020  11.915  1.00 51.45           O  
ATOM   1110  CB  ILE A 740      23.440 341.382  15.136  1.00  0.00           C  
ATOM   1111  CG1 ILE A 740      22.147 341.042  15.916  1.00  0.00           C  
ATOM   1112  CG2 ILE A 740      23.608 342.914  15.005  1.00  0.00           C  
ATOM   1113  CD1 ILE A 740      22.108 341.564  17.357  1.00  0.00           C  
ATOM   1114  N   SER A 741      25.643 340.933  12.723  1.00 58.72           N  
ATOM   1115  CA  SER A 741      26.642 341.465  11.799  1.00 60.05           C  
ATOM   1116  C   SER A 741      26.435 340.994  10.349  1.00 54.52           C  
ATOM   1117  O   SER A 741      26.558 341.826   9.449  1.00 52.94           O  
ATOM   1118  CB  SER A 741      28.057 341.142  12.321  1.00  0.00           C  
ATOM   1119  OG  SER A 741      29.070 341.704  11.510  1.00  0.00           O  
ATOM   1120  N   VAL A 742      26.101 339.702  10.141  1.00 55.25           N  
ATOM   1121  CA  VAL A 742      25.799 339.174   8.805  1.00 58.15           C  
ATOM   1122  C   VAL A 742      24.532 339.813   8.204  1.00 61.00           C  
ATOM   1123  O   VAL A 742      24.577 340.183   7.035  1.00 67.89           O  
ATOM   1124  CB  VAL A 742      25.723 337.616   8.726  1.00  0.00           C  
ATOM   1125  CG1 VAL A 742      24.552 336.966   9.479  1.00  0.00           C  
ATOM   1126  CG2 VAL A 742      25.721 337.099   7.276  1.00  0.00           C  
ATOM   1127  N   SER A 743      23.482 340.015   9.025  1.00 64.72           N  
ATOM   1128  CA  SER A 743      22.224 340.685   8.671  1.00 65.14           C  
ATOM   1129  C   SER A 743      22.422 342.111   8.125  1.00 67.16           C  
ATOM   1130  O   SER A 743      21.821 342.459   7.109  1.00 74.84           O  
ATOM   1131  CB  SER A 743      21.315 340.711   9.916  1.00  0.00           C  
ATOM   1132  OG  SER A 743      20.031 341.237   9.646  1.00  0.00           O  
ATOM   1133  N   ASN A 744      23.274 342.890   8.816  1.00 67.32           N  
ATOM   1134  CA  ASN A 744      23.663 344.259   8.474  1.00 74.32           C  
ATOM   1135  C   ASN A 744      24.372 344.342   7.105  1.00 72.87           C  
ATOM   1136  O   ASN A 744      24.095 345.274   6.351  1.00 70.39           O  
ATOM   1137  CB  ASN A 744      24.502 344.808   9.660  1.00  0.00           C  
ATOM   1138  CG  ASN A 744      25.309 346.082   9.368  1.00  0.00           C  
ATOM   1139  ND2 ASN A 744      26.625 345.943   9.193  1.00  0.00           N  
ATOM   1140  OD1 ASN A 744      24.752 347.175   9.301  1.00  0.00           O  
ATOM   1141  N   LEU A 745      25.262 343.376   6.822  1.00 69.20           N  
ATOM   1142  CA  LEU A 745      26.085 343.335   5.612  1.00 66.13           C  
ATOM   1143  C   LEU A 745      25.284 343.071   4.320  1.00 63.28           C  
ATOM   1144  O   LEU A 745      25.686 343.567   3.266  1.00 67.54           O  
ATOM   1145  CB  LEU A 745      27.224 342.311   5.825  1.00  0.00           C  
ATOM   1146  CG  LEU A 745      28.308 342.276   4.722  1.00  0.00           C  
ATOM   1147  CD1 LEU A 745      28.993 343.641   4.505  1.00  0.00           C  
ATOM   1148  CD2 LEU A 745      29.340 341.170   5.002  1.00  0.00           C  
ATOM   1149  N   LEU A 746      24.154 342.346   4.423  1.00 58.22           N  
ATOM   1150  CA  LEU A 746      23.252 342.033   3.306  1.00 57.67           C  
ATOM   1151  C   LEU A 746      22.559 343.259   2.678  1.00 58.67           C  
ATOM   1152  O   LEU A 746      22.042 343.130   1.570  1.00 57.52           O  
ATOM   1153  CB  LEU A 746      22.186 341.008   3.758  1.00 57.89           C  
ATOM   1154  CG  LEU A 746      22.730 339.637   4.205  1.00 58.33           C  
ATOM   1155  CD1 LEU A 746      21.594 338.728   4.703  1.00 57.50           C  
ATOM   1156  CD2 LEU A 746      23.612 338.943   3.153  1.00 60.27           C  
ATOM   1157  N   ALA A 747      22.575 344.419   3.360  1.00 62.42           N  
ATOM   1158  CA  ALA A 747      22.021 345.694   2.891  1.00 61.67           C  
ATOM   1159  C   ALA A 747      22.574 346.187   1.540  1.00 58.65           C  
ATOM   1160  O   ALA A 747      21.843 346.861   0.814  1.00 63.51           O  
ATOM   1161  CB  ALA A 747      22.260 346.758   3.974  1.00 63.93           C  
ATOM   1162  N   ALA A 748      23.832 345.828   1.227  1.00 57.43           N  
ATOM   1163  CA  ALA A 748      24.531 346.189  -0.006  1.00 57.71           C  
ATOM   1164  C   ALA A 748      24.077 345.416  -1.259  1.00 57.09           C  
ATOM   1165  O   ALA A 748      24.280 345.928  -2.359  1.00 58.75           O  
ATOM   1166  CB  ALA A 748      26.039 346.002   0.219  1.00  0.00           C  
ATOM   1167  N   GLU A 749      23.480 344.222  -1.091  1.00 55.91           N  
ATOM   1168  CA  GLU A 749      22.994 343.381  -2.190  1.00 59.73           C  
ATOM   1169  C   GLU A 749      21.504 343.671  -2.433  1.00 60.81           C  
ATOM   1170  O   GLU A 749      20.719 343.361  -1.544  1.00 69.12           O  
ATOM   1171  CB  GLU A 749      23.198 341.897  -1.805  1.00  0.00           C  
ATOM   1172  CG  GLU A 749      24.673 341.463  -1.700  1.00  0.00           C  
ATOM   1173  CD  GLU A 749      25.508 341.688  -2.974  1.00  0.00           C  
ATOM   1174  OE1 GLU A 749      25.000 341.385  -4.076  1.00  0.00           O  
ATOM   1175  OE2 GLU A 749      26.650 342.172  -2.826  1.00  0.00           O1-
ATOM   1176  N   PRO A 750      21.128 344.286  -3.580  1.00 61.31           N  
ATOM   1177  CA  PRO A 750      19.773 344.844  -3.774  1.00 59.47           C  
ATOM   1178  C   PRO A 750      18.622 343.841  -3.993  1.00 58.29           C  
ATOM   1179  O   PRO A 750      17.471 344.263  -3.877  1.00 59.99           O  
ATOM   1180  CB  PRO A 750      19.940 345.773  -4.986  1.00 65.62           C  
ATOM   1181  CG  PRO A 750      21.054 345.132  -5.794  1.00 65.22           C  
ATOM   1182  CD  PRO A 750      21.994 344.615  -4.714  1.00 65.61           C  
ATOM   1183  N   ASP A 751      18.923 342.557  -4.261  1.00 59.93           N  
ATOM   1184  CA  ASP A 751      17.926 341.510  -4.526  1.00 64.95           C  
ATOM   1185  C   ASP A 751      17.984 340.401  -3.467  1.00 68.35           C  
ATOM   1186  O   ASP A 751      19.053 340.092  -2.943  1.00 68.40           O  
ATOM   1187  CB  ASP A 751      18.087 340.909  -5.943  1.00  0.00           C  
ATOM   1188  CG  ASP A 751      17.887 341.914  -7.093  1.00  0.00           C  
ATOM   1189  OD1 ASP A 751      16.979 342.767  -6.981  1.00  0.00           O  
ATOM   1190  OD2 ASP A 751      18.544 341.713  -8.139  1.00  0.00           O1-
ATOM   1191  N   ILE A 752      16.811 339.836  -3.167  1.00 74.55           N  
ATOM   1192  CA  ILE A 752      16.574 338.724  -2.244  1.00 75.61           C  
ATOM   1193  C   ILE A 752      17.454 337.479  -2.532  1.00 76.44           C  
ATOM   1194  O   ILE A 752      18.008 336.893  -1.602  1.00 79.03           O  
ATOM   1195  CB  ILE A 752      15.056 338.356  -2.284  1.00  0.00           C  
ATOM   1196  CG1 ILE A 752      14.623 337.316  -1.229  1.00  0.00           C  
ATOM   1197  CG2 ILE A 752      14.546 337.966  -3.693  1.00  0.00           C  
ATOM   1198  CD1 ILE A 752      13.101 337.113  -1.157  1.00  0.00           C  
ATOM   1199  N   ASP A 753      17.633 337.155  -3.822  1.00 70.71           N  
ATOM   1200  CA  ASP A 753      18.454 336.053  -4.323  1.00 75.20           C  
ATOM   1201  C   ASP A 753      19.952 336.265  -4.027  1.00 73.09           C  
ATOM   1202  O   ASP A 753      20.610 335.337  -3.556  1.00 76.54           O  
ATOM   1203  CB  ASP A 753      18.150 335.817  -5.825  1.00  0.00           C  
ATOM   1204  CG  ASP A 753      19.020 334.767  -6.531  1.00  0.00           C  
ATOM   1205  OD1 ASP A 753      18.781 333.566  -6.278  1.00  0.00           O  
ATOM   1206  OD2 ASP A 753      19.980 335.185  -7.216  1.00  0.00           O1-
ATOM   1207  N   LEU A 754      20.446 337.491  -4.278  1.00 73.20           N  
ATOM   1208  CA  LEU A 754      21.823 337.907  -4.001  1.00 76.73           C  
ATOM   1209  C   LEU A 754      22.145 337.889  -2.497  1.00 74.36           C  
ATOM   1210  O   LEU A 754      23.209 337.398  -2.121  1.00 74.65           O  
ATOM   1211  CB  LEU A 754      22.071 339.320  -4.568  1.00  0.00           C  
ATOM   1212  CG  LEU A 754      22.004 339.455  -6.103  1.00  0.00           C  
ATOM   1213  CD1 LEU A 754      22.075 340.941  -6.513  1.00  0.00           C  
ATOM   1214  CD2 LEU A 754      23.073 338.603  -6.818  1.00  0.00           C  
ATOM   1215  N   ARG A 755      21.199 338.375  -1.670  1.00 70.35           N  
ATOM   1216  CA  ARG A 755      21.271 338.325  -0.210  1.00 60.79           C  
ATOM   1217  C   ARG A 755      21.327 336.889   0.333  1.00 62.32           C  
ATOM   1218  O   ARG A 755      22.136 336.649   1.223  1.00 60.23           O  
ATOM   1219  CB  ARG A 755      20.084 339.068   0.431  1.00  0.00           C  
ATOM   1220  CG  ARG A 755      20.122 340.593   0.298  1.00  0.00           C  
ATOM   1221  CD  ARG A 755      19.027 341.259   1.155  1.00  0.00           C  
ATOM   1222  NE  ARG A 755      18.970 342.719   0.988  1.00  0.00           N  
ATOM   1223  CZ  ARG A 755      18.386 343.396  -0.014  1.00  0.00           C  
ATOM   1224  NH1 ARG A 755      17.762 342.759  -1.007  1.00  0.00           N1+
ATOM   1225  NH2 ARG A 755      18.429 344.735  -0.026  1.00  0.00           N1+
ATOM   1226  N   ASN A 756      20.517 335.966  -0.220  1.00 59.03           N  
ATOM   1227  CA  ASN A 756      20.515 334.538   0.129  1.00 55.94           C  
ATOM   1228  C   ASN A 756      21.881 333.876  -0.139  1.00 55.54           C  
ATOM   1229  O   ASN A 756      22.338 333.097   0.697  1.00 56.22           O  
ATOM   1230  CB  ASN A 756      19.384 333.813  -0.651  1.00  0.00           C  
ATOM   1231  CG  ASN A 756      18.985 332.397  -0.188  1.00  0.00           C  
ATOM   1232  ND2 ASN A 756      19.720 331.762   0.728  1.00  0.00           N  
ATOM   1233  OD1 ASN A 756      17.987 331.868  -0.670  1.00  0.00           O  
ATOM   1234  N   GLU A 757      22.503 334.204  -1.282  1.00 60.73           N  
ATOM   1235  CA  GLU A 757      23.779 333.638  -1.709  1.00 66.68           C  
ATOM   1236  C   GLU A 757      24.962 334.100  -0.832  1.00 64.71           C  
ATOM   1237  O   GLU A 757      25.795 333.264  -0.475  1.00 67.24           O  
ATOM   1238  CB  GLU A 757      23.960 333.922  -3.212  1.00  0.00           C  
ATOM   1239  CG  GLU A 757      25.165 333.195  -3.840  1.00  0.00           C  
ATOM   1240  CD  GLU A 757      25.334 333.394  -5.354  1.00  0.00           C  
ATOM   1241  OE1 GLU A 757      26.497 333.269  -5.796  1.00  0.00           O  
ATOM   1242  OE2 GLU A 757      24.326 333.640  -6.055  1.00  0.00           O1-
ATOM   1243  N   LEU A 758      24.979 335.392  -0.449  1.00 64.60           N  
ATOM   1244  CA  LEU A 758      25.922 335.954   0.526  1.00 67.12           C  
ATOM   1245  C   LEU A 758      25.699 335.398   1.938  1.00 66.72           C  
ATOM   1246  O   LEU A 758      26.682 335.071   2.603  1.00 63.43           O  
ATOM   1247  CB  LEU A 758      25.844 337.500   0.550  1.00  0.00           C  
ATOM   1248  CG  LEU A 758      26.923 338.188  -0.307  1.00  0.00           C  
ATOM   1249  CD1 LEU A 758      26.675 338.000  -1.813  1.00  0.00           C  
ATOM   1250  CD2 LEU A 758      27.067 339.674   0.072  1.00  0.00           C  
ATOM   1251  N   LEU A 759      24.424 335.285   2.351  1.00 66.86           N  
ATOM   1252  CA  LEU A 759      24.000 334.742   3.639  1.00 62.63           C  
ATOM   1253  C   LEU A 759      24.552 333.329   3.841  1.00 65.21           C  
ATOM   1254  O   LEU A 759      25.309 333.154   4.789  1.00 65.85           O  
ATOM   1255  CB  LEU A 759      22.460 334.837   3.768  1.00 60.64           C  
ATOM   1256  CG  LEU A 759      21.812 334.356   5.084  1.00 59.00           C  
ATOM   1257  CD1 LEU A 759      22.293 335.140   6.321  1.00 60.30           C  
ATOM   1258  CD2 LEU A 759      20.276 334.331   4.959  1.00 58.06           C  
ATOM   1259  N   ARG A 760      24.248 332.417   2.895  1.00 62.81           N  
ATOM   1260  CA  ARG A 760      24.745 331.039   2.752  1.00 60.51           C  
ATOM   1261  C   ARG A 760      26.267 330.880   2.938  1.00 58.55           C  
ATOM   1262  O   ARG A 760      26.685 329.960   3.641  1.00 52.33           O  
ATOM   1263  CB  ARG A 760      24.257 330.488   1.386  1.00  0.00           C  
ATOM   1264  CG  ARG A 760      25.039 329.299   0.788  1.00  0.00           C  
ATOM   1265  CD  ARG A 760      24.498 328.872  -0.584  1.00  0.00           C  
ATOM   1266  NE  ARG A 760      25.511 328.130  -1.355  1.00  0.00           N  
ATOM   1267  CZ  ARG A 760      26.458 328.673  -2.146  1.00  0.00           C  
ATOM   1268  NH1 ARG A 760      26.595 330.000  -2.306  1.00  0.00           N1+
ATOM   1269  NH2 ARG A 760      27.300 327.862  -2.792  1.00  0.00           N1+
ATOM   1270  N   ARG A 761      27.063 331.755   2.302  1.00 57.64           N  
ATOM   1271  CA  ARG A 761      28.522 331.744   2.425  1.00 63.62           C  
ATOM   1272  C   ARG A 761      28.995 332.171   3.828  1.00 67.29           C  
ATOM   1273  O   ARG A 761      29.846 331.486   4.395  1.00 64.72           O  
ATOM   1274  CB  ARG A 761      29.160 332.637   1.341  1.00  0.00           C  
ATOM   1275  CG  ARG A 761      29.198 332.003  -0.062  1.00  0.00           C  
ATOM   1276  CD  ARG A 761      29.859 332.947  -1.084  1.00  0.00           C  
ATOM   1277  NE  ARG A 761      30.257 332.271  -2.333  1.00  0.00           N  
ATOM   1278  CZ  ARG A 761      31.439 331.670  -2.585  1.00  0.00           C  
ATOM   1279  NH1 ARG A 761      32.411 331.589  -1.662  1.00  0.00           N1+
ATOM   1280  NH2 ARG A 761      31.660 331.147  -3.798  1.00  0.00           N1+
ATOM   1281  N   PHE A 762      28.450 333.276   4.366  1.00 70.76           N  
ATOM   1282  CA  PHE A 762      28.859 333.838   5.658  1.00 66.94           C  
ATOM   1283  C   PHE A 762      28.510 333.001   6.894  1.00 66.03           C  
ATOM   1284  O   PHE A 762      29.266 333.016   7.862  1.00 68.99           O  
ATOM   1285  CB  PHE A 762      28.341 335.280   5.816  1.00  0.00           C  
ATOM   1286  CG  PHE A 762      29.248 336.320   5.194  1.00  0.00           C  
ATOM   1287  CD1 PHE A 762      30.556 336.492   5.696  1.00  0.00           C  
ATOM   1288  CD2 PHE A 762      28.827 337.085   4.088  1.00  0.00           C  
ATOM   1289  CE1 PHE A 762      31.415 337.400   5.095  1.00  0.00           C  
ATOM   1290  CE2 PHE A 762      29.704 337.984   3.498  1.00  0.00           C  
ATOM   1291  CZ  PHE A 762      30.992 338.138   3.998  1.00  0.00           C  
ATOM   1292  N   ILE A 763      27.383 332.291   6.844  1.00 62.74           N  
ATOM   1293  CA  ILE A 763      26.912 331.434   7.928  1.00 69.29           C  
ATOM   1294  C   ILE A 763      27.558 330.028   7.923  1.00 74.76           C  
ATOM   1295  O   ILE A 763      27.506 329.356   8.951  1.00 79.33           O  
ATOM   1296  CB  ILE A 763      25.379 331.295   7.869  1.00  0.00           C  
ATOM   1297  CG1 ILE A 763      24.959 330.645   6.540  1.00  0.00           C  
ATOM   1298  CG2 ILE A 763      24.692 332.651   8.149  1.00  0.00           C  
ATOM   1299  CD1 ILE A 763      23.480 330.754   6.205  1.00  0.00           C  
ATOM   1300  N   TYR A 764      28.199 329.625   6.807  1.00 75.93           N  
ATOM   1301  CA  TYR A 764      29.073 328.447   6.746  1.00 66.01           C  
ATOM   1302  C   TYR A 764      30.327 328.615   7.620  1.00 62.46           C  
ATOM   1303  O   TYR A 764      30.793 327.635   8.202  1.00 65.42           O  
ATOM   1304  CB  TYR A 764      29.467 328.155   5.284  1.00  0.00           C  
ATOM   1305  CG  TYR A 764      30.397 326.968   5.088  1.00  0.00           C  
ATOM   1306  CD1 TYR A 764      29.927 325.654   5.288  1.00  0.00           C  
ATOM   1307  CD2 TYR A 764      31.747 327.179   4.735  1.00  0.00           C  
ATOM   1308  CE1 TYR A 764      30.790 324.556   5.120  1.00  0.00           C  
ATOM   1309  CE2 TYR A 764      32.615 326.083   4.576  1.00  0.00           C  
ATOM   1310  CZ  TYR A 764      32.134 324.774   4.766  1.00  0.00           C  
ATOM   1311  OH  TYR A 764      32.974 323.718   4.611  1.00  0.00           O  
ATOM   1312  N   SER A 765      30.819 329.864   7.725  1.00 63.34           N  
ATOM   1313  CA  SER A 765      31.941 330.247   8.581  1.00 66.02           C  
ATOM   1314  C   SER A 765      31.619 330.121  10.082  1.00 67.36           C  
ATOM   1315  O   SER A 765      32.558 330.028  10.870  1.00 67.26           O  
ATOM   1316  CB  SER A 765      32.389 331.683   8.248  1.00  0.00           C  
ATOM   1317  OG  SER A 765      32.861 331.769   6.918  1.00  0.00           O  
ATOM   1318  N   LEU A 766      30.323 330.076  10.456  1.00 68.57           N  
ATOM   1319  CA  LEU A 766      29.889 329.833  11.832  1.00 67.45           C  
ATOM   1320  C   LEU A 766      30.189 328.405  12.316  1.00 67.55           C  
ATOM   1321  O   LEU A 766      30.481 328.234  13.498  1.00 68.22           O  
ATOM   1322  CB  LEU A 766      28.396 330.153  12.037  1.00 66.95           C  
ATOM   1323  CG  LEU A 766      27.986 331.607  11.741  1.00 67.32           C  
ATOM   1324  CD1 LEU A 766      26.463 331.783  11.897  1.00 66.92           C  
ATOM   1325  CD2 LEU A 766      28.761 332.629  12.586  1.00 65.27           C  
ATOM   1326  N   ASN A 767      30.146 327.420  11.399  1.00 61.18           N  
ATOM   1327  CA  ASN A 767      30.447 326.008  11.674  1.00 56.09           C  
ATOM   1328  C   ASN A 767      31.914 325.750  12.054  1.00 60.10           C  
ATOM   1329  O   ASN A 767      32.177 324.733  12.696  1.00 60.06           O  
ATOM   1330  CB  ASN A 767      30.043 325.128  10.472  1.00 54.23           C  
ATOM   1331  CG  ASN A 767      28.533 325.090  10.238  1.00 53.37           C  
ATOM   1332  ND2 ASN A 767      28.098 325.354   9.006  1.00 52.75           N  
ATOM   1333  OD1 ASN A 767      27.771 324.797  11.154  1.00 57.66           O  
ATOM   1334  N   SER A 768      32.829 326.671  11.695  1.00 68.18           N  
ATOM   1335  CA  SER A 768      34.232 326.645  12.120  1.00 77.55           C  
ATOM   1336  C   SER A 768      34.404 326.868  13.633  1.00 75.30           C  
ATOM   1337  O   SER A 768      35.387 326.379  14.190  1.00 77.69           O  
ATOM   1338  CB  SER A 768      35.044 327.694  11.336  1.00  0.00           C  
ATOM   1339  OG  SER A 768      35.166 327.316   9.981  1.00  0.00           O  
ATOM   1340  N   TRP A 769      33.444 327.571  14.264  1.00 77.03           N  
ATOM   1341  CA  TRP A 769      33.413 327.796  15.707  1.00 75.31           C  
ATOM   1342  C   TRP A 769      32.538 326.754  16.423  1.00 71.05           C  
ATOM   1343  O   TRP A 769      32.873 326.416  17.550  1.00 68.60           O  
ATOM   1344  CB  TRP A 769      32.904 329.216  16.045  1.00  0.00           C  
ATOM   1345  CG  TRP A 769      33.190 330.328  15.083  1.00  0.00           C  
ATOM   1346  CD1 TRP A 769      32.247 330.920  14.322  1.00  0.00           C  
ATOM   1347  CD2 TRP A 769      34.445 330.995  14.746  1.00  0.00           C  
ATOM   1348  CE2 TRP A 769      34.181 331.955  13.719  1.00  0.00           C  
ATOM   1349  CE3 TRP A 769      35.781 330.897  15.202  1.00  0.00           C  
ATOM   1350  NE1 TRP A 769      32.825 331.856  13.495  1.00  0.00           N  
ATOM   1351  CZ2 TRP A 769      35.188 332.765  13.166  1.00  0.00           C  
ATOM   1352  CZ3 TRP A 769      36.795 331.720  14.669  1.00  0.00           C  
ATOM   1353  CH2 TRP A 769      36.503 332.649  13.651  1.00  0.00           C  
ATOM   1354  N   MET A 770      31.432 326.296  15.799  1.00 69.99           N  
ATOM   1355  CA  MET A 770      30.369 325.514  16.450  1.00 74.02           C  
ATOM   1356  C   MET A 770      30.823 324.198  17.095  1.00 81.33           C  
ATOM   1357  O   MET A 770      31.697 323.509  16.566  1.00 92.48           O  
ATOM   1358  CB  MET A 770      29.206 325.277  15.482  1.00  0.00           C  
ATOM   1359  CG  MET A 770      28.315 326.510  15.353  1.00  0.00           C  
ATOM   1360  SD  MET A 770      27.221 326.493  13.922  1.00  0.00           S  
ATOM   1361  CE  MET A 770      26.382 328.054  14.246  1.00  0.00           C  
ATOM   1362  N   ASN A 771      30.224 323.936  18.269  1.00 82.66           N  
ATOM   1363  CA  ASN A 771      30.787 323.078  19.307  1.00 78.55           C  
ATOM   1364  C   ASN A 771      31.078 323.876  20.587  1.00 70.70           C  
ATOM   1365  O   ASN A 771      32.088 323.554  21.208  1.00 68.54           O  
ATOM   1366  CB  ASN A 771      29.888 321.839  19.542  1.00  0.00           C  
ATOM   1367  CG  ASN A 771      30.247 320.671  18.619  1.00  0.00           C  
ATOM   1368  ND2 ASN A 771      31.529 320.313  18.586  1.00  0.00           N  
ATOM   1369  OD1 ASN A 771      29.389 320.077  17.973  1.00  0.00           O  
ATOM   1370  N   MET A 772      30.300 324.925  20.924  1.00 68.52           N  
ATOM   1371  CA  MET A 772      30.629 325.888  21.995  1.00 72.28           C  
ATOM   1372  C   MET A 772      29.568 325.956  23.110  1.00 78.35           C  
ATOM   1373  O   MET A 772      28.798 325.012  23.265  1.00 70.65           O  
ATOM   1374  CB  MET A 772      30.992 327.256  21.368  1.00  0.00           C  
ATOM   1375  CG  MET A 772      32.318 327.172  20.600  1.00  0.00           C  
ATOM   1376  SD  MET A 772      33.017 328.699  19.908  1.00  0.00           S  
ATOM   1377  CE  MET A 772      31.556 329.495  19.204  1.00  0.00           C  
ATOM   1378  N   ARG A 773      29.597 327.039  23.915  1.00 84.46           N  
ATOM   1379  CA  ARG A 773      28.814 327.233  25.152  1.00 84.84           C  
ATOM   1380  C   ARG A 773      28.262 328.655  25.149  1.00 71.41           C  
ATOM   1381  O   ARG A 773      28.247 329.414  24.182  1.00 62.73           O  
ATOM   1382  CB  ARG A 773      29.729 327.069  26.384  1.00 97.07           C  
ATOM   1383  CG  ARG A 773      28.981 327.100  27.747  1.00111.14           C  
ATOM   1384  CD  ARG A 773      29.859 327.384  28.982  1.00117.29           C  
ATOM   1385  NE  ARG A 773      30.732 328.562  28.811  1.00124.32           N  
ATOM   1386  CZ  ARG A 773      30.395 329.834  28.528  1.00141.83           C  
ATOM   1387  NH1 ARG A 773      29.130 330.282  28.531  1.00142.06           N1+
ATOM   1388  NH2 ARG A 773      31.379 330.682  28.216  1.00156.18           N1+
ATOM   1389  N   GLU A 794      26.571 327.370  22.919  1.00 62.11           N  
ATOM   1390  CA  GLU A 794      25.835 328.510  22.353  1.00 62.03           C  
ATOM   1391  C   GLU A 794      24.431 327.977  22.041  1.00 58.51           C  
ATOM   1392  O   GLU A 794      24.274 326.836  21.606  1.00 59.99           O  
ATOM   1393  CB  GLU A 794      26.540 329.098  21.110  1.00  0.00           C  
ATOM   1394  CG  GLU A 794      26.865 328.052  20.029  1.00  0.00           C  
ATOM   1395  CD  GLU A 794      27.309 328.641  18.705  1.00  0.00           C  
ATOM   1396  OE1 GLU A 794      26.643 328.570  17.679  1.00  0.00           O  
ATOM   1397  OE2 GLU A 794      28.539 329.215  18.780  1.00  0.00           O1-
ATOM   1398  N   SER A 795      23.414 328.805  22.287  1.00 58.41           N  
ATOM   1399  CA  SER A 795      22.049 328.313  22.294  1.00 59.29           C  
ATOM   1400  C   SER A 795      21.039 329.352  21.840  1.00 56.29           C  
ATOM   1401  O   SER A 795      21.261 330.557  21.972  1.00 48.74           O  
ATOM   1402  CB  SER A 795      21.759 327.776  23.698  1.00  0.00           C  
ATOM   1403  OG  SER A 795      21.801 328.816  24.662  1.00  0.00           O  
ATOM   1404  N   MET A 796      19.919 328.814  21.345  1.00 55.10           N  
ATOM   1405  CA  MET A 796      18.721 329.558  21.014  1.00 54.77           C  
ATOM   1406  C   MET A 796      17.823 329.578  22.246  1.00 59.41           C  
ATOM   1407  O   MET A 796      17.276 328.549  22.635  1.00 61.35           O  
ATOM   1408  CB  MET A 796      18.003 328.873  19.848  1.00  0.00           C  
ATOM   1409  CG  MET A 796      18.777 328.949  18.530  1.00  0.00           C  
ATOM   1410  SD  MET A 796      18.170 327.746  17.339  1.00  0.00           S  
ATOM   1411  CE  MET A 796      18.996 326.276  17.999  1.00  0.00           C  
ATOM   1412  N   SER A 797      17.665 330.775  22.813  1.00 57.78           N  
ATOM   1413  CA  SER A 797      16.753 331.071  23.912  1.00 57.19           C  
ATOM   1414  C   SER A 797      15.256 330.838  23.598  1.00 56.78           C  
ATOM   1415  O   SER A 797      14.471 330.719  24.535  1.00 57.80           O  
ATOM   1416  CB  SER A 797      17.045 332.519  24.344  1.00  0.00           C  
ATOM   1417  OG  SER A 797      16.805 333.406  23.275  1.00  0.00           O  
ATOM   1418  N   SER A 798      14.894 330.766  22.304  1.00 56.65           N  
ATOM   1419  CA  SER A 798      13.539 330.524  21.803  1.00 56.76           C  
ATOM   1420  C   SER A 798      13.085 329.047  21.843  1.00 56.52           C  
ATOM   1421  O   SER A 798      11.894 328.794  21.670  1.00 59.35           O  
ATOM   1422  CB  SER A 798      13.456 331.103  20.373  1.00  0.00           C  
ATOM   1423  OG  SER A 798      14.214 330.346  19.446  1.00  0.00           O  
ATOM   1424  N   SER A 799      14.022 328.103  22.024  1.00 57.61           N  
ATOM   1425  CA  SER A 799      13.777 326.658  21.986  1.00 63.78           C  
ATOM   1426  C   SER A 799      13.093 326.151  23.270  1.00 66.76           C  
ATOM   1427  O   SER A 799      13.371 326.684  24.334  1.00 66.13           O  
ATOM   1428  CB  SER A 799      15.138 325.983  21.779  1.00  0.00           C  
ATOM   1429  OG  SER A 799      15.630 326.189  20.481  1.00  0.00           O  
ATOM   1430  N   THR A 800      12.221 325.134  23.181  1.00 70.92           N  
ATOM   1431  CA  THR A 800      11.373 324.675  24.300  1.00 78.73           C  
ATOM   1432  C   THR A 800      12.111 323.995  25.481  1.00 76.58           C  
ATOM   1433  O   THR A 800      11.598 323.989  26.600  1.00 77.04           O  
ATOM   1434  CB  THR A 800      10.209 323.750  23.810  1.00  0.00           C  
ATOM   1435  CG2 THR A 800       9.807 323.924  22.335  1.00  0.00           C  
ATOM   1436  OG1 THR A 800      10.347 322.368  24.088  1.00  0.00           O  
ATOM   1437  N   PHE A 801      13.279 323.416  25.184  1.00 73.00           N  
ATOM   1438  CA  PHE A 801      14.110 322.586  26.058  1.00 72.09           C  
ATOM   1439  C   PHE A 801      15.445 323.281  26.322  1.00 69.15           C  
ATOM   1440  O   PHE A 801      16.496 322.657  26.254  1.00 73.05           O  
ATOM   1441  CB  PHE A 801      14.265 321.192  25.409  1.00 75.63           C  
ATOM   1442  CG  PHE A 801      14.421 321.204  23.901  1.00 77.76           C  
ATOM   1443  CD1 PHE A 801      15.647 321.534  23.289  1.00 81.84           C  
ATOM   1444  CD2 PHE A 801      13.260 321.098  23.110  1.00 78.92           C  
ATOM   1445  CE1 PHE A 801      15.683 321.786  21.926  1.00 86.04           C  
ATOM   1446  CE2 PHE A 801      13.319 321.338  21.752  1.00 79.49           C  
ATOM   1447  CZ  PHE A 801      14.522 321.695  21.174  1.00 84.05           C  
ATOM   1448  N   ASN A 802      15.352 324.593  26.532  1.00 16.55           N  
ATOM   1449  CA  ASN A 802      16.395 325.599  26.430  1.00 20.98           C  
ATOM   1450  C   ASN A 802      15.813 326.705  27.314  1.00 23.48           C  
ATOM   1451  O   ASN A 802      16.188 326.799  28.481  1.00 23.26           O  
ATOM   1452  CB  ASN A 802      16.530 326.000  24.931  1.00  0.00           C  
ATOM   1453  CG  ASN A 802      17.534 325.264  24.029  1.00  0.00           C  
ATOM   1454  ND2 ASN A 802      17.578 323.943  24.063  1.00  0.00           N  
ATOM   1455  OD1 ASN A 802      18.271 325.885  23.268  1.00  0.00           O  
ATOM   1456  N   HIS A 803      14.823 327.435  26.764  1.00 27.11           N  
ATOM   1457  CA  HIS A 803      13.865 328.317  27.440  1.00 31.30           C  
ATOM   1458  C   HIS A 803      13.385 327.690  28.756  1.00 32.86           C  
ATOM   1459  O   HIS A 803      12.835 326.587  28.716  1.00 34.54           O  
ATOM   1460  CB  HIS A 803      12.708 328.560  26.447  1.00  0.00           C  
ATOM   1461  CG  HIS A 803      11.776 329.729  26.611  1.00  0.00           C  
ATOM   1462  CD2 HIS A 803      10.971 330.276  25.634  1.00  0.00           C  
ATOM   1463  ND1 HIS A 803      11.564 330.418  27.809  1.00  0.00           N  
ATOM   1464  CE1 HIS A 803      10.643 331.328  27.513  1.00  0.00           C  
ATOM   1465  NE2 HIS A 803      10.255 331.289  26.238  1.00  0.00           N  
ATOM   1466  N   ASP A 804      13.672 328.377  29.880  1.00 34.10           N  
ATOM   1467  CA  ASP A 804      13.451 327.919  31.263  1.00 35.19           C  
ATOM   1468  C   ASP A 804      12.062 327.318  31.533  1.00 35.98           C  
ATOM   1469  O   ASP A 804      11.981 326.445  32.391  1.00 34.65           O  
ATOM   1470  CB  ASP A 804      13.708 329.028  32.320  1.00  0.00           C  
ATOM   1471  CG  ASP A 804      15.154 329.423  32.635  1.00  0.00           C  
ATOM   1472  OD1 ASP A 804      16.073 329.039  31.884  1.00  0.00           O  
ATOM   1473  OD2 ASP A 804      15.315 330.183  33.615  1.00  0.00           O1-
ATOM   1474  N   THR A 805      11.051 327.789  30.775  1.00 37.16           N  
ATOM   1475  CA  THR A 805       9.605 327.523  30.749  1.00 37.03           C  
ATOM   1476  C   THR A 805       9.136 326.043  30.650  1.00 37.42           C  
ATOM   1477  O   THR A 805       7.948 325.802  30.429  1.00 38.84           O  
ATOM   1478  CB  THR A 805       9.004 328.310  29.538  1.00  0.00           C  
ATOM   1479  CG2 THR A 805       9.309 327.707  28.150  1.00  0.00           C  
ATOM   1480  OG1 THR A 805       7.600 328.449  29.639  1.00  0.00           O  
ATOM   1481  N   ASN A 806      10.075 325.096  30.775  1.00 37.75           N  
ATOM   1482  CA  ASN A 806       9.976 323.660  30.531  1.00 38.36           C  
ATOM   1483  C   ASN A 806       8.715 322.960  31.083  1.00 39.27           C  
ATOM   1484  O   ASN A 806       8.238 323.280  32.173  1.00 37.20           O  
ATOM   1485  CB  ASN A 806      11.286 322.989  31.030  1.00  0.00           C  
ATOM   1486  CG  ASN A 806      11.347 322.668  32.531  1.00  0.00           C  
ATOM   1487  ND2 ASN A 806      11.801 323.619  33.346  1.00  0.00           N  
ATOM   1488  OD1 ASN A 806      10.972 321.573  32.945  1.00  0.00           O  
ATOM   1489  N   ASN A 807       8.254 321.957  30.324  1.00 39.51           N  
ATOM   1490  CA  ASN A 807       7.311 320.929  30.765  1.00 40.97           C  
ATOM   1491  C   ASN A 807       8.035 319.584  30.563  1.00 41.35           C  
ATOM   1492  O   ASN A 807       7.554 318.739  29.807  1.00 41.43           O  
ATOM   1493  CB  ASN A 807       5.990 321.011  29.946  1.00  0.00           C  
ATOM   1494  CG  ASN A 807       5.130 322.278  30.092  1.00  0.00           C  
ATOM   1495  ND2 ASN A 807       5.411 323.158  31.056  1.00  0.00           N  
ATOM   1496  OD1 ASN A 807       4.185 322.452  29.327  1.00  0.00           O  
ATOM   1497  N   ARG A 808       9.236 319.453  31.160  1.00 43.31           N  
ATOM   1498  CA  ARG A 808      10.242 318.489  30.700  1.00 44.09           C  
ATOM   1499  C   ARG A 808      11.214 318.001  31.793  1.00 43.40           C  
ATOM   1500  O   ARG A 808      11.947 317.049  31.531  1.00 45.87           O  
ATOM   1501  CB  ARG A 808      10.978 319.148  29.513  1.00  0.00           C  
ATOM   1502  CG  ARG A 808      11.831 318.215  28.651  1.00  0.00           C  
ATOM   1503  CD  ARG A 808      12.385 318.981  27.448  1.00  0.00           C  
ATOM   1504  NE  ARG A 808      13.438 318.238  26.742  1.00  0.00           N  
ATOM   1505  CZ  ARG A 808      14.720 318.139  27.134  1.00  0.00           C  
ATOM   1506  NH1 ARG A 808      15.151 318.620  28.307  1.00  0.00           N1+
ATOM   1507  NH2 ARG A 808      15.603 317.551  26.327  1.00  0.00           N1+
ATOM   1508  N   LEU A 809      11.199 318.641  32.977  1.00 39.43           N  
ATOM   1509  CA  LEU A 809      12.091 318.452  34.132  1.00 36.39           C  
ATOM   1510  C   LEU A 809      13.412 319.239  33.985  1.00 33.98           C  
ATOM   1511  O   LEU A 809      13.826 319.562  32.870  1.00 32.93           O  
ATOM   1512  CB  LEU A 809      12.290 316.946  34.477  1.00  0.00           C  
ATOM   1513  CG  LEU A 809      12.871 316.619  35.874  1.00  0.00           C  
ATOM   1514  CD1 LEU A 809      12.030 317.216  37.022  1.00  0.00           C  
ATOM   1515  CD2 LEU A 809      13.072 315.097  36.036  1.00  0.00           C  
ATOM   1516  N   SER A 810      14.024 319.548  35.144  1.00 32.47           N  
ATOM   1517  CA  SER A 810      15.249 320.339  35.327  1.00 31.34           C  
ATOM   1518  C   SER A 810      15.040 321.833  34.977  1.00 30.61           C  
ATOM   1519  O   SER A 810      13.891 322.272  34.977  1.00 29.83           O  
ATOM   1520  CB  SER A 810      16.453 319.635  34.657  1.00  0.00           C  
ATOM   1521  OG  SER A 810      16.796 318.485  35.403  1.00  0.00           O  
ATOM   1522  N   TYR A 811      16.119 322.617  34.783  1.00 29.58           N  
ATOM   1523  CA  TYR A 811      16.053 324.070  34.564  1.00 28.20           C  
ATOM   1524  C   TYR A 811      16.278 324.414  33.075  1.00 27.13           C  
ATOM   1525  O   TYR A 811      15.306 324.414  32.318  1.00 25.24           O  
ATOM   1526  CB  TYR A 811      17.036 324.832  35.496  1.00  0.00           C  
ATOM   1527  CG  TYR A 811      16.891 324.722  37.010  1.00  0.00           C  
ATOM   1528  CD1 TYR A 811      17.924 325.247  37.815  1.00  0.00           C  
ATOM   1529  CD2 TYR A 811      15.772 324.125  37.633  1.00  0.00           C  
ATOM   1530  CE1 TYR A 811      17.859 325.158  39.218  1.00  0.00           C  
ATOM   1531  CE2 TYR A 811      15.716 324.013  39.036  1.00  0.00           C  
ATOM   1532  CZ  TYR A 811      16.757 324.530  39.830  1.00  0.00           C  
ATOM   1533  OH  TYR A 811      16.687 324.444  41.190  1.00  0.00           O  
ATOM   1534  N   ASN A 812      17.522 324.775  32.702  1.00 24.61           N  
ATOM   1535  CA  ASN A 812      17.839 325.533  31.488  1.00 24.99           C  
ATOM   1536  C   ASN A 812      18.624 324.679  30.475  1.00 22.89           C  
ATOM   1537  O   ASN A 812      19.835 324.805  30.365  1.00 24.46           O  
ATOM   1538  CB  ASN A 812      18.480 326.902  31.889  1.00  0.00           C  
ATOM   1539  CG  ASN A 812      19.995 327.044  32.143  1.00  0.00           C  
ATOM   1540  ND2 ASN A 812      20.571 326.249  33.044  1.00  0.00           N  
ATOM   1541  OD1 ASN A 812      20.649 327.894  31.541  1.00  0.00           O  
ATOM   1542  N   ASN A 813      17.932 323.806  29.732  1.00 21.81           N  
ATOM   1543  CA  ASN A 813      18.530 322.690  28.975  1.00 21.55           C  
ATOM   1544  C   ASN A 813      19.243 323.016  27.616  1.00 20.55           C  
ATOM   1545  O   ASN A 813      19.324 322.134  26.766  1.00 17.55           O  
ATOM   1546  CB  ASN A 813      17.585 321.439  28.963  1.00  0.00           C  
ATOM   1547  CG  ASN A 813      16.238 321.553  29.712  1.00  0.00           C  
ATOM   1548  ND2 ASN A 813      16.225 321.343  31.028  1.00  0.00           N  
ATOM   1549  OD1 ASN A 813      15.204 321.814  29.103  1.00  0.00           O  
ATOM   1550  N   LEU A 814      19.729 324.263  27.432  1.00 20.27           N  
ATOM   1551  CA  LEU A 814      20.267 324.956  26.231  1.00 19.68           C  
ATOM   1552  C   LEU A 814      21.357 324.227  25.396  1.00 19.24           C  
ATOM   1553  O   LEU A 814      22.279 323.692  26.000  1.00 19.86           O  
ATOM   1554  CB  LEU A 814      20.824 326.330  26.674  1.00  0.00           C  
ATOM   1555  CG  LEU A 814      19.898 327.517  27.028  1.00  0.00           C  
ATOM   1556  CD1 LEU A 814      19.010 328.086  25.910  1.00  0.00           C  
ATOM   1557  CD2 LEU A 814      19.127 327.262  28.316  1.00  0.00           C  
ATOM   1558  N   GLN A 815      21.287 324.261  24.036  1.00 17.96           N  
ATOM   1559  CA  GLN A 815      22.149 323.445  23.137  1.00 18.56           C  
ATOM   1560  C   GLN A 815      22.377 323.946  21.672  1.00 16.36           C  
ATOM   1561  O   GLN A 815      21.831 324.990  21.321  1.00 15.55           O  
ATOM   1562  CB  GLN A 815      21.822 321.940  23.284  1.00  0.00           C  
ATOM   1563  CG  GLN A 815      20.354 321.564  23.593  1.00  0.00           C  
ATOM   1564  CD  GLN A 815      19.402 321.760  22.425  1.00  0.00           C  
ATOM   1565  NE2 GLN A 815      18.798 320.678  21.939  1.00  0.00           N  
ATOM   1566  OE1 GLN A 815      19.195 322.883  21.975  1.00  0.00           O  
ATOM   1567  N   ILE A 816      23.271 323.262  20.896  1.00 15.22           N  
ATOM   1568  CA  ILE A 816      24.316 323.919  20.060  1.00 14.91           C  
ATOM   1569  C   ILE A 816      24.532 323.500  18.562  1.00 15.38           C  
ATOM   1570  O   ILE A 816      24.465 324.364  17.687  1.00 15.52           O  
ATOM   1571  CB  ILE A 816      25.713 323.697  20.744  1.00  0.00           C  
ATOM   1572  CG1 ILE A 816      25.733 324.032  22.254  1.00  0.00           C  
ATOM   1573  CG2 ILE A 816      26.892 324.398  20.038  1.00  0.00           C  
ATOM   1574  CD1 ILE A 816      25.881 322.792  23.148  1.00  0.00           C  
ATOM   1575  N   LEU A 817      24.967 322.245  18.340  1.00 71.86           N  
ATOM   1576  CA  LEU A 817      26.060 321.743  17.469  1.00 74.88           C  
ATOM   1577  C   LEU A 817      26.424 322.267  16.057  1.00 76.20           C  
ATOM   1578  O   LEU A 817      27.616 322.224  15.746  1.00 75.42           O  
ATOM   1579  CB  LEU A 817      26.054 320.197  17.483  1.00  0.00           C  
ATOM   1580  CG  LEU A 817      24.677 319.527  17.292  1.00  0.00           C  
ATOM   1581  CD1 LEU A 817      24.101 319.753  15.902  1.00  0.00           C  
ATOM   1582  CD2 LEU A 817      24.708 318.031  17.570  1.00  0.00           C  
ATOM   1583  N   HIS A 818      25.475 322.632  15.183  1.00 71.14           N  
ATOM   1584  CA  HIS A 818      25.758 322.801  13.746  1.00 68.38           C  
ATOM   1585  C   HIS A 818      24.672 323.639  13.077  1.00 63.00           C  
ATOM   1586  O   HIS A 818      23.587 323.816  13.628  1.00 62.86           O  
ATOM   1587  CB  HIS A 818      25.929 321.416  13.056  1.00  0.00           C  
ATOM   1588  CG  HIS A 818      26.299 321.426  11.584  1.00  0.00           C  
ATOM   1589  CD2 HIS A 818      27.504 321.625  10.953  1.00  0.00           C  
ATOM   1590  ND1 HIS A 818      25.389 321.213  10.561  1.00  0.00           N  
ATOM   1591  CE1 HIS A 818      26.048 321.303   9.404  1.00  0.00           C  
ATOM   1592  NE2 HIS A 818      27.340 321.555   9.566  1.00  0.00           N  
ATOM   1593  N   PHE A 819      24.998 324.134  11.879  1.00 59.89           N  
ATOM   1594  CA  PHE A 819      24.115 324.966  11.099  1.00 59.12           C  
ATOM   1595  C   PHE A 819      24.188 324.622   9.599  1.00 57.29           C  
ATOM   1596  O   PHE A 819      25.231 324.816   8.976  1.00 58.85           O  
ATOM   1597  CB  PHE A 819      24.393 326.434  11.472  1.00  0.00           C  
ATOM   1598  CG  PHE A 819      23.567 327.360  10.636  1.00  0.00           C  
ATOM   1599  CD1 PHE A 819      22.164 327.338  10.760  1.00  0.00           C  
ATOM   1600  CD2 PHE A 819      24.155 327.963   9.522  1.00  0.00           C  
ATOM   1601  CE1 PHE A 819      21.373 327.858   9.750  1.00  0.00           C  
ATOM   1602  CE2 PHE A 819      23.333 328.485   8.556  1.00  0.00           C  
ATOM   1603  CZ  PHE A 819      21.958 328.416   8.636  1.00  0.00           C  
ATOM   1604  N   ASN A 820      23.059 324.131   9.057  1.00 56.15           N  
ATOM   1605  CA  ASN A 820      22.870 323.762   7.652  1.00 58.29           C  
ATOM   1606  C   ASN A 820      22.686 325.026   6.787  1.00 66.59           C  
ATOM   1607  O   ASN A 820      21.568 325.524   6.645  1.00 70.49           O  
ATOM   1608  CB  ASN A 820      21.671 322.789   7.550  1.00  0.00           C  
ATOM   1609  CG  ASN A 820      21.647 322.013   6.229  1.00  0.00           C  
ATOM   1610  ND2 ASN A 820      21.996 320.726   6.267  1.00  0.00           N  
ATOM   1611  OD1 ASN A 820      21.307 322.565   5.187  1.00  0.00           O  
ATOM   1612  N   ASN A 821      23.812 325.536   6.267  1.00 65.44           N  
ATOM   1613  CA  ASN A 821      23.930 326.824   5.581  1.00 66.85           C  
ATOM   1614  C   ASN A 821      23.194 326.958   4.250  1.00 65.27           C  
ATOM   1615  O   ASN A 821      22.701 328.045   3.951  1.00 70.59           O  
ATOM   1616  CB  ASN A 821      25.413 327.233   5.449  1.00  0.00           C  
ATOM   1617  CG  ASN A 821      26.270 326.256   4.648  1.00  0.00           C  
ATOM   1618  ND2 ASN A 821      26.716 326.664   3.458  1.00  0.00           N  
ATOM   1619  OD1 ASN A 821      26.528 325.147   5.105  1.00  0.00           O  
ATOM   1620  N   GLU A 822      23.128 325.873   3.475  1.00 71.03           N  
ATOM   1621  CA  GLU A 822      22.500 325.887   2.162  1.00 75.31           C  
ATOM   1622  C   GLU A 822      20.960 325.920   2.240  1.00 72.76           C  
ATOM   1623  O   GLU A 822      20.336 326.332   1.264  1.00 79.16           O  
ATOM   1624  CB  GLU A 822      23.039 324.717   1.324  1.00  0.00           C  
ATOM   1625  CG  GLU A 822      24.588 324.636   1.248  1.00  0.00           C  
ATOM   1626  CD  GLU A 822      25.284 323.678   2.236  1.00  0.00           C  
ATOM   1627  OE1 GLU A 822      24.627 323.171   3.172  1.00  0.00           O  
ATOM   1628  OE2 GLU A 822      26.502 323.478   2.039  1.00  0.00           O1-
ATOM   1629  N   GLU A 823      20.392 325.554   3.405  1.00 66.04           N  
ATOM   1630  CA  GLU A 823      18.965 325.636   3.717  1.00 62.45           C  
ATOM   1631  C   GLU A 823      18.493 326.984   4.294  1.00 56.85           C  
ATOM   1632  O   GLU A 823      17.287 327.144   4.483  1.00 47.77           O  
ATOM   1633  CB  GLU A 823      18.574 324.453   4.630  1.00  0.00           C  
ATOM   1634  CG  GLU A 823      18.311 323.146   3.850  1.00  0.00           C  
ATOM   1635  CD  GLU A 823      16.965 323.089   3.102  1.00  0.00           C  
ATOM   1636  OE1 GLU A 823      16.238 324.107   3.061  1.00  0.00           O  
ATOM   1637  OE2 GLU A 823      16.664 322.000   2.575  1.00  0.00           O1-
ATOM   1638  N   CYS A 824      19.407 327.947   4.516  1.00 55.82           N  
ATOM   1639  CA  CYS A 824      19.061 329.326   4.883  1.00 57.66           C  
ATOM   1640  C   CYS A 824      18.284 330.036   3.761  1.00 58.67           C  
ATOM   1641  O   CYS A 824      18.451 329.696   2.587  1.00 56.17           O  
ATOM   1642  CB  CYS A 824      20.312 330.141   5.271  1.00  0.00           C  
ATOM   1643  SG  CYS A 824      21.186 330.895   3.855  1.00  0.00           S  
ATOM   1644  N   LYS A 825      17.492 331.052   4.144  1.00 60.30           N  
ATOM   1645  CA  LYS A 825      16.673 331.866   3.246  1.00 67.53           C  
ATOM   1646  C   LYS A 825      16.460 333.263   3.865  1.00 64.17           C  
ATOM   1647  O   LYS A 825      16.438 333.393   5.087  1.00 57.65           O  
ATOM   1648  CB  LYS A 825      15.338 331.120   2.998  1.00  0.00           C  
ATOM   1649  CG  LYS A 825      14.319 331.846   2.098  1.00  0.00           C  
ATOM   1650  CD  LYS A 825      13.034 331.031   1.897  1.00  0.00           C  
ATOM   1651  CE  LYS A 825      11.996 331.774   1.040  1.00  0.00           C  
ATOM   1652  NZ  LYS A 825      10.762 330.987   0.885  1.00  0.00           N1+
ATOM   1653  N   ILE A 826      16.254 334.287   3.029  1.00 66.88           N  
ATOM   1654  CA  ILE A 826      15.857 335.623   3.452  1.00 60.05           C  
ATOM   1655  C   ILE A 826      14.545 336.000   2.748  1.00 59.71           C  
ATOM   1656  O   ILE A 826      14.358 335.655   1.582  1.00 66.85           O  
ATOM   1657  CB  ILE A 826      16.987 336.641   3.165  1.00  0.00           C  
ATOM   1658  CG1 ILE A 826      16.701 338.044   3.740  1.00  0.00           C  
ATOM   1659  CG2 ILE A 826      17.409 336.728   1.686  1.00  0.00           C  
ATOM   1660  CD1 ILE A 826      17.986 338.835   4.002  1.00  0.00           C  
ATOM   1661  N   PHE A 827      13.647 336.642   3.503  1.00 58.43           N  
ATOM   1662  CA  PHE A 827      12.242 336.786   3.137  1.00 59.86           C  
ATOM   1663  C   PHE A 827      11.928 337.932   2.163  1.00 62.03           C  
ATOM   1664  O   PHE A 827      10.875 337.888   1.525  1.00 70.65           O  
ATOM   1665  CB  PHE A 827      11.427 336.988   4.429  1.00  0.00           C  
ATOM   1666  CG  PHE A 827      11.280 335.808   5.373  1.00  0.00           C  
ATOM   1667  CD1 PHE A 827      11.239 336.042   6.763  1.00  0.00           C  
ATOM   1668  CD2 PHE A 827      10.950 334.522   4.891  1.00  0.00           C  
ATOM   1669  CE1 PHE A 827      10.901 335.014   7.629  1.00  0.00           C  
ATOM   1670  CE2 PHE A 827      10.628 333.504   5.777  1.00  0.00           C  
ATOM   1671  CZ  PHE A 827      10.599 333.751   7.141  1.00  0.00           C  
ATOM   1672  N   PHE A 828      12.784 338.962   2.100  1.00 63.00           N  
ATOM   1673  CA  PHE A 828      12.436 340.239   1.478  1.00 61.25           C  
ATOM   1674  C   PHE A 828      13.654 340.868   0.785  1.00 65.19           C  
ATOM   1675  O   PHE A 828      14.790 340.551   1.137  1.00 63.17           O  
ATOM   1676  CB  PHE A 828      11.909 341.213   2.561  1.00  0.00           C  
ATOM   1677  CG  PHE A 828      10.692 340.773   3.361  1.00  0.00           C  
ATOM   1678  CD1 PHE A 828       9.419 340.721   2.755  1.00  0.00           C  
ATOM   1679  CD2 PHE A 828      10.838 340.296   4.681  1.00  0.00           C  
ATOM   1680  CE1 PHE A 828       8.325 340.256   3.475  1.00  0.00           C  
ATOM   1681  CE2 PHE A 828       9.730 339.842   5.386  1.00  0.00           C  
ATOM   1682  CZ  PHE A 828       8.479 339.826   4.786  1.00  0.00           C  
ATOM   1683  N   SER A 829      13.385 341.818  -0.125  1.00 73.32           N  
ATOM   1684  CA  SER A 829      14.381 342.665  -0.780  1.00 74.30           C  
ATOM   1685  C   SER A 829      14.638 344.001  -0.033  1.00 70.89           C  
ATOM   1686  O   SER A 829      15.158 344.940  -0.636  1.00 76.52           O  
ATOM   1687  CB  SER A 829      14.000 342.874  -2.264  1.00 75.68           C  
ATOM   1688  OG  SER A 829      14.255 341.700  -3.008  1.00 80.05           O  
ATOM   1689  N   LYS A 830      14.280 344.071   1.262  1.00 68.33           N  
ATOM   1690  CA  LYS A 830      14.444 345.237   2.141  1.00 70.27           C  
ATOM   1691  C   LYS A 830      15.911 345.453   2.560  1.00 69.61           C  
ATOM   1692  O   LYS A 830      16.668 344.484   2.635  1.00 60.68           O  
ATOM   1693  CB  LYS A 830      13.565 345.028   3.393  1.00 74.17           C  
ATOM   1694  CG  LYS A 830      12.051 345.012   3.115  1.00 81.36           C  
ATOM   1695  CD  LYS A 830      11.247 344.469   4.308  1.00 87.75           C  
ATOM   1696  CE  LYS A 830       9.740 344.374   4.014  1.00 88.07           C  
ATOM   1697  NZ  LYS A 830       8.995 343.789   5.144  1.00 90.02           N1+
ATOM   1698  N   LYS A 831      16.271 346.713   2.873  1.00 78.51           N  
ATOM   1699  CA  LYS A 831      17.605 347.116   3.350  1.00 81.99           C  
ATOM   1700  C   LYS A 831      18.070 346.392   4.627  1.00 75.81           C  
ATOM   1701  O   LYS A 831      19.250 346.067   4.728  1.00 72.73           O  
ATOM   1702  CB  LYS A 831      17.663 348.645   3.560  1.00  0.00           C  
ATOM   1703  CG  LYS A 831      17.724 349.454   2.254  1.00  0.00           C  
ATOM   1704  CD  LYS A 831      17.898 350.960   2.512  1.00  0.00           C  
ATOM   1705  CE  LYS A 831      18.061 351.770   1.215  1.00  0.00           C  
ATOM   1706  NZ  LYS A 831      18.225 353.210   1.483  1.00  0.00           N1+
ATOM   1707  N   ARG A 832      17.136 346.129   5.554  1.00 73.93           N  
ATOM   1708  CA  ARG A 832      17.364 345.329   6.757  1.00 73.22           C  
ATOM   1709  C   ARG A 832      16.286 344.240   6.822  1.00 65.68           C  
ATOM   1710  O   ARG A 832      15.512 344.184   7.777  1.00 62.96           O  
ATOM   1711  CB  ARG A 832      17.429 346.236   8.007  1.00  0.00           C  
ATOM   1712  CG  ARG A 832      18.571 347.266   7.940  1.00  0.00           C  
ATOM   1713  CD  ARG A 832      18.813 347.986   9.274  1.00  0.00           C  
ATOM   1714  NE  ARG A 832      19.833 349.044   9.156  1.00  0.00           N  
ATOM   1715  CZ  ARG A 832      21.173 348.891   9.153  1.00  0.00           C  
ATOM   1716  NH1 ARG A 832      21.761 347.691   9.271  1.00  0.00           N1+
ATOM   1717  NH2 ARG A 832      21.952 349.973   9.024  1.00  0.00           N1+
ATOM   1718  N   ALA A 833      16.258 343.406   5.768  1.00 61.70           N  
ATOM   1719  CA  ALA A 833      15.337 342.287   5.592  1.00 55.98           C  
ATOM   1720  C   ALA A 833      15.526 341.206   6.678  1.00 55.35           C  
ATOM   1721  O   ALA A 833      16.640 340.691   6.796  1.00 61.68           O  
ATOM   1722  CB  ALA A 833      15.592 341.678   4.202  1.00 54.64           C  
ATOM   1723  N   PRO A 834      14.463 340.866   7.447  1.00 53.54           N  
ATOM   1724  CA  PRO A 834      14.516 339.710   8.361  1.00 56.34           C  
ATOM   1725  C   PRO A 834      14.702 338.384   7.604  1.00 55.90           C  
ATOM   1726  O   PRO A 834      14.130 338.197   6.523  1.00 59.29           O  
ATOM   1727  CB  PRO A 834      13.191 339.782   9.129  1.00 57.91           C  
ATOM   1728  CG  PRO A 834      12.240 340.518   8.205  1.00 56.91           C  
ATOM   1729  CD  PRO A 834      13.146 341.511   7.491  1.00 55.27           C  
ATOM   1730  N   TYR A 835      15.553 337.528   8.166  1.00 50.63           N  
ATOM   1731  CA  TYR A 835      16.092 336.355   7.490  1.00 45.59           C  
ATOM   1732  C   TYR A 835      15.971 335.117   8.387  1.00 44.95           C  
ATOM   1733  O   TYR A 835      16.132 335.217   9.603  1.00 44.22           O  
ATOM   1734  CB  TYR A 835      17.545 336.664   7.060  1.00 45.46           C  
ATOM   1735  CG  TYR A 835      18.579 336.706   8.173  1.00 42.27           C  
ATOM   1736  CD1 TYR A 835      19.516 335.664   8.297  1.00 41.20           C  
ATOM   1737  CD2 TYR A 835      18.588 337.763   9.107  1.00 39.76           C  
ATOM   1738  CE1 TYR A 835      20.436 335.660   9.359  1.00 40.89           C  
ATOM   1739  CE2 TYR A 835      19.481 337.735  10.193  1.00 39.39           C  
ATOM   1740  CZ  TYR A 835      20.396 336.674  10.323  1.00 40.63           C  
ATOM   1741  OH  TYR A 835      21.236 336.593  11.387  1.00 47.37           O  
ATOM   1742  N   LEU A 836      15.683 333.977   7.745  1.00 46.55           N  
ATOM   1743  CA  LEU A 836      15.396 332.695   8.373  1.00 50.23           C  
ATOM   1744  C   LEU A 836      16.622 331.775   8.325  1.00 51.98           C  
ATOM   1745  O   LEU A 836      17.168 331.517   7.251  1.00 53.51           O  
ATOM   1746  CB  LEU A 836      14.162 332.083   7.672  1.00 52.36           C  
ATOM   1747  CG  LEU A 836      13.657 330.747   8.268  1.00 55.19           C  
ATOM   1748  CD1 LEU A 836      12.136 330.615   8.079  1.00 56.35           C  
ATOM   1749  CD2 LEU A 836      14.396 329.515   7.696  1.00 55.28           C  
ATOM   1750  N   LEU A 837      16.981 331.256   9.504  1.00 51.53           N  
ATOM   1751  CA  LEU A 837      18.004 330.244   9.720  1.00 54.90           C  
ATOM   1752  C   LEU A 837      17.337 329.035  10.383  1.00 58.93           C  
ATOM   1753  O   LEU A 837      16.610 329.199  11.360  1.00 68.65           O  
ATOM   1754  CB  LEU A 837      19.107 330.832  10.643  1.00  0.00           C  
ATOM   1755  CG  LEU A 837      20.353 331.343   9.893  1.00  0.00           C  
ATOM   1756  CD1 LEU A 837      20.027 332.391   8.830  1.00  0.00           C  
ATOM   1757  CD2 LEU A 837      21.454 331.819  10.858  1.00  0.00           C  
ATOM   1758  N   MET A 838      17.696 327.830   9.913  1.00 55.21           N  
ATOM   1759  CA  MET A 838      17.616 326.587  10.693  1.00 52.24           C  
ATOM   1760  C   MET A 838      18.673 326.593  11.823  1.00 55.63           C  
ATOM   1761  O   MET A 838      19.374 327.584  11.982  1.00 59.09           O  
ATOM   1762  CB  MET A 838      17.771 325.382   9.729  1.00  0.00           C  
ATOM   1763  CG  MET A 838      16.436 324.692   9.403  1.00  0.00           C  
ATOM   1764  SD  MET A 838      15.118 325.729   8.711  1.00  0.00           S  
ATOM   1765  CE  MET A 838      15.805 326.093   7.080  1.00  0.00           C  
ATOM   1766  N   PHE A 839      18.789 325.504  12.590  1.00 57.13           N  
ATOM   1767  CA  PHE A 839      19.877 325.260  13.542  1.00 58.30           C  
ATOM   1768  C   PHE A 839      19.718 323.853  14.092  1.00 63.71           C  
ATOM   1769  O   PHE A 839      18.667 323.534  14.642  1.00 68.88           O  
ATOM   1770  CB  PHE A 839      19.935 326.262  14.724  1.00  0.00           C  
ATOM   1771  CG  PHE A 839      20.726 327.543  14.520  1.00  0.00           C  
ATOM   1772  CD1 PHE A 839      22.109 327.486  14.258  1.00  0.00           C  
ATOM   1773  CD2 PHE A 839      20.079 328.798  14.527  1.00  0.00           C  
ATOM   1774  CE1 PHE A 839      22.796 328.651  13.949  1.00  0.00           C  
ATOM   1775  CE2 PHE A 839      20.791 329.951  14.228  1.00  0.00           C  
ATOM   1776  CZ  PHE A 839      22.142 329.873  13.923  1.00  0.00           C  
ATOM   1777  N   GLU A 840      20.781 323.057  13.976  1.00 69.70           N  
ATOM   1778  CA  GLU A 840      20.868 321.740  14.583  1.00 70.65           C  
ATOM   1779  C   GLU A 840      21.413 321.879  16.008  1.00 67.85           C  
ATOM   1780  O   GLU A 840      22.219 322.775  16.265  1.00 57.45           O  
ATOM   1781  CB  GLU A 840      21.814 320.877  13.749  1.00 74.98           C  
ATOM   1782  CG  GLU A 840      21.501 320.807  12.242  1.00 77.49           C  
ATOM   1783  CD  GLU A 840      22.489 319.930  11.464  1.00 82.78           C  
ATOM   1784  OE1 GLU A 840      23.245 319.168  12.102  1.00 85.08           O  
ATOM   1785  OE2 GLU A 840      22.499 320.052  10.221  1.00 85.37           O1-
ATOM   1786  N   VAL A 841      20.994 320.971  16.897  1.00 67.38           N  
ATOM   1787  CA  VAL A 841      21.323 321.004  18.322  1.00 71.82           C  
ATOM   1788  C   VAL A 841      21.232 319.592  18.953  1.00 74.93           C  
ATOM   1789  O   VAL A 841      20.552 318.732  18.395  1.00 69.76           O  
ATOM   1790  CB  VAL A 841      20.361 321.952  19.079  1.00 71.80           C  
ATOM   1791  CG1 VAL A 841      20.545 323.439  18.749  1.00 69.79           C  
ATOM   1792  CG2 VAL A 841      18.876 321.585  18.915  1.00 69.19           C  
ATOM   1793  N   ALA A 842      21.908 319.388  20.103  1.00 76.57           N  
ATOM   1794  CA  ALA A 842      21.891 318.141  20.885  1.00 75.51           C  
ATOM   1795  C   ALA A 842      21.299 318.373  22.276  1.00 73.14           C  
ATOM   1796  O   ALA A 842      21.993 318.931  23.125  1.00 70.41           O  
ATOM   1797  CB  ALA A 842      23.314 317.583  21.057  1.00  0.00           C  
ATOM   1798  N   ASP A 843      20.061 317.893  22.488  1.00 74.59           N  
ATOM   1799  CA  ASP A 843      19.276 317.910  23.732  1.00 74.91           C  
ATOM   1800  C   ASP A 843      20.062 317.572  25.008  1.00 73.36           C  
ATOM   1801  O   ASP A 843      20.808 316.595  25.033  1.00 68.53           O  
ATOM   1802  CB  ASP A 843      18.028 317.006  23.628  1.00  0.00           C  
ATOM   1803  CG  ASP A 843      16.931 317.584  22.722  1.00  0.00           C  
ATOM   1804  OD1 ASP A 843      17.009 317.377  21.494  1.00  0.00           O  
ATOM   1805  OD2 ASP A 843      16.110 318.358  23.256  1.00  0.00           O1-
ATOM   1806  N   LEU A 844      19.840 318.385  26.050  1.00 79.86           N  
ATOM   1807  CA  LEU A 844      20.387 318.181  27.389  1.00 82.39           C  
ATOM   1808  C   LEU A 844      19.231 317.973  28.373  1.00 91.08           C  
ATOM   1809  O   LEU A 844      18.114 318.411  28.107  1.00 91.69           O  
ATOM   1810  CB  LEU A 844      21.206 319.423  27.809  1.00  0.00           C  
ATOM   1811  CG  LEU A 844      22.355 319.806  26.851  1.00  0.00           C  
ATOM   1812  CD1 LEU A 844      23.028 321.104  27.294  1.00  0.00           C  
ATOM   1813  CD2 LEU A 844      23.397 318.691  26.678  1.00  0.00           C  
ATOM   1814  N   ASP A 845      19.542 317.356  29.520  1.00 97.19           N  
ATOM   1815  CA  ASP A 845      18.719 317.374  30.733  1.00 96.11           C  
ATOM   1816  C   ASP A 845      19.047 318.658  31.522  1.00 97.73           C  
ATOM   1817  O   ASP A 845      18.153 319.435  31.840  1.00104.84           O  
ATOM   1818  CB  ASP A 845      18.889 316.050  31.535  1.00  0.00           C  
ATOM   1819  CG  ASP A 845      18.732 316.131  33.064  1.00  0.00           C  
ATOM   1820  OD1 ASP A 845      17.572 316.242  33.517  1.00  0.00           O  
ATOM   1821  OD2 ASP A 845      19.782 316.257  33.734  1.00  0.00           O1-
ATOM   1822  N   GLU A 846      20.348 318.848  31.778  1.00 96.76           N  
ATOM   1823  CA  GLU A 846      20.946 320.037  32.371  1.00100.62           C  
ATOM   1824  C   GLU A 846      22.353 319.964  31.806  1.00 98.42           C  
ATOM   1825  O   GLU A 846      23.343 320.434  32.364  1.00103.26           O  
ATOM   1826  CB  GLU A 846      20.898 319.996  33.924  1.00  0.00           C  
ATOM   1827  CG  GLU A 846      21.260 321.338  34.615  1.00  0.00           C  
ATOM   1828  CD  GLU A 846      20.238 322.471  34.427  1.00  0.00           C  
ATOM   1829  OE1 GLU A 846      19.042 322.173  34.228  1.00  0.00           O  
ATOM   1830  OE2 GLU A 846      20.663 323.642  34.497  1.00  0.00           O1-
ATOM   1831  N   ASN A 896      21.766 322.883  30.883  1.00 89.40           N  
ATOM   1832  CA  ASN A 896      23.000 323.313  30.208  1.00 84.55           C  
ATOM   1833  C   ASN A 896      24.135 323.443  31.241  1.00 84.95           C  
ATOM   1834  O   ASN A 896      25.281 323.147  30.901  1.00 84.65           O  
ATOM   1835  CB  ASN A 896      22.743 324.621  29.422  1.00  0.00           C  
ATOM   1836  CG  ASN A 896      23.865 325.201  28.548  1.00  0.00           C  
ATOM   1837  ND2 ASN A 896      24.929 324.450  28.265  1.00  0.00           N  
ATOM   1838  OD1 ASN A 896      23.757 326.340  28.108  1.00  0.00           O  
ATOM   1839  N   TYR A 897      23.808 323.944  32.441  1.00 86.83           N  
ATOM   1840  CA  TYR A 897      24.740 324.489  33.416  1.00 87.29           C  
ATOM   1841  C   TYR A 897      25.816 323.512  33.938  1.00 92.72           C  
ATOM   1842  O   TYR A 897      26.845 323.987  34.418  1.00 83.19           O  
ATOM   1843  CB  TYR A 897      23.895 325.112  34.543  1.00  0.00           C  
ATOM   1844  CG  TYR A 897      24.661 325.989  35.508  1.00  0.00           C  
ATOM   1845  CD1 TYR A 897      25.094 327.268  35.102  1.00  0.00           C  
ATOM   1846  CD2 TYR A 897      24.955 325.524  36.805  1.00  0.00           C  
ATOM   1847  CE1 TYR A 897      25.839 328.072  35.985  1.00  0.00           C  
ATOM   1848  CE2 TYR A 897      25.705 326.325  37.685  1.00  0.00           C  
ATOM   1849  CZ  TYR A 897      26.151 327.596  37.274  1.00  0.00           C  
ATOM   1850  OH  TYR A 897      26.886 328.365  38.127  1.00  0.00           O  
ATOM   1851  N   ASN A 898      25.582 322.190  33.834  1.00106.41           N  
ATOM   1852  CA  ASN A 898      26.449 321.149  34.398  1.00115.15           C  
ATOM   1853  C   ASN A 898      26.930 320.107  33.366  1.00119.57           C  
ATOM   1854  O   ASN A 898      27.522 319.119  33.805  1.00126.15           O  
ATOM   1855  CB  ASN A 898      25.717 320.437  35.571  1.00  0.00           C  
ATOM   1856  CG  ASN A 898      25.319 321.327  36.755  1.00  0.00           C  
ATOM   1857  ND2 ASN A 898      26.193 322.246  37.174  1.00  0.00           N  
ATOM   1858  OD1 ASN A 898      24.236 321.164  37.312  1.00  0.00           O  
ATOM   1859  N   SER A 899      26.701 320.295  32.050  1.00118.02           N  
ATOM   1860  CA  SER A 899      26.992 319.258  31.047  1.00114.60           C  
ATOM   1861  C   SER A 899      27.758 319.758  29.812  1.00112.63           C  
ATOM   1862  O   SER A 899      27.725 320.945  29.485  1.00115.76           O  
ATOM   1863  CB  SER A 899      25.676 318.543  30.653  1.00  0.00           C  
ATOM   1864  OG  SER A 899      24.934 319.234  29.666  1.00  0.00           O  
ATOM   1865  N   ASP A 900      28.360 318.766  29.132  1.00115.39           N  
ATOM   1866  CA  ASP A 900      28.832 318.750  27.747  1.00112.95           C  
ATOM   1867  C   ASP A 900      29.658 319.970  27.303  1.00106.07           C  
ATOM   1868  O   ASP A 900      30.794 320.127  27.750  1.00102.05           O  
ATOM   1869  CB  ASP A 900      27.717 318.377  26.716  1.00  0.00           C  
ATOM   1870  CG  ASP A 900      27.017 317.019  26.882  1.00  0.00           C  
ATOM   1871  OD1 ASP A 900      27.509 316.169  27.655  1.00  0.00           O  
ATOM   1872  OD2 ASP A 900      26.033 316.816  26.139  1.00  0.00           O1-
ATOM   1873  N   VAL A 901      29.110 320.693  26.308  1.00 96.27           N  
ATOM   1874  CA  VAL A 901      29.810 321.205  25.130  1.00 95.01           C  
ATOM   1875  C   VAL A 901      30.430 320.007  24.378  1.00 91.34           C  
ATOM   1876  O   VAL A 901      31.561 319.612  24.667  1.00 95.91           O  
ATOM   1877  CB  VAL A 901      30.898 322.272  25.429  1.00 94.26           C  
ATOM   1878  CG1 VAL A 901      31.557 322.807  24.146  1.00 87.90           C  
ATOM   1879  CG2 VAL A 901      30.323 323.443  26.233  1.00 99.44           C  
ATOM   1880  N   GLN A 902      29.625 319.393  23.496  1.00 84.29           N  
ATOM   1881  CA  GLN A 902      29.962 318.162  22.773  1.00 83.64           C  
ATOM   1882  C   GLN A 902      31.173 318.347  21.833  1.00 85.55           C  
ATOM   1883  O   GLN A 902      31.519 319.476  21.485  1.00 82.32           O  
ATOM   1884  CB  GLN A 902      28.673 317.637  22.087  1.00  0.00           C  
ATOM   1885  CG  GLN A 902      28.636 317.662  20.547  1.00  0.00           C  
ATOM   1886  CD  GLN A 902      27.247 317.328  20.034  1.00  0.00           C  
ATOM   1887  NE2 GLN A 902      27.070 316.139  19.458  1.00  0.00           N  
ATOM   1888  OE1 GLN A 902      26.340 318.140  20.173  1.00  0.00           O  
ATOM   1889  N   SER A 903      31.796 317.222  21.448  1.00 85.57           N  
ATOM   1890  CA  SER A 903      32.969 317.201  20.573  1.00 85.47           C  
ATOM   1891  C   SER A 903      32.578 317.308  19.085  1.00 88.24           C  
ATOM   1892  O   SER A 903      31.497 316.864  18.694  1.00 88.21           O  
ATOM   1893  CB  SER A 903      33.775 315.923  20.870  1.00  0.00           C  
ATOM   1894  OG  SER A 903      35.041 315.965  20.242  1.00  0.00           O  
ATOM   1895  N   LYS A 904      33.475 317.913  18.288  1.00 83.66           N  
ATOM   1896  CA  LYS A 904      33.326 318.109  16.844  1.00 83.91           C  
ATOM   1897  C   LYS A 904      33.314 316.779  16.075  1.00 85.88           C  
ATOM   1898  O   LYS A 904      34.131 315.905  16.358  1.00 85.47           O  
ATOM   1899  CB  LYS A 904      34.440 319.064  16.349  1.00  0.00           C  
ATOM   1900  CG  LYS A 904      34.549 319.220  14.816  1.00  0.00           C  
ATOM   1901  CD  LYS A 904      35.672 320.173  14.386  1.00  0.00           C  
ATOM   1902  CE  LYS A 904      35.919 320.122  12.869  1.00  0.00           C  
ATOM   1903  NZ  LYS A 904      37.010 321.022  12.460  1.00  0.00           N1+
ATOM   1904  N   GLU A 905      32.431 316.712  15.068  1.00 89.62           N  
ATOM   1905  CA  GLU A 905      32.363 315.644  14.076  1.00 94.03           C  
ATOM   1906  C   GLU A 905      32.599 316.308  12.698  1.00100.24           C  
ATOM   1907  O   GLU A 905      31.842 317.217  12.350  1.00102.64           O  
ATOM   1908  CB  GLU A 905      30.981 314.966  14.189  1.00  0.00           C  
ATOM   1909  CG  GLU A 905      30.709 314.283  15.554  1.00  0.00           C  
ATOM   1910  CD  GLU A 905      31.692 313.161  15.934  1.00  0.00           C  
ATOM   1911  OE1 GLU A 905      32.072 312.379  15.034  1.00  0.00           O  
ATOM   1912  OE2 GLU A 905      32.045 313.098  17.133  1.00  0.00           O1-
ATOM   1913  N   PRO A 906      33.703 315.946  11.998  1.00 99.68           N  
ATOM   1914  CA  PRO A 906      34.342 316.828  10.996  1.00 95.56           C  
ATOM   1915  C   PRO A 906      33.654 317.052   9.630  1.00 99.97           C  
ATOM   1916  O   PRO A 906      34.143 317.918   8.906  1.00105.87           O  
ATOM   1917  CB  PRO A 906      35.756 316.241  10.839  1.00 99.97           C  
ATOM   1918  CG  PRO A 906      35.594 314.771  11.178  1.00105.72           C  
ATOM   1919  CD  PRO A 906      34.572 314.806  12.303  1.00104.28           C  
ATOM   1920  N   LYS A 907      32.544 316.352   9.320  1.00 96.15           N  
ATOM   1921  CA  LYS A 907      31.644 316.577   8.166  1.00 98.66           C  
ATOM   1922  C   LYS A 907      32.152 316.113   6.784  1.00105.83           C  
ATOM   1923  O   LYS A 907      33.352 315.945   6.570  1.00118.51           O  
ATOM   1924  CB  LYS A 907      31.224 318.073   8.052  1.00  0.00           C  
ATOM   1925  CG  LYS A 907      30.477 318.665   9.247  1.00  0.00           C  
ATOM   1926  CD  LYS A 907      30.414 320.199   9.223  1.00  0.00           C  
ATOM   1927  CE  LYS A 907      31.724 320.935   9.553  1.00  0.00           C  
ATOM   1928  NZ  LYS A 907      32.081 320.810  10.978  1.00  0.00           N1+
ATOM   1929  N   ASN A 908      31.184 316.033   5.851  1.00114.29           N  
ATOM   1930  CA  ASN A 908      31.358 316.274   4.416  1.00114.82           C  
ATOM   1931  C   ASN A 908      30.940 317.742   4.181  1.00113.07           C  
ATOM   1932  O   ASN A 908      29.891 318.162   4.674  1.00102.20           O  
ATOM   1933  CB  ASN A 908      30.490 315.277   3.615  1.00112.08           C  
ATOM   1934  CG  ASN A 908      30.675 315.320   2.091  1.00110.50           C  
ATOM   1935  ND2 ASN A 908      29.965 314.440   1.384  1.00107.15           N  
ATOM   1936  OD1 ASN A 908      31.433 316.122   1.548  1.00102.34           O  
ATOM   1937  N   VAL A 909      31.835 318.509   3.543  1.00 48.99           N  
ATOM   1938  CA  VAL A 909      32.170 319.839   4.048  1.00 53.05           C  
ATOM   1939  C   VAL A 909      32.566 320.820   2.921  1.00 55.96           C  
ATOM   1940  O   VAL A 909      33.641 321.417   2.963  1.00 57.20           O  
ATOM   1941  CB  VAL A 909      33.268 319.665   5.153  1.00  0.00           C  
ATOM   1942  CG1 VAL A 909      34.585 319.020   4.668  1.00  0.00           C  
ATOM   1943  CG2 VAL A 909      33.554 320.917   5.997  1.00  0.00           C  
ATOM   1944  N   ARG A 910      31.666 320.998   1.935  1.00 58.97           N  
ATOM   1945  CA  ARG A 910      31.787 321.998   0.865  1.00 61.75           C  
ATOM   1946  C   ARG A 910      30.393 322.494   0.433  1.00 62.91           C  
ATOM   1947  O   ARG A 910      29.426 321.733   0.445  1.00 63.12           O  
ATOM   1948  CB  ARG A 910      32.597 321.446  -0.333  1.00  0.00           C  
ATOM   1949  CG  ARG A 910      34.132 321.447  -0.113  1.00  0.00           C  
ATOM   1950  CD  ARG A 910      35.000 320.925  -1.273  1.00  0.00           C  
ATOM   1951  NE  ARG A 910      34.663 321.553  -2.562  1.00  0.00           N  
ATOM   1952  CZ  ARG A 910      33.824 321.045  -3.484  1.00  0.00           C  
ATOM   1953  NH1 ARG A 910      33.318 319.808  -3.376  1.00  0.00           N1+
ATOM   1954  NH2 ARG A 910      33.473 321.795  -4.534  1.00  0.00           N1+
ATOM   1955  N   GLU A 911      30.349 323.786   0.063  1.00 63.82           N  
ATOM   1956  CA  GLU A 911      29.169 324.629  -0.173  1.00 64.00           C  
ATOM   1957  C   GLU A 911      28.295 324.314  -1.413  1.00 62.95           C  
ATOM   1958  O   GLU A 911      27.306 325.019  -1.621  1.00 63.27           O  
ATOM   1959  CB  GLU A 911      29.660 326.097  -0.208  1.00  0.00           C  
ATOM   1960  CG  GLU A 911      30.675 326.404  -1.336  1.00  0.00           C  
ATOM   1961  CD  GLU A 911      31.063 327.885  -1.384  1.00  0.00           C  
ATOM   1962  OE1 GLU A 911      30.355 328.636  -2.089  1.00  0.00           O  
ATOM   1963  OE2 GLU A 911      32.068 328.242  -0.732  1.00  0.00           O1-
ATOM   1964  N   GLU A 912      28.684 323.334  -2.245  1.00 60.74           N  
ATOM   1965  CA  GLU A 912      28.121 323.099  -3.582  1.00 57.38           C  
ATOM   1966  C   GLU A 912      26.683 322.549  -3.588  1.00 56.09           C  
ATOM   1967  O   GLU A 912      26.315 321.797  -2.689  1.00 56.07           O  
ATOM   1968  CB  GLU A 912      29.076 322.178  -4.366  1.00  0.00           C  
ATOM   1969  CG  GLU A 912      29.209 320.737  -3.812  1.00  0.00           C  
ATOM   1970  CD  GLU A 912      30.160 319.824  -4.600  1.00  0.00           C  
ATOM   1971  OE1 GLU A 912      30.748 320.274  -5.611  1.00  0.00           O  
ATOM   1972  OE2 GLU A 912      30.317 318.668  -4.150  1.00  0.00           O1-
ATOM   1973  N   TYR A 913      25.926 322.922  -4.635  1.00 53.78           N  
ATOM   1974  CA  TYR A 913      24.524 322.565  -4.863  1.00 51.38           C  
ATOM   1975  C   TYR A 913      24.372 321.144  -5.451  1.00 48.13           C  
ATOM   1976  O   TYR A 913      24.512 320.982  -6.663  1.00 47.73           O  
ATOM   1977  CB  TYR A 913      23.901 323.604  -5.831  1.00  0.00           C  
ATOM   1978  CG  TYR A 913      24.001 325.070  -5.437  1.00  0.00           C  
ATOM   1979  CD1 TYR A 913      23.491 325.518  -4.200  1.00  0.00           C  
ATOM   1980  CD2 TYR A 913      24.567 326.002  -6.335  1.00  0.00           C  
ATOM   1981  CE1 TYR A 913      23.534 326.888  -3.874  1.00  0.00           C  
ATOM   1982  CE2 TYR A 913      24.613 327.370  -6.007  1.00  0.00           C  
ATOM   1983  CZ  TYR A 913      24.090 327.816  -4.777  1.00  0.00           C  
ATOM   1984  OH  TYR A 913      24.117 329.144  -4.464  1.00  0.00           O  
ATOM   1985  N   SER A 914      24.036 320.163  -4.595  1.00 44.81           N  
ATOM   1986  CA  SER A 914      23.628 318.796  -4.949  1.00 42.04           C  
ATOM   1987  C   SER A 914      23.307 318.019  -3.659  1.00 39.32           C  
ATOM   1988  O   SER A 914      23.975 318.219  -2.646  1.00 36.79           O  
ATOM   1989  CB  SER A 914      24.695 318.050  -5.794  1.00  0.00           C  
ATOM   1990  OG  SER A 914      24.265 316.747  -6.149  1.00  0.00           O  
ATOM   1991  N   ARG A 915      22.339 317.089  -3.754  1.00102.13           N  
ATOM   1992  CA  ARG A 915      21.832 316.201  -2.699  1.00107.95           C  
ATOM   1993  C   ARG A 915      21.197 316.977  -1.532  1.00112.72           C  
ATOM   1994  O   ARG A 915      20.125 317.545  -1.722  1.00103.06           O  
ATOM   1995  CB  ARG A 915      22.785 315.017  -2.321  1.00  0.00           C  
ATOM   1996  CG  ARG A 915      24.310 315.238  -2.400  1.00  0.00           C  
ATOM   1997  CD  ARG A 915      25.146 313.968  -2.173  1.00  0.00           C  
ATOM   1998  NE  ARG A 915      26.541 314.177  -2.606  1.00  0.00           N  
ATOM   1999  CZ  ARG A 915      27.014 314.082  -3.866  1.00  0.00           C  
ATOM   2000  NH1 ARG A 915      26.246 313.682  -4.893  1.00  0.00           N1+
ATOM   2001  NH2 ARG A 915      28.291 314.405  -4.108  1.00  0.00           N1+
ATOM   2002  N   LYS A 916      21.811 316.951  -0.345  1.00109.31           N  
ATOM   2003  CA  LYS A 916      21.199 317.449   0.888  1.00 99.78           C  
ATOM   2004  C   LYS A 916      21.386 318.951   1.126  1.00104.54           C  
ATOM   2005  O   LYS A 916      20.654 319.528   1.930  1.00118.30           O  
ATOM   2006  CB  LYS A 916      21.785 316.639   2.036  1.00  0.00           C  
ATOM   2007  CG  LYS A 916      21.549 315.121   1.903  1.00  0.00           C  
ATOM   2008  CD  LYS A 916      20.060 314.788   1.837  1.00  0.00           C  
ATOM   2009  CE  LYS A 916      19.766 313.370   2.302  1.00  0.00           C  
ATOM   2010  NZ  LYS A 916      18.317 313.115   2.323  1.00  0.00           N1+
ATOM   2011  N   SER A 917      22.329 319.550   0.388  1.00102.15           N  
ATOM   2012  CA  SER A 917      22.526 320.989   0.297  1.00 94.81           C  
ATOM   2013  C   SER A 917      21.448 321.694  -0.554  1.00 93.07           C  
ATOM   2014  O   SER A 917      21.304 322.906  -0.424  1.00 91.59           O  
ATOM   2015  CB  SER A 917      23.938 321.228  -0.257  1.00  0.00           C  
ATOM   2016  OG  SER A 917      24.018 320.854  -1.612  1.00  0.00           O  
ATOM   2017  N   LEU A 918      20.711 320.955  -1.407  1.00 94.33           N  
ATOM   2018  CA  LEU A 918      19.640 321.521  -2.230  1.00 95.72           C  
ATOM   2019  C   LEU A 918      18.454 321.964  -1.366  1.00 97.62           C  
ATOM   2020  O   LEU A 918      17.873 321.145  -0.654  1.00105.79           O  
ATOM   2021  CB  LEU A 918      19.175 320.520  -3.308  1.00  0.00           C  
ATOM   2022  CG  LEU A 918      20.233 320.197  -4.381  1.00  0.00           C  
ATOM   2023  CD1 LEU A 918      19.706 319.139  -5.371  1.00  0.00           C  
ATOM   2024  CD2 LEU A 918      20.739 321.457  -5.109  1.00  0.00           C  
ATOM   2025  N   ILE A 919      18.137 323.261  -1.469  1.00 93.94           N  
ATOM   2026  CA  ILE A 919      17.035 323.920  -0.782  1.00 91.43           C  
ATOM   2027  C   ILE A 919      15.761 323.909  -1.644  1.00 86.20           C  
ATOM   2028  O   ILE A 919      15.791 324.316  -2.806  1.00 84.29           O  
ATOM   2029  CB  ILE A 919      17.412 325.378  -0.372  1.00  0.00           C  
ATOM   2030  CG1 ILE A 919      16.231 326.193   0.213  1.00  0.00           C  
ATOM   2031  CG2 ILE A 919      18.127 326.187  -1.478  1.00  0.00           C  
ATOM   2032  CD1 ILE A 919      16.660 327.430   1.016  1.00  0.00           C  
ATOM   2033  N   LEU A 920      14.662 323.464  -1.018  1.00 86.50           N  
ATOM   2034  CA  LEU A 920      13.302 323.518  -1.543  1.00101.82           C  
ATOM   2035  C   LEU A 920      12.387 323.968  -0.397  1.00102.22           C  
ATOM   2036  O   LEU A 920      12.572 323.525   0.736  1.00 97.97           O  
ATOM   2037  CB  LEU A 920      12.912 322.128  -2.103  1.00112.64           C  
ATOM   2038  CG  LEU A 920      11.495 322.029  -2.721  1.00121.83           C  
ATOM   2039  CD1 LEU A 920      11.302 322.987  -3.917  1.00118.10           C  
ATOM   2040  CD2 LEU A 920      11.146 320.571  -3.081  1.00117.46           C  
ATOM   2041  N   SER A 921      11.412 324.836  -0.709  1.00104.12           N  
ATOM   2042  CA  SER A 921      10.453 325.389   0.261  1.00110.90           C  
ATOM   2043  C   SER A 921       9.124 325.606  -0.448  1.00114.14           C  
ATOM   2044  O   SER A 921       8.860 325.226  -1.590  1.00117.68           O  
ATOM   2045  CB  SER A 921      10.994 326.695   0.904  1.00  0.00           C  
ATOM   2046  OG  SER A 921      11.208 327.748  -0.022  1.00  0.00           O  
ATOM   2047  N   GLU A1279       9.026 322.235   0.298  1.00108.68           N  
ATOM   2048  CA  GLU A1279       8.687 320.952   0.940  1.00 97.49           C  
ATOM   2049  C   GLU A1279       8.337 321.185   2.433  1.00 92.18           C  
ATOM   2050  O   GLU A1279       8.756 322.167   3.053  1.00 98.96           O  
ATOM   2051  CB  GLU A1279       9.792 319.887   0.729  1.00100.06           C  
ATOM   2052  CG  GLU A1279      11.105 320.106   1.521  1.00100.25           C  
ATOM   2053  CD  GLU A1279      12.208 319.074   1.252  1.00103.14           C  
ATOM   2054  OE1 GLU A1279      12.106 318.298   0.276  1.00104.64           O  
ATOM   2055  OE2 GLU A1279      13.173 319.082   2.044  1.00 97.47           O1-
ATOM   2056  N   LEU A1280       7.577 320.218   2.975  1.00 82.73           N  
ATOM   2057  CA  LEU A1280       7.110 320.112   4.360  1.00 78.51           C  
ATOM   2058  C   LEU A1280       8.271 320.047   5.375  1.00 74.34           C  
ATOM   2059  O   LEU A1280       9.371 319.619   5.024  1.00 71.48           O  
ATOM   2060  CB  LEU A1280       6.239 318.836   4.482  1.00  0.00           C  
ATOM   2061  CG  LEU A1280       4.814 318.925   3.880  1.00  0.00           C  
ATOM   2062  CD1 LEU A1280       4.782 319.194   2.362  1.00  0.00           C  
ATOM   2063  CD2 LEU A1280       4.004 317.659   4.231  1.00  0.00           C  
ATOM   2064  N   PHE A1281       7.990 320.452   6.628  1.00 72.62           N  
ATOM   2065  CA  PHE A1281       8.961 320.523   7.725  1.00 74.20           C  
ATOM   2066  C   PHE A1281       9.574 319.164   8.096  1.00 82.75           C  
ATOM   2067  O   PHE A1281      10.776 319.119   8.339  1.00 78.42           O  
ATOM   2068  CB  PHE A1281       8.394 321.272   8.960  1.00  0.00           C  
ATOM   2069  CG  PHE A1281       7.390 320.585   9.887  1.00  0.00           C  
ATOM   2070  CD1 PHE A1281       7.457 320.828  11.277  1.00  0.00           C  
ATOM   2071  CD2 PHE A1281       6.279 319.870   9.388  1.00  0.00           C  
ATOM   2072  CE1 PHE A1281       6.490 320.313  12.131  1.00  0.00           C  
ATOM   2073  CE2 PHE A1281       5.318 319.366  10.256  1.00  0.00           C  
ATOM   2074  CZ  PHE A1281       5.428 319.578  11.623  1.00  0.00           C  
ATOM   2075  N   GLU A1282       8.772 318.086   8.073  1.00 89.78           N  
ATOM   2076  CA  GLU A1282       9.216 316.712   8.330  1.00 97.32           C  
ATOM   2077  C   GLU A1282      10.193 316.189   7.267  1.00 92.15           C  
ATOM   2078  O   GLU A1282      11.131 315.472   7.616  1.00 86.69           O  
ATOM   2079  CB  GLU A1282       8.001 315.771   8.429  1.00  0.00           C  
ATOM   2080  CG  GLU A1282       6.951 316.229   9.459  1.00  0.00           C  
ATOM   2081  CD  GLU A1282       5.838 315.208   9.731  1.00  0.00           C  
ATOM   2082  OE1 GLU A1282       5.419 315.141  10.907  1.00  0.00           O  
ATOM   2083  OE2 GLU A1282       5.412 314.520   8.775  1.00  0.00           O1-
ATOM   2084  N   GLU A1283       9.966 316.575   6.001  1.00 91.65           N  
ATOM   2085  CA  GLU A1283      10.814 316.209   4.869  1.00 92.28           C  
ATOM   2086  C   GLU A1283      12.127 317.005   4.819  1.00 88.30           C  
ATOM   2087  O   GLU A1283      13.138 316.454   4.383  1.00 92.61           O  
ATOM   2088  CB  GLU A1283      10.016 316.294   3.558  1.00 96.99           C  
ATOM   2089  CG  GLU A1283       8.785 315.357   3.592  1.00103.41           C  
ATOM   2090  CD  GLU A1283       8.208 314.944   2.230  1.00109.54           C  
ATOM   2091  OE1 GLU A1283       8.561 315.564   1.202  1.00115.84           O  
ATOM   2092  OE2 GLU A1283       7.416 313.976   2.243  1.00108.00           O1-
ATOM   2093  N   LYS A1284      12.105 318.251   5.322  1.00 84.36           N  
ATOM   2094  CA  LYS A1284      13.293 319.084   5.497  1.00 81.56           C  
ATOM   2095  C   LYS A1284      14.152 318.640   6.694  1.00 75.19           C  
ATOM   2096  O   LYS A1284      15.376 318.677   6.586  1.00 68.92           O  
ATOM   2097  CB  LYS A1284      12.873 320.563   5.559  1.00 87.16           C  
ATOM   2098  CG  LYS A1284      14.069 321.531   5.605  1.00 88.53           C  
ATOM   2099  CD  LYS A1284      13.713 322.997   5.330  1.00 87.86           C  
ATOM   2100  CE  LYS A1284      13.141 323.233   3.920  1.00 93.63           C  
ATOM   2101  NZ  LYS A1284      13.134 324.662   3.573  1.00 96.60           N1+
ATOM   2102  N   LYS A1285      13.509 318.170   7.780  1.00 71.52           N  
ATOM   2103  CA  LYS A1285      14.166 317.516   8.917  1.00 74.38           C  
ATOM   2104  C   LYS A1285      14.898 316.233   8.498  1.00 78.29           C  
ATOM   2105  O   LYS A1285      16.056 316.082   8.871  1.00 78.94           O  
ATOM   2106  CB  LYS A1285      13.147 317.220  10.034  1.00  0.00           C  
ATOM   2107  CG  LYS A1285      12.716 318.462  10.827  1.00  0.00           C  
ATOM   2108  CD  LYS A1285      11.520 318.178  11.745  1.00  0.00           C  
ATOM   2109  CE  LYS A1285      10.977 319.449  12.414  1.00  0.00           C  
ATOM   2110  NZ  LYS A1285       9.889 319.141  13.359  1.00  0.00           N1+
ATOM   2111  N   LYS A1286      14.238 315.385   7.685  1.00 82.66           N  
ATOM   2112  CA  LYS A1286      14.797 314.203   7.011  1.00 83.69           C  
ATOM   2113  C   LYS A1286      16.099 314.504   6.248  1.00 80.96           C  
ATOM   2114  O   LYS A1286      17.085 313.785   6.416  1.00 74.95           O  
ATOM   2115  CB  LYS A1286      13.693 313.557   6.114  1.00  0.00           C  
ATOM   2116  CG  LYS A1286      14.093 313.089   4.690  1.00  0.00           C  
ATOM   2117  CD  LYS A1286      12.911 312.647   3.818  1.00  0.00           C  
ATOM   2118  CE  LYS A1286      13.319 312.513   2.339  1.00  0.00           C  
ATOM   2119  NZ  LYS A1286      12.168 312.184   1.480  1.00  0.00           N1+
ATOM   2120  N   ARG A1287      16.045 315.556   5.414  1.00 79.83           N  
ATOM   2121  CA  ARG A1287      17.105 315.972   4.507  1.00 78.59           C  
ATOM   2122  C   ARG A1287      18.355 316.432   5.262  1.00 76.36           C  
ATOM   2123  O   ARG A1287      19.449 315.931   5.000  1.00 77.53           O  
ATOM   2124  CB  ARG A1287      16.548 317.059   3.568  1.00 81.95           C  
ATOM   2125  CG  ARG A1287      17.544 317.569   2.508  1.00 88.32           C  
ATOM   2126  CD  ARG A1287      17.008 318.747   1.684  1.00 89.18           C  
ATOM   2127  NE  ARG A1287      15.907 318.360   0.787  1.00 90.96           N  
ATOM   2128  CZ  ARG A1287      15.984 317.841  -0.449  1.00 87.73           C  
ATOM   2129  NH1 ARG A1287      17.154 317.645  -1.067  1.00 89.09           N1+
ATOM   2130  NH2 ARG A1287      14.854 317.511  -1.083  1.00 82.66           N1+
ATOM   2131  N   ILE A1288      18.130 317.360   6.201  1.00 73.75           N  
ATOM   2132  CA  ILE A1288      19.147 317.973   7.044  1.00 73.95           C  
ATOM   2133  C   ILE A1288      19.756 316.984   8.064  1.00 71.02           C  
ATOM   2134  O   ILE A1288      20.944 317.099   8.360  1.00 61.27           O  
ATOM   2135  CB  ILE A1288      18.576 319.243   7.741  1.00 75.39           C  
ATOM   2136  CG1 ILE A1288      18.236 320.319   6.678  1.00 74.64           C  
ATOM   2137  CG2 ILE A1288      19.508 319.836   8.815  1.00 79.13           C  
ATOM   2138  CD1 ILE A1288      17.509 321.557   7.221  1.00 76.41           C  
ATOM   2139  N   ARG A1289      18.970 315.999   8.533  1.00 73.62           N  
ATOM   2140  CA  ARG A1289      19.426 314.945   9.440  1.00 81.77           C  
ATOM   2141  C   ARG A1289      20.341 313.922   8.749  1.00 87.33           C  
ATOM   2142  O   ARG A1289      21.396 313.609   9.292  1.00 80.80           O  
ATOM   2143  CB  ARG A1289      18.212 314.268  10.104  1.00 79.75           C  
ATOM   2144  CG  ARG A1289      18.564 313.355  11.285  1.00 76.90           C  
ATOM   2145  CD  ARG A1289      17.314 312.804  11.989  1.00 73.08           C  
ATOM   2146  NE  ARG A1289      17.662 312.234  13.301  1.00 72.17           N  
ATOM   2147  CZ  ARG A1289      16.910 312.169  14.413  1.00 77.03           C  
ATOM   2148  NH1 ARG A1289      15.629 312.563  14.437  1.00 75.62           N1+
ATOM   2149  NH2 ARG A1289      17.467 311.708  15.539  1.00 74.36           N1+
ATOM   2150  N   LYS A1290      19.939 313.423   7.567  1.00 91.08           N  
ATOM   2151  CA  LYS A1290      20.699 312.418   6.815  1.00 89.84           C  
ATOM   2152  C   LYS A1290      22.072 312.915   6.301  1.00 76.00           C  
ATOM   2153  O   LYS A1290      22.974 312.088   6.173  1.00 68.84           O  
ATOM   2154  CB  LYS A1290      19.785 311.764   5.746  1.00  0.00           C  
ATOM   2155  CG  LYS A1290      20.495 310.815   4.752  1.00  0.00           C  
ATOM   2156  CD  LYS A1290      19.546 310.085   3.783  1.00  0.00           C  
ATOM   2157  CE  LYS A1290      20.274 309.586   2.519  1.00  0.00           C  
ATOM   2158  NZ  LYS A1290      19.346 309.026   1.519  1.00  0.00           N1+
ATOM   2159  N   VAL A1291      22.239 314.233   6.070  1.00 73.15           N  
ATOM   2160  CA  VAL A1291      23.543 314.837   5.747  1.00 68.79           C  
ATOM   2161  C   VAL A1291      24.404 315.145   6.978  1.00 67.71           C  
ATOM   2162  O   VAL A1291      25.629 315.110   6.861  1.00 72.17           O  
ATOM   2163  CB  VAL A1291      23.403 316.156   4.947  1.00  0.00           C  
ATOM   2164  CG1 VAL A1291      22.702 317.322   5.658  1.00  0.00           C  
ATOM   2165  CG2 VAL A1291      24.707 316.641   4.285  1.00  0.00           C  
ATOM   2166  N   SER A1292      23.758 315.458   8.114  1.00 70.92           N  
ATOM   2167  CA  SER A1292      24.422 315.860   9.349  1.00 72.55           C  
ATOM   2168  C   SER A1292      25.350 314.746   9.881  1.00 65.25           C  
ATOM   2169  O   SER A1292      24.910 313.595   9.934  1.00 58.17           O  
ATOM   2170  CB  SER A1292      23.353 316.215  10.397  1.00 77.49           C  
ATOM   2171  OG  SER A1292      23.945 316.509  11.643  1.00 72.86           O  
ATOM   2172  N   PRO A1293      26.580 315.107  10.321  1.00 67.61           N  
ATOM   2173  CA  PRO A1293      27.422 314.203  11.134  1.00 75.06           C  
ATOM   2174  C   PRO A1293      26.731 313.692  12.409  1.00 77.43           C  
ATOM   2175  O   PRO A1293      26.909 312.535  12.786  1.00 83.73           O  
ATOM   2176  CB  PRO A1293      28.633 315.063  11.536  1.00 75.71           C  
ATOM   2177  CG  PRO A1293      28.618 316.260  10.621  1.00 73.87           C  
ATOM   2178  CD  PRO A1293      27.165 316.445  10.235  1.00 68.70           C  
ATOM   2179  N   TYR A1294      25.968 314.599  13.033  1.00 74.73           N  
ATOM   2180  CA  TYR A1294      25.321 314.432  14.324  1.00 68.03           C  
ATOM   2181  C   TYR A1294      23.896 313.862  14.223  1.00 66.45           C  
ATOM   2182  O   TYR A1294      23.300 313.583  15.263  1.00 58.82           O  
ATOM   2183  CB  TYR A1294      25.264 315.804  15.011  1.00 63.41           C  
ATOM   2184  CG  TYR A1294      26.566 316.584  15.057  1.00 59.25           C  
ATOM   2185  CD1 TYR A1294      26.838 317.575  14.088  1.00 59.92           C  
ATOM   2186  CD2 TYR A1294      27.493 316.346  16.091  1.00 56.47           C  
ATOM   2187  CE1 TYR A1294      28.025 318.328  14.165  1.00 60.41           C  
ATOM   2188  CE2 TYR A1294      28.653 317.135  16.196  1.00 57.23           C  
ATOM   2189  CZ  TYR A1294      28.921 318.123  15.230  1.00 60.00           C  
ATOM   2190  OH  TYR A1294      30.042 318.890  15.330  1.00 55.47           O  
ATOM   2191  N   GLY A1295      23.357 313.716  13.000  1.00 70.51           N  
ATOM   2192  CA  GLY A1295      21.973 313.313  12.762  1.00 71.67           C  
ATOM   2193  C   GLY A1295      21.674 311.867  13.184  1.00 73.98           C  
ATOM   2194  O   GLY A1295      20.511 311.534  13.388  1.00 75.38           O  
ATOM   2195  N   LYS A1296      22.704 311.021  13.346  1.00 76.75           N  
ATOM   2196  CA  LYS A1296      22.584 309.632  13.790  1.00 76.54           C  
ATOM   2197  C   LYS A1296      22.146 309.493  15.259  1.00 76.07           C  
ATOM   2198  O   LYS A1296      21.458 308.524  15.578  1.00 82.91           O  
ATOM   2199  CB  LYS A1296      23.930 308.915  13.584  1.00  0.00           C  
ATOM   2200  CG  LYS A1296      24.407 308.904  12.124  1.00  0.00           C  
ATOM   2201  CD  LYS A1296      25.721 308.131  11.956  1.00  0.00           C  
ATOM   2202  CE  LYS A1296      26.258 308.205  10.520  1.00  0.00           C  
ATOM   2203  NZ  LYS A1296      27.514 307.450  10.371  1.00  0.00           N1+
ATOM   2204  N   LEU A1297      22.554 310.443  16.120  1.00 75.27           N  
ATOM   2205  CA  LEU A1297      22.258 310.418  17.552  1.00 77.76           C  
ATOM   2206  C   LEU A1297      20.769 310.686  17.832  1.00 76.82           C  
ATOM   2207  O   LEU A1297      20.165 311.517  17.152  1.00 74.86           O  
ATOM   2208  CB  LEU A1297      23.119 311.459  18.294  1.00 78.55           C  
ATOM   2209  CG  LEU A1297      24.653 311.235  18.240  1.00 74.84           C  
ATOM   2210  CD1 LEU A1297      25.359 312.176  17.247  1.00 73.84           C  
ATOM   2211  CD2 LEU A1297      25.310 311.344  19.633  1.00 74.45           C  
ATOM   2212  N   LYS A1298      20.226 310.016  18.869  1.00 80.09           N  
ATOM   2213  CA  LYS A1298      18.857 310.227  19.366  1.00 82.74           C  
ATOM   2214  C   LYS A1298      18.662 311.642  19.948  1.00 77.18           C  
ATOM   2215  O   LYS A1298      17.544 312.154  19.929  1.00 74.01           O  
ATOM   2216  CB  LYS A1298      18.481 309.120  20.396  1.00  0.00           C  
ATOM   2217  CG  LYS A1298      18.649 309.472  21.895  1.00  0.00           C  
ATOM   2218  CD  LYS A1298      18.267 308.339  22.856  1.00  0.00           C  
ATOM   2219  CE  LYS A1298      18.165 308.844  24.308  1.00  0.00           C  
ATOM   2220  NZ  LYS A1298      17.847 307.759  25.251  1.00  0.00           N1+
ATOM   2221  N   THR A1299      19.760 312.215  20.474  1.00 73.66           N  
ATOM   2222  CA  THR A1299      19.829 313.518  21.126  1.00 69.37           C  
ATOM   2223  C   THR A1299      19.596 314.698  20.156  1.00 72.20           C  
ATOM   2224  O   THR A1299      19.380 315.810  20.621  1.00 77.91           O  
ATOM   2225  CB  THR A1299      21.220 313.684  21.810  1.00  0.00           C  
ATOM   2226  CG2 THR A1299      22.391 314.040  20.873  1.00  0.00           C  
ATOM   2227  OG1 THR A1299      21.180 314.705  22.780  1.00  0.00           O  
ATOM   2228  N   TRP A1300      19.684 314.443  18.840  1.00 72.87           N  
ATOM   2229  CA  TRP A1300      19.614 315.448  17.788  1.00 68.42           C  
ATOM   2230  C   TRP A1300      18.185 315.977  17.570  1.00 71.13           C  
ATOM   2231  O   TRP A1300      17.228 315.201  17.582  1.00 69.44           O  
ATOM   2232  CB  TRP A1300      20.205 314.837  16.505  1.00 65.68           C  
ATOM   2233  CG  TRP A1300      20.359 315.760  15.335  1.00 64.54           C  
ATOM   2234  CD1 TRP A1300      21.472 316.470  15.044  1.00 64.80           C  
ATOM   2235  CD2 TRP A1300      19.371 316.136  14.327  1.00 58.70           C  
ATOM   2236  CE2 TRP A1300      19.983 317.048  13.417  1.00 56.13           C  
ATOM   2237  CE3 TRP A1300      18.017 315.801  14.085  1.00 55.45           C  
ATOM   2238  NE1 TRP A1300      21.266 317.207  13.897  1.00 58.76           N  
ATOM   2239  CZ2 TRP A1300      19.296 317.584  12.316  1.00 53.55           C  
ATOM   2240  CZ3 TRP A1300      17.310 316.352  12.997  1.00 52.27           C  
ATOM   2241  CH2 TRP A1300      17.950 317.235  12.108  1.00 50.32           C  
ATOM   2242  N   ASP A1301      18.103 317.288  17.308  1.00 72.88           N  
ATOM   2243  CA  ASP A1301      16.887 318.037  17.009  1.00 74.15           C  
ATOM   2244  C   ASP A1301      17.238 319.179  16.031  1.00 67.89           C  
ATOM   2245  O   ASP A1301      18.380 319.642  16.019  1.00 62.62           O  
ATOM   2246  CB  ASP A1301      16.176 318.464  18.329  1.00  0.00           C  
ATOM   2247  CG  ASP A1301      15.319 319.737  18.295  1.00  0.00           C  
ATOM   2248  OD1 ASP A1301      14.127 319.636  17.930  1.00  0.00           O  
ATOM   2249  OD2 ASP A1301      15.929 320.817  18.434  1.00  0.00           O1-
ATOM   2250  N   LEU A1302      16.229 319.627  15.264  1.00 62.97           N  
ATOM   2251  CA  LEU A1302      16.306 320.788  14.383  1.00 61.52           C  
ATOM   2252  C   LEU A1302      15.364 321.891  14.894  1.00 62.69           C  
ATOM   2253  O   LEU A1302      14.176 321.640  15.100  1.00 65.54           O  
ATOM   2254  CB  LEU A1302      15.917 320.360  12.952  1.00 62.67           C  
ATOM   2255  CG  LEU A1302      16.253 321.401  11.861  1.00 62.31           C  
ATOM   2256  CD1 LEU A1302      17.766 321.528  11.629  1.00 65.08           C  
ATOM   2257  CD2 LEU A1302      15.536 321.073  10.543  1.00 59.20           C  
ATOM   2258  N   LYS A1303      15.915 323.105  15.017  1.00 64.07           N  
ATOM   2259  CA  LYS A1303      15.203 324.346  15.309  1.00 61.75           C  
ATOM   2260  C   LYS A1303      15.161 325.248  14.068  1.00 61.24           C  
ATOM   2261  O   LYS A1303      15.825 324.964  13.071  1.00 65.28           O  
ATOM   2262  CB  LYS A1303      15.940 325.076  16.443  1.00  0.00           C  
ATOM   2263  CG  LYS A1303      15.919 324.346  17.791  1.00  0.00           C  
ATOM   2264  CD  LYS A1303      14.519 324.070  18.374  1.00  0.00           C  
ATOM   2265  CE  LYS A1303      13.491 325.215  18.265  1.00  0.00           C  
ATOM   2266  NZ  LYS A1303      12.247 324.886  18.983  1.00  0.00           N1+
ATOM   2267  N   CYS A1304      14.378 326.333  14.170  1.00 60.01           N  
ATOM   2268  CA  CYS A1304      14.218 327.324  13.115  1.00 54.97           C  
ATOM   2269  C   CYS A1304      13.866 328.679  13.746  1.00 56.37           C  
ATOM   2270  O   CYS A1304      12.907 328.763  14.515  1.00 60.86           O  
ATOM   2271  CB  CYS A1304      13.205 326.862  12.048  1.00  0.00           C  
ATOM   2272  SG  CYS A1304      13.090 328.042  10.678  1.00  0.00           S  
ATOM   2273  N   VAL A1305      14.666 329.700  13.404  1.00 59.87           N  
ATOM   2274  CA  VAL A1305      14.587 331.057  13.932  1.00 60.77           C  
ATOM   2275  C   VAL A1305      14.667 332.082  12.787  1.00 57.29           C  
ATOM   2276  O   VAL A1305      15.406 331.885  11.825  1.00 60.64           O  
ATOM   2277  CB  VAL A1305      15.745 331.339  14.937  1.00 65.32           C  
ATOM   2278  CG1 VAL A1305      15.628 330.458  16.192  1.00 68.07           C  
ATOM   2279  CG2 VAL A1305      17.169 331.243  14.346  1.00 65.17           C  
ATOM   2280  N   ILE A1306      13.910 333.170  12.925  1.00 54.62           N  
ATOM   2281  CA  ILE A1306      13.938 334.334  12.057  1.00 51.48           C  
ATOM   2282  C   ILE A1306      14.586 335.452  12.882  1.00 48.04           C  
ATOM   2283  O   ILE A1306      14.007 335.891  13.876  1.00 49.39           O  
ATOM   2284  CB  ILE A1306      12.505 334.768  11.635  1.00 49.74           C  
ATOM   2285  CG1 ILE A1306      11.796 333.639  10.853  1.00 48.06           C  
ATOM   2286  CG2 ILE A1306      12.472 336.091  10.829  1.00 48.77           C  
ATOM   2287  CD1 ILE A1306      10.269 333.738  10.914  1.00 48.61           C  
ATOM   2288  N   ILE A1307      15.799 335.841  12.500  1.00 46.15           N  
ATOM   2289  CA  ILE A1307      16.615 336.813  13.225  1.00 45.74           C  
ATOM   2290  C   ILE A1307      16.456 338.204  12.578  1.00 48.26           C  
ATOM   2291  O   ILE A1307      16.347 338.303  11.354  1.00 55.06           O  
ATOM   2292  CB  ILE A1307      18.108 336.378  13.206  1.00  0.00           C  
ATOM   2293  CG1 ILE A1307      18.317 334.990  13.865  1.00  0.00           C  
ATOM   2294  CG2 ILE A1307      19.078 337.405  13.836  1.00  0.00           C  
ATOM   2295  CD1 ILE A1307      19.446 334.177  13.216  1.00  0.00           C  
ATOM   2296  N   LYS A1308      16.421 339.249  13.417  1.00 47.92           N  
ATOM   2297  CA  LYS A1308      16.252 340.639  13.011  1.00 51.32           C  
ATOM   2298  C   LYS A1308      17.400 341.458  13.627  1.00 48.75           C  
ATOM   2299  O   LYS A1308      17.561 341.458  14.848  1.00 49.69           O  
ATOM   2300  CB  LYS A1308      14.878 341.163  13.492  1.00 54.16           C  
ATOM   2301  CG  LYS A1308      13.692 340.230  13.161  1.00 56.94           C  
ATOM   2302  CD  LYS A1308      12.322 340.903  13.340  1.00 60.72           C  
ATOM   2303  CE  LYS A1308      11.866 341.726  12.125  1.00 67.98           C  
ATOM   2304  NZ  LYS A1308      10.713 342.589  12.434  1.00 77.65           N1+
ATOM   2305  N   GLY A1309      18.173 342.144  12.777  1.00 50.62           N  
ATOM   2306  CA  GLY A1309      19.385 342.873  13.155  1.00 54.62           C  
ATOM   2307  C   GLY A1309      19.216 344.397  13.072  1.00 56.92           C  
ATOM   2308  O   GLY A1309      20.218 345.099  13.214  1.00 60.15           O  
ATOM   2309  N   GLY A1310      18.001 344.915  12.815  1.00 58.80           N  
ATOM   2310  CA  GLY A1310      17.774 346.353  12.652  1.00 57.14           C  
ATOM   2311  C   GLY A1310      16.346 346.792  12.999  1.00 53.74           C  
ATOM   2312  O   GLY A1310      16.060 347.981  12.863  1.00 51.91           O  
ATOM   2313  N   ASP A1311      15.462 345.870  13.423  1.00 56.19           N  
ATOM   2314  CA  ASP A1311      14.045 346.132  13.698  1.00 58.74           C  
ATOM   2315  C   ASP A1311      13.710 345.789  15.157  1.00 60.67           C  
ATOM   2316  O   ASP A1311      14.187 344.782  15.684  1.00 65.53           O  
ATOM   2317  CB  ASP A1311      13.099 345.339  12.760  1.00 62.23           C  
ATOM   2318  CG  ASP A1311      13.254 345.563  11.241  1.00 61.36           C  
ATOM   2319  OD1 ASP A1311      13.755 346.634  10.831  1.00 58.05           O  
ATOM   2320  OD2 ASP A1311      12.719 344.710  10.500  1.00 61.67           O1-
ATOM   2321  N   ASP A1312      12.856 346.634  15.755  1.00 59.15           N  
ATOM   2322  CA  ASP A1312      12.317 346.523  17.111  1.00 54.11           C  
ATOM   2323  C   ASP A1312      11.303 345.360  17.214  1.00 53.28           C  
ATOM   2324  O   ASP A1312      10.478 345.206  16.313  1.00 54.66           O  
ATOM   2325  CB  ASP A1312      11.678 347.884  17.500  1.00 51.55           C  
ATOM   2326  CG  ASP A1312      11.147 348.048  18.933  1.00 50.76           C  
ATOM   2327  OD1 ASP A1312      11.540 347.256  19.815  1.00 52.11           O  
ATOM   2328  OD2 ASP A1312      10.439 349.053  19.161  1.00 46.51           O1-
ATOM   2329  N   LEU A1313      11.351 344.610  18.326  1.00 53.10           N  
ATOM   2330  CA  LEU A1313      10.442 343.500  18.635  1.00 55.48           C  
ATOM   2331  C   LEU A1313       9.796 343.621  20.031  1.00 53.65           C  
ATOM   2332  O   LEU A1313       9.154 342.673  20.475  1.00 49.32           O  
ATOM   2333  CB  LEU A1313      11.169 342.141  18.455  1.00 57.95           C  
ATOM   2334  CG  LEU A1313      11.536 341.800  16.994  1.00 60.27           C  
ATOM   2335  CD1 LEU A1313      12.307 340.465  16.913  1.00 63.06           C  
ATOM   2336  CD2 LEU A1313      10.297 341.798  16.074  1.00 63.21           C  
ATOM   2337  N   ARG A1314       9.900 344.774  20.708  1.00 54.55           N  
ATOM   2338  CA  ARG A1314       9.261 345.007  22.013  1.00 50.57           C  
ATOM   2339  C   ARG A1314       7.719 345.053  21.942  1.00 49.62           C  
ATOM   2340  O   ARG A1314       7.087 344.620  22.906  1.00 47.65           O  
ATOM   2341  CB  ARG A1314       9.831 346.275  22.681  1.00 53.00           C  
ATOM   2342  CG  ARG A1314      11.309 346.147  23.115  1.00 55.03           C  
ATOM   2343  CD  ARG A1314      11.918 347.463  23.643  1.00 55.53           C  
ATOM   2344  NE  ARG A1314      12.171 348.428  22.562  1.00 52.87           N  
ATOM   2345  CZ  ARG A1314      12.475 349.735  22.650  1.00 46.16           C  
ATOM   2346  NH1 ARG A1314      12.730 350.334  23.822  1.00 44.48           N1+
ATOM   2347  NH2 ARG A1314      12.512 350.459  21.525  1.00 44.52           N1+
ATOM   2348  N   GLN A1315       7.132 345.499  20.808  1.00 52.06           N  
ATOM   2349  CA  GLN A1315       5.698 345.315  20.529  1.00 54.27           C  
ATOM   2350  C   GLN A1315       5.322 343.841  20.340  1.00 52.08           C  
ATOM   2351  O   GLN A1315       4.253 343.442  20.790  1.00 54.61           O  
ATOM   2352  CB  GLN A1315       5.219 346.104  19.288  1.00 55.89           C  
ATOM   2353  CG  GLN A1315       5.098 347.618  19.529  1.00 58.72           C  
ATOM   2354  CD  GLN A1315       4.240 348.405  18.526  1.00 65.48           C  
ATOM   2355  NE2 GLN A1315       3.397 347.743  17.732  1.00 70.03           N  
ATOM   2356  OE1 GLN A1315       4.311 349.632  18.490  1.00 66.73           O  
ATOM   2357  N   GLU A1316       6.211 343.074  19.700  1.00 48.33           N  
ATOM   2358  CA  GLU A1316       6.017 341.666  19.370  1.00 47.83           C  
ATOM   2359  C   GLU A1316       6.043 340.810  20.646  1.00 46.25           C  
ATOM   2360  O   GLU A1316       5.167 339.973  20.845  1.00 46.60           O  
ATOM   2361  CB  GLU A1316       7.139 341.244  18.396  1.00 51.72           C  
ATOM   2362  CG  GLU A1316       6.712 340.159  17.392  1.00 57.19           C  
ATOM   2363  CD  GLU A1316       5.910 340.663  16.190  1.00 59.75           C  
ATOM   2364  OE1 GLU A1316       5.673 341.883  16.069  1.00 56.86           O  
ATOM   2365  OE2 GLU A1316       5.556 339.801  15.365  1.00 63.09           O1-
ATOM   2366  N   LEU A1317       7.028 341.088  21.510  1.00 44.93           N  
ATOM   2367  CA  LEU A1317       7.233 340.471  22.819  1.00 41.10           C  
ATOM   2368  C   LEU A1317       5.990 340.615  23.706  1.00 39.85           C  
ATOM   2369  O   LEU A1317       5.523 339.617  24.252  1.00 40.86           O  
ATOM   2370  CB  LEU A1317       8.483 341.114  23.468  1.00 38.06           C  
ATOM   2371  CG  LEU A1317       8.934 340.510  24.819  1.00 36.94           C  
ATOM   2372  CD1 LEU A1317       9.451 339.065  24.660  1.00 35.75           C  
ATOM   2373  CD2 LEU A1317       9.968 341.419  25.518  1.00 37.86           C  
ATOM   2374  N   LEU A1318       5.462 341.849  23.779  1.00 41.23           N  
ATOM   2375  CA  LEU A1318       4.231 342.184  24.483  1.00 41.43           C  
ATOM   2376  C   LEU A1318       2.990 341.545  23.836  1.00 42.97           C  
ATOM   2377  O   LEU A1318       2.186 340.969  24.562  1.00 44.94           O  
ATOM   2378  CB  LEU A1318       4.121 343.720  24.612  1.00 40.81           C  
ATOM   2379  CG  LEU A1318       2.849 344.236  25.323  1.00 41.39           C  
ATOM   2380  CD1 LEU A1318       2.700 343.659  26.750  1.00 41.99           C  
ATOM   2381  CD2 LEU A1318       2.783 345.775  25.291  1.00 43.73           C  
ATOM   2382  N   ALA A1319       2.866 341.617  22.498  1.00 41.48           N  
ATOM   2383  CA  ALA A1319       1.771 341.011  21.732  1.00 41.02           C  
ATOM   2384  C   ALA A1319       1.665 339.494  21.934  1.00 40.26           C  
ATOM   2385  O   ALA A1319       0.555 338.997  22.105  1.00 37.32           O  
ATOM   2386  CB  ALA A1319       1.919 341.330  20.237  1.00 40.89           C  
ATOM   2387  N   SER A1320       2.816 338.802  21.976  1.00 40.45           N  
ATOM   2388  CA  SER A1320       2.901 337.376  22.270  1.00 40.40           C  
ATOM   2389  C   SER A1320       2.475 337.016  23.700  1.00 40.29           C  
ATOM   2390  O   SER A1320       1.850 335.973  23.844  1.00 38.21           O  
ATOM   2391  CB  SER A1320       4.293 336.820  21.917  1.00  0.00           C  
ATOM   2392  OG  SER A1320       4.316 336.472  20.547  1.00  0.00           O  
ATOM   2393  N   GLN A1321       2.738 337.880  24.702  1.00 40.95           N  
ATOM   2394  CA  GLN A1321       2.206 337.727  26.065  1.00 41.03           C  
ATOM   2395  C   GLN A1321       0.673 337.832  26.129  1.00 43.86           C  
ATOM   2396  O   GLN A1321       0.058 337.045  26.843  1.00 45.91           O  
ATOM   2397  CB  GLN A1321       2.831 338.743  27.042  1.00 40.98           C  
ATOM   2398  CG  GLN A1321       4.312 338.499  27.368  1.00 41.80           C  
ATOM   2399  CD  GLN A1321       4.844 339.550  28.344  1.00 39.63           C  
ATOM   2400  NE2 GLN A1321       5.457 339.105  29.438  1.00 41.09           N  
ATOM   2401  OE1 GLN A1321       4.703 340.751  28.124  1.00 40.13           O  
ATOM   2402  N   LEU A1322       0.094 338.778  25.369  1.00 43.94           N  
ATOM   2403  CA  LEU A1322      -1.350 339.006  25.255  1.00 41.66           C  
ATOM   2404  C   LEU A1322      -2.068 337.815  24.599  1.00 42.17           C  
ATOM   2405  O   LEU A1322      -3.106 337.390  25.106  1.00 43.24           O  
ATOM   2406  CB  LEU A1322      -1.620 340.308  24.456  1.00  0.00           C  
ATOM   2407  CG  LEU A1322      -1.677 341.614  25.276  1.00  0.00           C  
ATOM   2408  CD1 LEU A1322      -2.822 341.602  26.288  1.00  0.00           C  
ATOM   2409  CD2 LEU A1322      -0.355 342.018  25.929  1.00  0.00           C  
ATOM   2410  N   ILE A1323      -1.484 337.289  23.509  1.00 42.70           N  
ATOM   2411  CA  ILE A1323      -1.976 336.114  22.787  1.00 44.86           C  
ATOM   2412  C   ILE A1323      -1.809 334.822  23.620  1.00 43.42           C  
ATOM   2413  O   ILE A1323      -2.692 333.968  23.552  1.00 40.80           O  
ATOM   2414  CB  ILE A1323      -1.263 335.937  21.411  1.00  0.00           C  
ATOM   2415  CG1 ILE A1323      -1.467 337.152  20.478  1.00  0.00           C  
ATOM   2416  CG2 ILE A1323      -1.680 334.669  20.632  1.00  0.00           C  
ATOM   2417  CD1 ILE A1323      -0.330 337.343  19.464  1.00  0.00           C  
ATOM   2418  N   LYS A1324      -0.726 334.722  24.421  1.00 43.45           N  
ATOM   2419  CA  LYS A1324      -0.487 333.615  25.354  1.00 44.47           C  
ATOM   2420  C   LYS A1324      -1.537 333.595  26.475  1.00 42.16           C  
ATOM   2421  O   LYS A1324      -2.049 332.521  26.773  1.00 42.36           O  
ATOM   2422  CB  LYS A1324       0.933 333.679  25.971  1.00 49.72           C  
ATOM   2423  CG  LYS A1324       1.524 332.304  26.334  1.00 61.87           C  
ATOM   2424  CD  LYS A1324       2.349 331.726  25.165  1.00 73.98           C  
ATOM   2425  CE  LYS A1324       2.587 330.208  25.204  1.00 81.60           C  
ATOM   2426  NZ  LYS A1324       3.433 329.791  26.337  1.00 89.76           N1+
ATOM   2427  N   GLN A1325      -1.853 334.777  27.039  1.00 41.88           N  
ATOM   2428  CA  GLN A1325      -2.862 334.966  28.084  1.00 43.10           C  
ATOM   2429  C   GLN A1325      -4.269 334.601  27.610  1.00 44.32           C  
ATOM   2430  O   GLN A1325      -4.938 333.821  28.282  1.00 43.31           O  
ATOM   2431  CB  GLN A1325      -2.848 336.420  28.618  1.00 44.82           C  
ATOM   2432  CG  GLN A1325      -2.487 336.562  30.105  1.00 47.00           C  
ATOM   2433  CD  GLN A1325      -3.278 335.670  31.065  1.00 49.64           C  
ATOM   2434  NE2 GLN A1325      -4.603 335.801  31.062  1.00 54.88           N  
ATOM   2435  OE1 GLN A1325      -2.696 334.885  31.809  1.00 57.21           O  
ATOM   2436  N   PHE A1326      -4.675 335.152  26.453  1.00 42.88           N  
ATOM   2437  CA  PHE A1326      -5.963 334.873  25.819  1.00 43.23           C  
ATOM   2438  C   PHE A1326      -6.130 333.386  25.443  1.00 43.69           C  
ATOM   2439  O   PHE A1326      -7.247 332.877  25.510  1.00 43.32           O  
ATOM   2440  CB  PHE A1326      -6.154 335.829  24.624  1.00  0.00           C  
ATOM   2441  CG  PHE A1326      -7.491 335.721  23.911  1.00  0.00           C  
ATOM   2442  CD1 PHE A1326      -8.630 336.371  24.430  1.00  0.00           C  
ATOM   2443  CD2 PHE A1326      -7.648 334.830  22.831  1.00  0.00           C  
ATOM   2444  CE1 PHE A1326      -9.868 336.181  23.830  1.00  0.00           C  
ATOM   2445  CE2 PHE A1326      -8.890 334.662  22.236  1.00  0.00           C  
ATOM   2446  CZ  PHE A1326      -9.995 335.334  22.738  1.00  0.00           C  
ATOM   2447  N   LYS A1327      -5.008 332.714  25.128  1.00 43.26           N  
ATOM   2448  CA  LYS A1327      -4.931 331.272  24.929  1.00 45.46           C  
ATOM   2449  C   LYS A1327      -5.186 330.457  26.210  1.00 46.17           C  
ATOM   2450  O   LYS A1327      -5.957 329.504  26.124  1.00 49.48           O  
ATOM   2451  CB  LYS A1327      -3.636 330.904  24.175  1.00  0.00           C  
ATOM   2452  CG  LYS A1327      -3.409 329.395  23.995  1.00  0.00           C  
ATOM   2453  CD  LYS A1327      -2.279 329.077  23.009  1.00  0.00           C  
ATOM   2454  CE  LYS A1327      -2.108 327.563  22.820  1.00  0.00           C  
ATOM   2455  NZ  LYS A1327      -1.076 327.250  21.819  1.00  0.00           N1+
ATOM   2456  N   ILE A1328      -4.612 330.849  27.370  1.00 46.00           N  
ATOM   2457  CA  ILE A1328      -4.902 330.184  28.657  1.00 46.58           C  
ATOM   2458  C   ILE A1328      -6.369 330.384  29.069  1.00 44.98           C  
ATOM   2459  O   ILE A1328      -6.971 329.448  29.587  1.00 46.69           O  
ATOM   2460  CB  ILE A1328      -3.975 330.572  29.871  1.00  0.00           C  
ATOM   2461  CG1 ILE A1328      -4.514 331.556  30.958  1.00  0.00           C  
ATOM   2462  CG2 ILE A1328      -2.556 330.965  29.434  1.00  0.00           C  
ATOM   2463  CD1 ILE A1328      -3.644 331.641  32.219  1.00  0.00           C  
ATOM   2464  N   ILE A1329      -6.906 331.590  28.819  1.00 43.30           N  
ATOM   2465  CA  ILE A1329      -8.291 331.959  29.094  1.00 41.40           C  
ATOM   2466  C   ILE A1329      -9.284 331.116  28.273  1.00 44.59           C  
ATOM   2467  O   ILE A1329     -10.290 330.689  28.840  1.00 49.08           O  
ATOM   2468  CB  ILE A1329      -8.529 333.480  28.857  1.00 40.13           C  
ATOM   2469  CG1 ILE A1329      -7.750 334.317  29.896  1.00 39.85           C  
ATOM   2470  CG2 ILE A1329     -10.014 333.906  28.829  1.00 40.64           C  
ATOM   2471  CD1 ILE A1329      -7.526 335.776  29.472  1.00 38.95           C  
ATOM   2472  N   PHE A1330      -8.953 330.837  26.995  1.00 43.92           N  
ATOM   2473  CA  PHE A1330      -9.757 329.980  26.117  1.00 44.46           C  
ATOM   2474  C   PHE A1330      -9.588 328.481  26.344  1.00 45.99           C  
ATOM   2475  O   PHE A1330     -10.407 327.726  25.826  1.00 43.90           O  
ATOM   2476  CB  PHE A1330      -9.668 330.430  24.633  1.00  0.00           C  
ATOM   2477  CG  PHE A1330      -8.490 330.082  23.724  1.00  0.00           C  
ATOM   2478  CD1 PHE A1330      -7.984 328.769  23.582  1.00  0.00           C  
ATOM   2479  CD2 PHE A1330      -8.028 331.069  22.825  1.00  0.00           C  
ATOM   2480  CE1 PHE A1330      -6.984 328.497  22.661  1.00  0.00           C  
ATOM   2481  CE2 PHE A1330      -7.046 330.774  21.889  1.00  0.00           C  
ATOM   2482  CZ  PHE A1330      -6.512 329.496  21.822  1.00  0.00           C  
ATOM   2483  N   GLU A1331      -8.566 328.071  27.107  1.00 49.33           N  
ATOM   2484  CA  GLU A1331      -8.382 326.692  27.550  1.00 51.32           C  
ATOM   2485  C   GLU A1331      -9.037 326.446  28.920  1.00 54.27           C  
ATOM   2486  O   GLU A1331      -9.533 325.343  29.147  1.00 56.24           O  
ATOM   2487  CB  GLU A1331      -6.879 326.364  27.568  1.00 55.48           C  
ATOM   2488  CG  GLU A1331      -6.276 326.248  26.148  1.00 67.56           C  
ATOM   2489  CD  GLU A1331      -4.744 326.126  26.081  1.00 75.32           C  
ATOM   2490  OE1 GLU A1331      -4.082 326.110  27.143  1.00 86.67           O  
ATOM   2491  OE2 GLU A1331      -4.247 326.050  24.936  1.00 66.62           O1-
ATOM   2492  N   ASN A1332      -9.053 327.472  29.791  1.00 57.23           N  
ATOM   2493  CA  ASN A1332      -9.653 327.443  31.127  1.00 57.19           C  
ATOM   2494  C   ASN A1332     -11.192 327.472  31.058  1.00 53.43           C  
ATOM   2495  O   ASN A1332     -11.829 326.609  31.661  1.00 54.46           O  
ATOM   2496  CB  ASN A1332      -9.054 328.594  31.971  1.00  0.00           C  
ATOM   2497  CG  ASN A1332      -9.445 328.596  33.454  1.00  0.00           C  
ATOM   2498  ND2 ASN A1332      -9.500 327.426  34.095  1.00  0.00           N  
ATOM   2499  OD1 ASN A1332      -9.681 329.657  34.027  1.00  0.00           O  
ATOM   2500  N   ALA A1333     -11.749 328.395  30.253  1.00 53.30           N  
ATOM   2501  CA  ALA A1333     -13.090 328.259  29.677  1.00 53.75           C  
ATOM   2502  C   ALA A1333     -13.042 327.185  28.569  1.00 53.61           C  
ATOM   2503  O   ALA A1333     -11.996 327.013  27.955  1.00 60.81           O  
ATOM   2504  CB  ALA A1333     -13.524 329.624  29.117  1.00  0.00           C  
ATOM   2505  N   GLY A1334     -14.139 326.452  28.330  1.00 47.42           N  
ATOM   2506  CA  GLY A1334     -14.153 325.301  27.410  1.00 52.78           C  
ATOM   2507  C   GLY A1334     -14.430 325.700  25.948  1.00 50.26           C  
ATOM   2508  O   GLY A1334     -15.367 325.166  25.356  1.00 53.98           O  
ATOM   2509  N   LEU A1335     -13.681 326.667  25.391  1.00 45.13           N  
ATOM   2510  CA  LEU A1335     -14.026 327.377  24.155  1.00 44.06           C  
ATOM   2511  C   LEU A1335     -12.926 327.153  23.092  1.00 47.10           C  
ATOM   2512  O   LEU A1335     -11.811 327.641  23.282  1.00 51.23           O  
ATOM   2513  CB  LEU A1335     -14.164 328.861  24.531  1.00  0.00           C  
ATOM   2514  CG  LEU A1335     -15.574 329.253  25.032  1.00  0.00           C  
ATOM   2515  CD1 LEU A1335     -16.157 328.433  26.191  1.00  0.00           C  
ATOM   2516  CD2 LEU A1335     -15.561 330.692  25.496  1.00  0.00           C  
ATOM   2517  N   PRO A1336     -13.237 326.406  22.002  1.00 48.85           N  
ATOM   2518  CA  PRO A1336     -12.223 325.898  21.057  1.00 46.59           C  
ATOM   2519  C   PRO A1336     -11.778 326.904  19.973  1.00 45.24           C  
ATOM   2520  O   PRO A1336     -11.664 326.539  18.806  1.00 46.18           O  
ATOM   2521  CB  PRO A1336     -12.905 324.641  20.488  1.00 47.47           C  
ATOM   2522  CG  PRO A1336     -14.368 325.033  20.412  1.00 48.64           C  
ATOM   2523  CD  PRO A1336     -14.559 325.855  21.681  1.00 50.89           C  
ATOM   2524  N   LEU A1337     -11.462 328.141  20.382  1.00 43.41           N  
ATOM   2525  CA  LEU A1337     -10.690 329.099  19.589  1.00 43.65           C  
ATOM   2526  C   LEU A1337      -9.244 328.604  19.398  1.00 44.04           C  
ATOM   2527  O   LEU A1337      -8.762 327.832  20.227  1.00 43.27           O  
ATOM   2528  CB  LEU A1337     -10.702 330.442  20.342  1.00 43.59           C  
ATOM   2529  CG  LEU A1337     -12.082 331.121  20.412  1.00 46.79           C  
ATOM   2530  CD1 LEU A1337     -11.979 332.447  21.177  1.00 52.14           C  
ATOM   2531  CD2 LEU A1337     -12.711 331.307  19.022  1.00 48.66           C  
ATOM   2532  N   TRP A1338      -8.577 329.051  18.322  1.00 43.25           N  
ATOM   2533  CA  TRP A1338      -7.204 328.644  18.021  1.00 41.48           C  
ATOM   2534  C   TRP A1338      -6.345 329.868  17.689  1.00 40.35           C  
ATOM   2535  O   TRP A1338      -6.652 330.593  16.750  1.00 42.66           O  
ATOM   2536  CB  TRP A1338      -7.210 327.611  16.877  1.00 41.28           C  
ATOM   2537  CG  TRP A1338      -5.891 326.941  16.614  1.00 40.69           C  
ATOM   2538  CD1 TRP A1338      -5.516 325.752  17.137  1.00 41.72           C  
ATOM   2539  CD2 TRP A1338      -4.736 327.425  15.857  1.00 43.53           C  
ATOM   2540  CE2 TRP A1338      -3.707 326.435  15.925  1.00 43.38           C  
ATOM   2541  CE3 TRP A1338      -4.446 328.594  15.114  1.00 44.26           C  
ATOM   2542  NE1 TRP A1338      -4.237 325.444  16.724  1.00 44.69           N  
ATOM   2543  CZ2 TRP A1338      -2.478 326.578  15.257  1.00 45.44           C  
ATOM   2544  CZ3 TRP A1338      -3.210 328.757  14.458  1.00 44.07           C  
ATOM   2545  CH2 TRP A1338      -2.240 327.739  14.501  1.00 43.44           C  
ATOM   2546  N   LEU A1339      -5.247 330.041  18.433  1.00 39.11           N  
ATOM   2547  CA  LEU A1339      -4.204 331.028  18.162  1.00 39.08           C  
ATOM   2548  C   LEU A1339      -2.843 330.350  18.316  1.00 39.32           C  
ATOM   2549  O   LEU A1339      -2.727 329.351  19.030  1.00 42.12           O  
ATOM   2550  CB  LEU A1339      -4.312 332.209  19.153  1.00  0.00           C  
ATOM   2551  CG  LEU A1339      -5.515 333.132  18.896  1.00  0.00           C  
ATOM   2552  CD1 LEU A1339      -5.709 334.157  20.018  1.00  0.00           C  
ATOM   2553  CD2 LEU A1339      -5.439 333.835  17.540  1.00  0.00           C  
ATOM   2554  N   ARG A1340      -1.831 330.944  17.668  1.00 41.10           N  
ATOM   2555  CA  ARG A1340      -0.449 330.500  17.770  1.00 43.84           C  
ATOM   2556  C   ARG A1340       0.455 331.686  18.154  1.00 44.52           C  
ATOM   2557  O   ARG A1340       0.960 332.363  17.256  1.00 41.81           O  
ATOM   2558  CB  ARG A1340      -0.029 329.800  16.467  1.00  0.00           C  
ATOM   2559  CG  ARG A1340       1.269 328.996  16.638  1.00  0.00           C  
ATOM   2560  CD  ARG A1340       1.766 328.386  15.323  1.00  0.00           C  
ATOM   2561  NE  ARG A1340       2.844 327.392  15.497  1.00  0.00           N  
ATOM   2562  CZ  ARG A1340       4.076 327.542  16.026  1.00  0.00           C  
ATOM   2563  NH1 ARG A1340       4.509 328.689  16.569  1.00  0.00           N1+
ATOM   2564  NH2 ARG A1340       4.913 326.499  16.010  1.00  0.00           N1+
ATOM   2565  N   PRO A1341       0.665 331.906  19.474  1.00 44.92           N  
ATOM   2566  CA  PRO A1341       1.722 332.810  19.954  1.00 45.34           C  
ATOM   2567  C   PRO A1341       3.114 332.196  19.721  1.00 44.51           C  
ATOM   2568  O   PRO A1341       3.549 331.363  20.517  1.00 53.15           O  
ATOM   2569  CB  PRO A1341       1.399 332.988  21.448  1.00 46.66           C  
ATOM   2570  CG  PRO A1341       0.661 331.720  21.851  1.00 47.05           C  
ATOM   2571  CD  PRO A1341      -0.059 331.278  20.585  1.00 46.33           C  
ATOM   2572  N   TYR A1342       3.768 332.592  18.621  1.00 45.54           N  
ATOM   2573  CA  TYR A1342       5.149 332.214  18.340  1.00 43.71           C  
ATOM   2574  C   TYR A1342       6.122 332.938  19.291  1.00 41.52           C  
ATOM   2575  O   TYR A1342       5.910 334.107  19.626  1.00 44.48           O  
ATOM   2576  CB  TYR A1342       5.467 332.391  16.836  1.00 44.61           C  
ATOM   2577  CG  TYR A1342       5.238 333.747  16.182  1.00 44.36           C  
ATOM   2578  CD1 TYR A1342       6.164 334.792  16.375  1.00 44.57           C  
ATOM   2579  CD2 TYR A1342       4.149 333.941  15.304  1.00 43.26           C  
ATOM   2580  CE1 TYR A1342       6.024 336.007  15.675  1.00 43.90           C  
ATOM   2581  CE2 TYR A1342       4.019 335.150  14.593  1.00 41.11           C  
ATOM   2582  CZ  TYR A1342       4.967 336.177  14.761  1.00 44.80           C  
ATOM   2583  OH  TYR A1342       4.869 337.324  14.031  1.00 47.71           O  
ATOM   2584  N   GLU A1343       7.144 332.205  19.751  1.00 39.85           N  
ATOM   2585  CA  GLU A1343       8.120 332.684  20.730  1.00 41.27           C  
ATOM   2586  C   GLU A1343       8.984 333.830  20.195  1.00 38.68           C  
ATOM   2587  O   GLU A1343       9.424 333.785  19.046  1.00 39.72           O  
ATOM   2588  CB  GLU A1343       8.991 331.512  21.235  1.00  0.00           C  
ATOM   2589  CG  GLU A1343       8.226 330.473  22.091  1.00  0.00           C  
ATOM   2590  CD  GLU A1343       7.721 330.962  23.464  1.00  0.00           C  
ATOM   2591  OE1 GLU A1343       8.186 332.021  23.946  1.00  0.00           O  
ATOM   2592  OE2 GLU A1343       6.866 330.246  24.033  1.00  0.00           O1-
ATOM   2593  N   ILE A1344       9.181 334.837  21.058  1.00 37.45           N  
ATOM   2594  CA  ILE A1344       9.882 336.072  20.737  1.00 41.36           C  
ATOM   2595  C   ILE A1344      11.066 336.215  21.700  1.00 45.38           C  
ATOM   2596  O   ILE A1344      10.909 336.056  22.912  1.00 49.50           O  
ATOM   2597  CB  ILE A1344       8.986 337.330  20.951  1.00 44.28           C  
ATOM   2598  CG1 ILE A1344       7.579 337.194  20.335  1.00 47.71           C  
ATOM   2599  CG2 ILE A1344       9.668 338.638  20.486  1.00 44.62           C  
ATOM   2600  CD1 ILE A1344       7.544 337.033  18.816  1.00 49.64           C  
ATOM   2601  N   LEU A1345      12.210 336.585  21.121  1.00 48.91           N  
ATOM   2602  CA  LEU A1345      13.356 337.141  21.816  1.00 50.91           C  
ATOM   2603  C   LEU A1345      13.498 338.595  21.365  1.00 53.30           C  
ATOM   2604  O   LEU A1345      13.259 338.905  20.197  1.00 60.39           O  
ATOM   2605  CB  LEU A1345      14.608 336.336  21.419  1.00 53.08           C  
ATOM   2606  CG  LEU A1345      15.914 336.738  22.134  1.00 60.00           C  
ATOM   2607  CD1 LEU A1345      15.803 336.530  23.661  1.00 65.16           C  
ATOM   2608  CD2 LEU A1345      17.123 336.034  21.481  1.00 60.34           C  
ATOM   2609  N   VAL A1346      13.960 339.442  22.286  1.00 50.86           N  
ATOM   2610  CA  VAL A1346      14.428 340.780  21.964  1.00 48.76           C  
ATOM   2611  C   VAL A1346      15.879 340.852  22.484  1.00 49.72           C  
ATOM   2612  O   VAL A1346      16.144 340.395  23.599  1.00 52.05           O  
ATOM   2613  CB  VAL A1346      13.550 341.877  22.627  1.00 47.30           C  
ATOM   2614  CG1 VAL A1346      13.815 343.248  21.989  1.00 45.89           C  
ATOM   2615  CG2 VAL A1346      12.041 341.591  22.535  1.00 48.03           C  
ATOM   2616  N   THR A1347      16.794 341.371  21.647  1.00 53.01           N  
ATOM   2617  CA  THR A1347      18.250 341.360  21.869  1.00 57.16           C  
ATOM   2618  C   THR A1347      18.839 342.783  21.999  1.00 58.47           C  
ATOM   2619  O   THR A1347      19.825 342.961  22.714  1.00 61.47           O  
ATOM   2620  CB  THR A1347      18.964 340.643  20.690  1.00  0.00           C  
ATOM   2621  CG2 THR A1347      20.502 340.616  20.744  1.00  0.00           C  
ATOM   2622  OG1 THR A1347      18.527 339.299  20.646  1.00  0.00           O  
ATOM   2623  N   GLY A1348      18.192 343.767  21.363  1.00 55.35           N  
ATOM   2624  CA  GLY A1348      18.511 345.190  21.443  1.00 52.84           C  
ATOM   2625  C   GLY A1348      17.213 345.943  21.134  1.00 52.54           C  
ATOM   2626  O   GLY A1348      16.244 345.348  20.658  1.00 51.43           O  
ATOM   2627  N   SER A1349      17.167 347.264  21.380  1.00 51.24           N  
ATOM   2628  CA  SER A1349      16.004 348.101  21.034  1.00 49.74           C  
ATOM   2629  C   SER A1349      15.678 348.115  19.519  1.00 55.31           C  
ATOM   2630  O   SER A1349      14.571 348.497  19.149  1.00 53.19           O  
ATOM   2631  CB  SER A1349      16.190 349.515  21.630  1.00  0.00           C  
ATOM   2632  OG  SER A1349      17.008 350.349  20.833  1.00  0.00           O  
ATOM   2633  N   ASN A1350      16.649 347.670  18.700  1.00 64.13           N  
ATOM   2634  CA  ASN A1350      16.580 347.495  17.253  1.00 62.77           C  
ATOM   2635  C   ASN A1350      17.059 346.080  16.847  1.00 58.55           C  
ATOM   2636  O   ASN A1350      17.652 345.950  15.779  1.00 54.82           O  
ATOM   2637  CB  ASN A1350      17.430 348.593  16.554  1.00  0.00           C  
ATOM   2638  CG  ASN A1350      17.018 350.031  16.888  1.00  0.00           C  
ATOM   2639  ND2 ASN A1350      17.992 350.889  17.201  1.00  0.00           N  
ATOM   2640  OD1 ASN A1350      15.838 350.370  16.854  1.00  0.00           O  
ATOM   2641  N   SER A1351      16.811 345.033  17.660  1.00 53.50           N  
ATOM   2642  CA  SER A1351      17.140 343.640  17.309  1.00 51.15           C  
ATOM   2643  C   SER A1351      16.401 342.607  18.182  1.00 52.81           C  
ATOM   2644  O   SER A1351      15.888 342.938  19.250  1.00 53.49           O  
ATOM   2645  CB  SER A1351      18.676 343.410  17.271  1.00 52.43           C  
ATOM   2646  OG  SER A1351      19.282 343.532  18.538  1.00 58.90           O  
ATOM   2647  N   GLY A1352      16.371 341.355  17.705  1.00 52.95           N  
ATOM   2648  CA  GLY A1352      15.695 340.244  18.369  1.00 50.65           C  
ATOM   2649  C   GLY A1352      15.645 339.042  17.421  1.00 51.63           C  
ATOM   2650  O   GLY A1352      16.184 339.091  16.315  1.00 49.00           O  
ATOM   2651  N   ILE A1353      14.982 337.958  17.859  1.00 49.31           N  
ATOM   2652  CA  ILE A1353      14.681 336.786  17.026  1.00 46.79           C  
ATOM   2653  C   ILE A1353      13.229 336.338  17.284  1.00 47.31           C  
ATOM   2654  O   ILE A1353      12.649 336.648  18.322  1.00 48.10           O  
ATOM   2655  CB  ILE A1353      15.690 335.583  17.186  1.00  0.00           C  
ATOM   2656  CG1 ILE A1353      15.274 334.409  18.120  1.00  0.00           C  
ATOM   2657  CG2 ILE A1353      17.134 336.061  17.462  1.00  0.00           C  
ATOM   2658  CD1 ILE A1353      16.318 333.291  18.254  1.00  0.00           C  
ATOM   2659  N   ILE A1354      12.665 335.642  16.299  1.00 47.07           N  
ATOM   2660  CA  ILE A1354      11.304 335.128  16.252  1.00 47.87           C  
ATOM   2661  C   ILE A1354      11.349 333.648  15.839  1.00 49.94           C  
ATOM   2662  O   ILE A1354      12.176 333.279  15.005  1.00 52.94           O  
ATOM   2663  CB  ILE A1354      10.478 335.970  15.219  1.00 50.73           C  
ATOM   2664  CG1 ILE A1354       9.910 337.216  15.922  1.00 52.11           C  
ATOM   2665  CG2 ILE A1354       9.357 335.242  14.444  1.00 57.38           C  
ATOM   2666  CD1 ILE A1354       9.320 338.259  14.969  1.00 56.08           C  
ATOM   2667  N   GLU A1355      10.450 332.832  16.397  1.00 46.64           N  
ATOM   2668  CA  GLU A1355      10.191 331.465  15.946  1.00 48.15           C  
ATOM   2669  C   GLU A1355       9.442 331.469  14.592  1.00 47.94           C  
ATOM   2670  O   GLU A1355       8.442 332.179  14.457  1.00 54.40           O  
ATOM   2671  CB  GLU A1355       9.375 330.754  17.050  1.00 54.42           C  
ATOM   2672  CG  GLU A1355       9.002 329.277  16.758  1.00 58.87           C  
ATOM   2673  CD  GLU A1355       7.908 328.665  17.645  1.00 60.02           C  
ATOM   2674  OE1 GLU A1355       7.290 329.390  18.453  1.00 68.85           O  
ATOM   2675  OE2 GLU A1355       7.639 327.461  17.451  1.00 55.37           O1-
ATOM   2676  N   TYR A1356       9.886 330.639  13.638  1.00 49.32           N  
ATOM   2677  CA  TYR A1356       9.122 330.353  12.419  1.00 50.83           C  
ATOM   2678  C   TYR A1356       7.968 329.388  12.745  1.00 50.20           C  
ATOM   2679  O   TYR A1356       8.220 328.304  13.274  1.00 46.84           O  
ATOM   2680  CB  TYR A1356      10.051 329.786  11.319  1.00  0.00           C  
ATOM   2681  CG  TYR A1356       9.364 329.331  10.031  1.00  0.00           C  
ATOM   2682  CD1 TYR A1356       8.863 330.275   9.110  1.00  0.00           C  
ATOM   2683  CD2 TYR A1356       9.198 327.955   9.759  1.00  0.00           C  
ATOM   2684  CE1 TYR A1356       8.152 329.854   7.967  1.00  0.00           C  
ATOM   2685  CE2 TYR A1356       8.490 327.535   8.614  1.00  0.00           C  
ATOM   2686  CZ  TYR A1356       7.931 328.483   7.736  1.00  0.00           C  
ATOM   2687  OH  TYR A1356       7.156 328.067   6.688  1.00  0.00           O  
ATOM   2688  N   VAL A1357       6.734 329.782  12.410  1.00 52.33           N  
ATOM   2689  CA  VAL A1357       5.567 328.905  12.423  1.00 53.16           C  
ATOM   2690  C   VAL A1357       5.711 327.851  11.308  1.00 57.76           C  
ATOM   2691  O   VAL A1357       5.891 328.226  10.153  1.00 59.68           O  
ATOM   2692  CB  VAL A1357       4.252 329.706  12.186  1.00 52.00           C  
ATOM   2693  CG1 VAL A1357       2.995 328.829  11.995  1.00 56.80           C  
ATOM   2694  CG2 VAL A1357       4.042 330.772  13.278  1.00 51.93           C  
ATOM   2695  N   ASN A1358       5.640 326.567  11.671  1.00 62.47           N  
ATOM   2696  CA  ASN A1358       5.800 325.433  10.757  1.00 63.99           C  
ATOM   2697  C   ASN A1358       4.754 325.405   9.627  1.00 61.97           C  
ATOM   2698  O   ASN A1358       3.557 325.479   9.900  1.00 63.05           O  
ATOM   2699  CB  ASN A1358       5.837 324.088  11.529  1.00  0.00           C  
ATOM   2700  CG  ASN A1358       4.666 323.824  12.486  1.00  0.00           C  
ATOM   2701  ND2 ASN A1358       3.711 322.992  12.089  1.00  0.00           N  
ATOM   2702  OD1 ASN A1358       4.635 324.344  13.601  1.00  0.00           O  
ATOM   2703  N   ASP A1359       5.253 325.246   8.394  1.00 60.23           N  
ATOM   2704  CA  ASP A1359       4.511 325.050   7.141  1.00 61.32           C  
ATOM   2705  C   ASP A1359       3.415 326.090   6.894  1.00 61.98           C  
ATOM   2706  O   ASP A1359       2.236 325.738   6.862  1.00 64.53           O  
ATOM   2707  CB  ASP A1359       3.963 323.609   6.946  1.00  0.00           C  
ATOM   2708  CG  ASP A1359       5.011 322.492   6.923  1.00  0.00           C  
ATOM   2709  OD1 ASP A1359       6.212 322.807   6.782  1.00  0.00           O  
ATOM   2710  OD2 ASP A1359       4.580 321.319   6.932  1.00  0.00           O1-
ATOM   2711  N   THR A1360       3.849 327.336   6.692  1.00 60.89           N  
ATOM   2712  CA  THR A1360       2.985 328.429   6.289  1.00 65.23           C  
ATOM   2713  C   THR A1360       3.781 329.475   5.474  1.00 63.58           C  
ATOM   2714  O   THR A1360       5.016 329.486   5.490  1.00 64.62           O  
ATOM   2715  CB  THR A1360       2.271 329.061   7.518  1.00  0.00           C  
ATOM   2716  CG2 THR A1360       3.197 329.771   8.510  1.00  0.00           C  
ATOM   2717  OG1 THR A1360       1.303 330.002   7.107  1.00  0.00           O  
ATOM   2718  N   CYS A1361       3.026 330.309   4.756  1.00 64.71           N  
ATOM   2719  CA  CYS A1361       3.401 331.481   3.978  1.00 69.16           C  
ATOM   2720  C   CYS A1361       2.176 332.412   4.044  1.00 68.12           C  
ATOM   2721  O   CYS A1361       1.105 331.979   4.488  1.00 67.44           O  
ATOM   2722  CB  CYS A1361       3.738 331.132   2.512  1.00  0.00           C  
ATOM   2723  SG  CYS A1361       5.417 330.454   2.382  1.00  0.00           S  
ATOM   2724  N   SER A1362       2.338 333.677   3.630  1.00 68.14           N  
ATOM   2725  CA  SER A1362       1.253 334.658   3.636  1.00 67.72           C  
ATOM   2726  C   SER A1362       0.103 334.268   2.690  1.00 69.83           C  
ATOM   2727  O   SER A1362       0.344 333.617   1.670  1.00 73.91           O  
ATOM   2728  CB  SER A1362       1.831 336.055   3.351  1.00 67.36           C  
ATOM   2729  OG  SER A1362       2.349 336.194   2.036  1.00 68.33           O  
ATOM   2730  N   VAL A1363      -1.122 334.688   3.027  1.00 74.34           N  
ATOM   2731  CA  VAL A1363      -2.330 334.495   2.216  1.00 77.45           C  
ATOM   2732  C   VAL A1363      -2.175 335.072   0.793  1.00 77.76           C  
ATOM   2733  O   VAL A1363      -2.573 334.413  -0.165  1.00 86.33           O  
ATOM   2734  CB  VAL A1363      -3.584 335.107   2.913  1.00  0.00           C  
ATOM   2735  CG1 VAL A1363      -4.831 335.286   2.017  1.00  0.00           C  
ATOM   2736  CG2 VAL A1363      -3.970 334.286   4.158  1.00  0.00           C  
ATOM   2737  N   ASP A1364      -1.515 336.240   0.695  1.00 79.41           N  
ATOM   2738  CA  ASP A1364      -1.055 336.876  -0.539  1.00 79.73           C  
ATOM   2739  C   ASP A1364      -0.134 335.946  -1.360  1.00 73.19           C  
ATOM   2740  O   ASP A1364      -0.444 335.673  -2.519  1.00 71.66           O  
ATOM   2741  CB  ASP A1364      -0.383 338.236  -0.213  1.00  0.00           C  
ATOM   2742  CG  ASP A1364       0.159 339.069  -1.389  1.00  0.00           C  
ATOM   2743  OD1 ASP A1364      -0.392 338.962  -2.508  1.00  0.00           O  
ATOM   2744  OD2 ASP A1364       1.026 339.924  -1.102  1.00  0.00           O1-
ATOM   2745  N   SER A1365       0.951 335.456  -0.733  1.00 69.30           N  
ATOM   2746  CA  SER A1365       1.933 334.550  -1.338  1.00 79.69           C  
ATOM   2747  C   SER A1365       1.349 333.181  -1.745  1.00 82.22           C  
ATOM   2748  O   SER A1365       1.779 332.638  -2.758  1.00 90.36           O  
ATOM   2749  CB  SER A1365       3.145 334.401  -0.396  1.00  0.00           C  
ATOM   2750  OG  SER A1365       4.157 333.590  -0.960  1.00  0.00           O  
ATOM   2751  N   LEU A1366       0.386 332.661  -0.968  1.00 82.58           N  
ATOM   2752  CA  LEU A1366      -0.330 331.408  -1.207  1.00 82.67           C  
ATOM   2753  C   LEU A1366      -1.164 331.465  -2.500  1.00 82.13           C  
ATOM   2754  O   LEU A1366      -1.012 330.588  -3.349  1.00101.59           O  
ATOM   2755  CB  LEU A1366      -1.182 331.086   0.045  1.00  0.00           C  
ATOM   2756  CG  LEU A1366      -1.997 329.775  -0.005  1.00  0.00           C  
ATOM   2757  CD1 LEU A1366      -1.093 328.531  -0.125  1.00  0.00           C  
ATOM   2758  CD2 LEU A1366      -2.964 329.680   1.193  1.00  0.00           C  
ATOM   2759  N   LYS A1367      -1.985 332.521  -2.637  1.00 81.25           N  
ATOM   2760  CA  LYS A1367      -2.789 332.827  -3.825  1.00 85.02           C  
ATOM   2761  C   LYS A1367      -1.936 333.070  -5.082  1.00 86.76           C  
ATOM   2762  O   LYS A1367      -2.290 332.580  -6.152  1.00 93.32           O  
ATOM   2763  CB  LYS A1367      -3.646 334.072  -3.537  1.00 86.95           C  
ATOM   2764  CG  LYS A1367      -4.770 333.845  -2.514  1.00 84.18           C  
ATOM   2765  CD  LYS A1367      -5.299 335.158  -1.914  1.00 79.14           C  
ATOM   2766  CE  LYS A1367      -5.785 336.175  -2.962  1.00 80.56           C  
ATOM   2767  NZ  LYS A1367      -6.432 337.337  -2.330  1.00 79.49           N1+
ATOM   2768  N   ARG A1368      -0.828 333.809  -4.910  1.00 82.59           N  
ATOM   2769  CA  ARG A1368       0.177 334.133  -5.922  1.00 83.60           C  
ATOM   2770  C   ARG A1368       0.881 332.888  -6.496  1.00 87.03           C  
ATOM   2771  O   ARG A1368       1.009 332.788  -7.716  1.00 93.74           O  
ATOM   2772  CB  ARG A1368       1.152 335.152  -5.287  1.00  0.00           C  
ATOM   2773  CG  ARG A1368       2.503 335.387  -5.982  1.00  0.00           C  
ATOM   2774  CD  ARG A1368       3.319 336.472  -5.257  1.00  0.00           C  
ATOM   2775  NE  ARG A1368       4.731 336.480  -5.678  1.00  0.00           N  
ATOM   2776  CZ  ARG A1368       5.748 335.808  -5.105  1.00  0.00           C  
ATOM   2777  NH1 ARG A1368       5.577 335.032  -4.022  1.00  0.00           N1+
ATOM   2778  NH2 ARG A1368       6.974 335.918  -5.632  1.00  0.00           N1+
ATOM   2779  N   LYS A1369       1.313 331.972  -5.616  1.00 89.63           N  
ATOM   2780  CA  LYS A1369       2.022 330.747  -5.994  1.00 89.89           C  
ATOM   2781  C   LYS A1369       1.122 329.707  -6.683  1.00 86.48           C  
ATOM   2782  O   LYS A1369       1.551 329.097  -7.659  1.00 89.81           O  
ATOM   2783  CB  LYS A1369       2.724 330.151  -4.756  1.00  0.00           C  
ATOM   2784  CG  LYS A1369       3.986 330.933  -4.343  1.00  0.00           C  
ATOM   2785  CD  LYS A1369       4.553 330.470  -2.991  1.00  0.00           C  
ATOM   2786  CE  LYS A1369       5.874 331.174  -2.632  1.00  0.00           C  
ATOM   2787  NZ  LYS A1369       6.342 330.809  -1.284  1.00  0.00           N1+
ATOM   2788  N   PHE A1370      -0.102 329.520  -6.175  1.00 91.20           N  
ATOM   2789  CA  PHE A1370      -1.087 328.602  -6.754  1.00 92.51           C  
ATOM   2790  C   PHE A1370      -1.768 329.130  -8.027  1.00 89.22           C  
ATOM   2791  O   PHE A1370      -2.190 328.321  -8.853  1.00 82.84           O  
ATOM   2792  CB  PHE A1370      -2.139 328.217  -5.689  1.00  0.00           C  
ATOM   2793  CG  PHE A1370      -1.744 327.055  -4.795  1.00  0.00           C  
ATOM   2794  CD1 PHE A1370      -0.750 327.209  -3.805  1.00  0.00           C  
ATOM   2795  CD2 PHE A1370      -2.287 325.773  -5.027  1.00  0.00           C  
ATOM   2796  CE1 PHE A1370      -0.360 326.119  -3.038  1.00  0.00           C  
ATOM   2797  CE2 PHE A1370      -1.886 324.696  -4.247  1.00  0.00           C  
ATOM   2798  CZ  PHE A1370      -0.930 324.871  -3.254  1.00  0.00           C  
ATOM   2799  N   GLY A1371      -1.904 330.463  -8.145  1.00 88.76           N  
ATOM   2800  CA  GLY A1371      -2.702 331.129  -9.179  1.00 91.10           C  
ATOM   2801  C   GLY A1371      -4.217 330.929  -8.967  1.00 94.45           C  
ATOM   2802  O   GLY A1371      -4.990 331.168  -9.893  1.00 99.26           O  
ATOM   2803  N   ALA A1372      -4.628 330.466  -7.775  1.00 94.00           N  
ATOM   2804  CA  ALA A1372      -5.989 330.071  -7.438  1.00 96.28           C  
ATOM   2805  C   ALA A1372      -6.560 330.974  -6.339  1.00 92.03           C  
ATOM   2806  O   ALA A1372      -5.806 331.577  -5.572  1.00 95.29           O  
ATOM   2807  CB  ALA A1372      -5.936 328.613  -6.951  1.00  0.00           C  
ATOM   2808  N   ASP A1373      -7.900 330.975  -6.242  1.00 88.83           N  
ATOM   2809  CA  ASP A1373      -8.661 331.481  -5.092  1.00 85.90           C  
ATOM   2810  C   ASP A1373      -8.337 330.658  -3.836  1.00 89.14           C  
ATOM   2811  O   ASP A1373      -7.959 329.492  -3.965  1.00 90.96           O  
ATOM   2812  CB  ASP A1373     -10.193 331.472  -5.323  1.00  0.00           C  
ATOM   2813  CG  ASP A1373     -10.626 332.055  -6.675  1.00  0.00           C  
ATOM   2814  OD1 ASP A1373     -10.730 331.259  -7.636  1.00  0.00           O  
ATOM   2815  OD2 ASP A1373     -10.692 333.301  -6.765  1.00  0.00           O1-
ATOM   2816  N   SER A1374      -8.496 331.261  -2.646  1.00 82.64           N  
ATOM   2817  CA  SER A1374      -8.184 330.604  -1.373  1.00 77.06           C  
ATOM   2818  C   SER A1374      -9.000 329.315  -1.154  1.00 73.24           C  
ATOM   2819  O   SER A1374      -8.403 328.323  -0.748  1.00 65.45           O  
ATOM   2820  CB  SER A1374      -8.318 331.599  -0.205  1.00  0.00           C  
ATOM   2821  OG  SER A1374      -7.672 331.132   0.961  1.00  0.00           O  
ATOM   2822  N   ILE A1375     -10.302 329.326  -1.510  1.00 72.85           N  
ATOM   2823  CA  ILE A1375     -11.169 328.142  -1.555  1.00 66.56           C  
ATOM   2824  C   ILE A1375     -10.662 327.051  -2.518  1.00 73.34           C  
ATOM   2825  O   ILE A1375     -10.546 325.904  -2.097  1.00 71.58           O  
ATOM   2826  CB  ILE A1375     -12.662 328.472  -1.863  1.00  0.00           C  
ATOM   2827  CG1 ILE A1375     -13.560 327.205  -1.864  1.00  0.00           C  
ATOM   2828  CG2 ILE A1375     -12.867 329.296  -3.154  1.00  0.00           C  
ATOM   2829  CD1 ILE A1375     -15.066 327.490  -1.869  1.00  0.00           C  
ATOM   2830  N   SER A1376     -10.317 327.422  -3.762  1.00 78.65           N  
ATOM   2831  CA  SER A1376      -9.758 326.509  -4.762  1.00 80.60           C  
ATOM   2832  C   SER A1376      -8.417 325.892  -4.320  1.00 76.24           C  
ATOM   2833  O   SER A1376      -8.182 324.722  -4.616  1.00 75.62           O  
ATOM   2834  CB  SER A1376      -9.671 327.235  -6.120  1.00  0.00           C  
ATOM   2835  OG  SER A1376      -9.142 326.406  -7.138  1.00  0.00           O  
ATOM   2836  N   THR A1377      -7.608 326.663  -3.572  1.00 69.45           N  
ATOM   2837  CA  THR A1377      -6.380 326.201  -2.934  1.00 69.60           C  
ATOM   2838  C   THR A1377      -6.650 325.190  -1.804  1.00 68.05           C  
ATOM   2839  O   THR A1377      -5.936 324.191  -1.783  1.00 66.99           O  
ATOM   2840  CB  THR A1377      -5.507 327.358  -2.378  1.00  0.00           C  
ATOM   2841  CG2 THR A1377      -4.178 326.917  -1.738  1.00  0.00           C  
ATOM   2842  OG1 THR A1377      -5.198 328.259  -3.422  1.00  0.00           O  
ATOM   2843  N   ILE A1378      -7.686 325.397  -0.951  1.00 67.36           N  
ATOM   2844  CA  ILE A1378      -8.082 324.402   0.065  1.00 71.10           C  
ATOM   2845  C   ILE A1378      -8.494 323.085  -0.610  1.00 71.65           C  
ATOM   2846  O   ILE A1378      -7.898 322.065  -0.285  1.00 70.33           O  
ATOM   2847  CB  ILE A1378      -9.141 324.826   1.150  1.00  0.00           C  
ATOM   2848  CG1 ILE A1378     -10.618 324.366   0.987  1.00  0.00           C  
ATOM   2849  CG2 ILE A1378      -9.054 326.312   1.519  1.00  0.00           C  
ATOM   2850  CD1 ILE A1378     -11.536 324.721   2.166  1.00  0.00           C  
ATOM   2851  N   PHE A1379      -9.403 323.151  -1.602  1.00 73.36           N  
ATOM   2852  CA  PHE A1379      -9.863 322.014  -2.405  1.00 72.21           C  
ATOM   2853  C   PHE A1379      -8.736 321.198  -3.073  1.00 74.33           C  
ATOM   2854  O   PHE A1379      -8.838 319.973  -3.124  1.00 77.14           O  
ATOM   2855  CB  PHE A1379     -10.921 322.478  -3.434  1.00  0.00           C  
ATOM   2856  CG  PHE A1379     -12.367 322.494  -2.950  1.00  0.00           C  
ATOM   2857  CD1 PHE A1379     -12.819 323.459  -2.026  1.00  0.00           C  
ATOM   2858  CD2 PHE A1379     -13.264 321.488  -3.364  1.00  0.00           C  
ATOM   2859  CE1 PHE A1379     -14.132 323.447  -1.577  1.00  0.00           C  
ATOM   2860  CE2 PHE A1379     -14.576 321.488  -2.903  1.00  0.00           C  
ATOM   2861  CZ  PHE A1379     -15.009 322.465  -2.016  1.00  0.00           C  
ATOM   2862  N   ASN A1380      -7.671 321.886  -3.521  1.00 71.67           N  
ATOM   2863  CA  ASN A1380      -6.467 321.283  -4.094  1.00 73.47           C  
ATOM   2864  C   ASN A1380      -5.616 320.546  -3.042  1.00 69.57           C  
ATOM   2865  O   ASN A1380      -5.262 319.389  -3.268  1.00 74.92           O  
ATOM   2866  CB  ASN A1380      -5.617 322.363  -4.814  1.00  0.00           C  
ATOM   2867  CG  ASN A1380      -5.084 321.891  -6.167  1.00  0.00           C  
ATOM   2868  ND2 ASN A1380      -5.777 322.243  -7.254  1.00  0.00           N  
ATOM   2869  OD1 ASN A1380      -4.056 321.223  -6.232  1.00  0.00           O  
ATOM   2870  N   ILE A1381      -5.290 321.229  -1.929  1.00 71.52           N  
ATOM   2871  CA  ILE A1381      -4.351 320.734  -0.918  1.00 75.06           C  
ATOM   2872  C   ILE A1381      -4.964 319.737   0.087  1.00 74.13           C  
ATOM   2873  O   ILE A1381      -4.187 319.005   0.700  1.00 68.96           O  
ATOM   2874  CB  ILE A1381      -3.675 321.888  -0.111  1.00  0.00           C  
ATOM   2875  CG1 ILE A1381      -4.634 322.635   0.852  1.00  0.00           C  
ATOM   2876  CG2 ILE A1381      -2.900 322.828  -1.058  1.00  0.00           C  
ATOM   2877  CD1 ILE A1381      -4.051 323.877   1.539  1.00  0.00           C  
ATOM   2878  N   VAL A1382      -6.302 319.728   0.260  1.00 75.44           N  
ATOM   2879  CA  VAL A1382      -6.959 318.943   1.307  1.00 78.45           C  
ATOM   2880  C   VAL A1382      -7.934 317.875   0.778  1.00 74.91           C  
ATOM   2881  O   VAL A1382      -7.878 316.792   1.344  1.00 74.45           O  
ATOM   2882  CB  VAL A1382      -7.665 319.830   2.374  1.00  0.00           C  
ATOM   2883  CG1 VAL A1382      -9.089 320.284   2.020  1.00  0.00           C  
ATOM   2884  CG2 VAL A1382      -7.707 319.126   3.745  1.00  0.00           C  
ATOM   2885  N   PHE A1383      -8.768 318.166  -0.248  1.00 70.34           N  
ATOM   2886  CA  PHE A1383      -9.798 317.302  -0.874  1.00 71.36           C  
ATOM   2887  C   PHE A1383     -11.190 317.980  -0.937  1.00 77.86           C  
ATOM   2888  O   PHE A1383     -11.308 319.051  -1.528  1.00 80.58           O  
ATOM   2889  CB  PHE A1383      -9.792 315.811  -0.394  1.00  0.00           C  
ATOM   2890  CG  PHE A1383     -10.782 314.842  -1.014  1.00  0.00           C  
ATOM   2891  CD1 PHE A1383     -11.786 314.241  -0.223  1.00  0.00           C  
ATOM   2892  CD2 PHE A1383     -10.735 314.567  -2.394  1.00  0.00           C  
ATOM   2893  CE1 PHE A1383     -12.728 313.412  -0.813  1.00  0.00           C  
ATOM   2894  CE2 PHE A1383     -11.678 313.720  -2.960  1.00  0.00           C  
ATOM   2895  CZ  PHE A1383     -12.673 313.152  -2.175  1.00  0.00           C  
ATOM   2896  N   SER A1384     -12.229 317.306  -0.415  1.00 31.02           N  
ATOM   2897  CA  SER A1384     -13.655 317.532  -0.676  1.00 32.28           C  
ATOM   2898  C   SER A1384     -14.565 316.749   0.305  1.00 31.44           C  
ATOM   2899  O   SER A1384     -15.778 316.721   0.098  1.00 32.07           O  
ATOM   2900  CB  SER A1384     -13.975 317.177  -2.154  1.00  0.00           C  
ATOM   2901  OG  SER A1384     -13.770 318.289  -2.998  1.00  0.00           O  
ATOM   2902  N   ASP A1385     -13.985 316.153   1.365  1.00 31.02           N  
ATOM   2903  CA  ASP A1385     -14.690 315.446   2.445  1.00 30.54           C  
ATOM   2904  C   ASP A1385     -13.800 315.433   3.707  1.00 30.29           C  
ATOM   2905  O   ASP A1385     -14.263 315.816   4.780  1.00 30.82           O  
ATOM   2906  CB  ASP A1385     -15.146 314.022   2.031  1.00  0.00           C  
ATOM   2907  CG  ASP A1385     -16.100 313.288   2.993  1.00  0.00           C  
ATOM   2908  OD1 ASP A1385     -16.833 313.960   3.753  1.00  0.00           O  
ATOM   2909  OD2 ASP A1385     -16.176 312.048   2.854  1.00  0.00           O1-
ATOM   2910  N   TYR A1386     -12.511 315.087   3.523  1.00 27.98           N  
ATOM   2911  CA  TYR A1386     -11.377 315.308   4.441  1.00 27.56           C  
ATOM   2912  C   TYR A1386     -11.233 316.803   4.834  1.00 27.51           C  
ATOM   2913  O   TYR A1386     -10.962 317.105   5.995  1.00 28.08           O  
ATOM   2914  CB  TYR A1386     -10.151 314.624   3.759  1.00  0.00           C  
ATOM   2915  CG  TYR A1386      -8.682 314.927   4.066  1.00  0.00           C  
ATOM   2916  CD1 TYR A1386      -7.723 314.499   3.120  1.00  0.00           C  
ATOM   2917  CD2 TYR A1386      -8.231 315.580   5.233  1.00  0.00           C  
ATOM   2918  CE1 TYR A1386      -6.356 314.793   3.288  1.00  0.00           C  
ATOM   2919  CE2 TYR A1386      -6.865 315.885   5.400  1.00  0.00           C  
ATOM   2920  CZ  TYR A1386      -5.928 315.507   4.421  1.00  0.00           C  
ATOM   2921  OH  TYR A1386      -4.610 315.822   4.577  1.00  0.00           O  
ATOM   2922  N   ILE A1387     -11.563 317.688   3.878  1.00 63.18           N  
ATOM   2923  CA  ILE A1387     -11.741 319.144   3.938  1.00 61.39           C  
ATOM   2924  C   ILE A1387     -12.403 319.749   5.190  1.00 63.52           C  
ATOM   2925  O   ILE A1387     -12.072 320.882   5.535  1.00 69.57           O  
ATOM   2926  CB  ILE A1387     -12.600 319.566   2.702  1.00  0.00           C  
ATOM   2927  CG1 ILE A1387     -12.536 321.062   2.351  1.00  0.00           C  
ATOM   2928  CG2 ILE A1387     -14.087 319.152   2.806  1.00  0.00           C  
ATOM   2929  CD1 ILE A1387     -13.021 321.354   0.925  1.00  0.00           C  
ATOM   2930  N   PHE A1388     -13.317 319.003   5.831  1.00 63.01           N  
ATOM   2931  CA  PHE A1388     -14.063 319.430   7.012  1.00 62.39           C  
ATOM   2932  C   PHE A1388     -13.195 319.773   8.232  1.00 57.63           C  
ATOM   2933  O   PHE A1388     -13.573 320.682   8.971  1.00 52.05           O  
ATOM   2934  CB  PHE A1388     -15.152 318.390   7.348  1.00  0.00           C  
ATOM   2935  CG  PHE A1388     -16.542 318.809   6.914  1.00  0.00           C  
ATOM   2936  CD1 PHE A1388     -16.986 318.586   5.592  1.00  0.00           C  
ATOM   2937  CD2 PHE A1388     -17.337 319.584   7.784  1.00  0.00           C  
ATOM   2938  CE1 PHE A1388     -18.229 319.062   5.193  1.00  0.00           C  
ATOM   2939  CE2 PHE A1388     -18.577 320.049   7.366  1.00  0.00           C  
ATOM   2940  CZ  PHE A1388     -19.024 319.781   6.078  1.00  0.00           C  
ATOM   2941  N   GLU A1389     -12.045 319.092   8.398  1.00 55.48           N  
ATOM   2942  CA  GLU A1389     -11.072 319.405   9.447  1.00 54.52           C  
ATOM   2943  C   GLU A1389     -10.390 320.760   9.184  1.00 54.09           C  
ATOM   2944  O   GLU A1389     -10.274 321.548  10.118  1.00 54.50           O  
ATOM   2945  CB  GLU A1389     -10.071 318.236   9.639  1.00  0.00           C  
ATOM   2946  CG  GLU A1389      -8.804 318.220   8.749  1.00  0.00           C  
ATOM   2947  CD  GLU A1389      -7.857 317.082   9.138  1.00  0.00           C  
ATOM   2948  OE1 GLU A1389      -8.052 315.967   8.609  1.00  0.00           O  
ATOM   2949  OE2 GLU A1389      -6.957 317.343   9.967  1.00  0.00           O1-
ATOM   2950  N   ALA A1390      -9.987 321.014   7.925  1.00 51.60           N  
ATOM   2951  CA  ALA A1390      -9.305 322.240   7.514  1.00 52.77           C  
ATOM   2952  C   ALA A1390     -10.211 323.475   7.516  1.00 50.01           C  
ATOM   2953  O   ALA A1390      -9.739 324.548   7.886  1.00 53.35           O  
ATOM   2954  CB  ALA A1390      -8.635 322.037   6.149  1.00 53.67           C  
ATOM   2955  N   LYS A1391     -11.495 323.291   7.164  1.00 46.54           N  
ATOM   2956  CA  LYS A1391     -12.546 324.296   7.317  1.00 50.42           C  
ATOM   2957  C   LYS A1391     -12.795 324.657   8.789  1.00 52.90           C  
ATOM   2958  O   LYS A1391     -12.866 325.843   9.094  1.00 56.66           O  
ATOM   2959  CB  LYS A1391     -13.851 323.824   6.646  1.00  0.00           C  
ATOM   2960  CG  LYS A1391     -13.841 323.934   5.113  1.00  0.00           C  
ATOM   2961  CD  LYS A1391     -15.204 323.556   4.508  1.00  0.00           C  
ATOM   2962  CE  LYS A1391     -15.308 323.841   2.999  1.00  0.00           C  
ATOM   2963  NZ  LYS A1391     -16.651 323.532   2.475  1.00  0.00           N1+
ATOM   2964  N   LYS A1392     -12.884 323.645   9.674  1.00 50.86           N  
ATOM   2965  CA  LYS A1392     -13.049 323.824  11.120  1.00 53.00           C  
ATOM   2966  C   LYS A1392     -11.872 324.575  11.762  1.00 48.95           C  
ATOM   2967  O   LYS A1392     -12.107 325.504  12.531  1.00 50.07           O  
ATOM   2968  CB  LYS A1392     -13.338 322.465  11.786  1.00  0.00           C  
ATOM   2969  CG  LYS A1392     -13.587 322.546  13.303  1.00  0.00           C  
ATOM   2970  CD  LYS A1392     -14.087 321.220  13.889  1.00  0.00           C  
ATOM   2971  CE  LYS A1392     -14.296 321.307  15.408  1.00  0.00           C  
ATOM   2972  NZ  LYS A1392     -14.799 320.043  15.970  1.00  0.00           N1+
ATOM   2973  N   ASN A1393     -10.640 324.203  11.378  1.00 44.94           N  
ATOM   2974  CA  ASN A1393      -9.394 324.868  11.762  1.00 44.75           C  
ATOM   2975  C   ASN A1393      -9.326 326.324  11.276  1.00 45.52           C  
ATOM   2976  O   ASN A1393      -8.825 327.156  12.026  1.00 50.22           O  
ATOM   2977  CB  ASN A1393      -8.202 324.043  11.222  1.00 47.38           C  
ATOM   2978  CG  ASN A1393      -7.977 322.714  11.956  1.00 49.57           C  
ATOM   2979  ND2 ASN A1393      -7.266 321.786  11.318  1.00 52.68           N  
ATOM   2980  OD1 ASN A1393      -8.415 322.527  13.089  1.00 48.94           O  
ATOM   2981  N   PHE A1394      -9.861 326.612  10.077  1.00 44.92           N  
ATOM   2982  CA  PHE A1394      -9.950 327.953   9.494  1.00 43.20           C  
ATOM   2983  C   PHE A1394     -10.944 328.853  10.248  1.00 41.58           C  
ATOM   2984  O   PHE A1394     -10.605 329.999  10.527  1.00 42.68           O  
ATOM   2985  CB  PHE A1394     -10.303 327.830   7.999  1.00 43.90           C  
ATOM   2986  CG  PHE A1394     -10.253 329.104   7.177  1.00 45.42           C  
ATOM   2987  CD1 PHE A1394      -9.046 329.485   6.556  1.00 44.45           C  
ATOM   2988  CD2 PHE A1394     -11.374 329.957   7.088  1.00 45.99           C  
ATOM   2989  CE1 PHE A1394      -9.006 330.622   5.763  1.00 44.48           C  
ATOM   2990  CE2 PHE A1394     -11.309 331.096   6.299  1.00 47.00           C  
ATOM   2991  CZ  PHE A1394     -10.140 331.411   5.619  1.00 46.76           C  
ATOM   2992  N   ILE A1395     -12.130 328.313  10.577  1.00 41.67           N  
ATOM   2993  CA  ILE A1395     -13.196 328.987  11.326  1.00 46.59           C  
ATOM   2994  C   ILE A1395     -12.767 329.318  12.768  1.00 47.92           C  
ATOM   2995  O   ILE A1395     -12.934 330.459  13.195  1.00 48.96           O  
ATOM   2996  CB  ILE A1395     -14.488 328.116  11.365  1.00  0.00           C  
ATOM   2997  CG1 ILE A1395     -15.098 327.951   9.956  1.00  0.00           C  
ATOM   2998  CG2 ILE A1395     -15.592 328.580  12.343  1.00  0.00           C  
ATOM   2999  CD1 ILE A1395     -15.837 326.620   9.790  1.00  0.00           C  
ATOM   3000  N   GLU A1396     -12.199 328.321  13.468  1.00 48.28           N  
ATOM   3001  CA  GLU A1396     -11.677 328.444  14.829  1.00 46.02           C  
ATOM   3002  C   GLU A1396     -10.483 329.396  14.940  1.00 46.62           C  
ATOM   3003  O   GLU A1396     -10.430 330.167  15.899  1.00 46.13           O  
ATOM   3004  CB  GLU A1396     -11.336 327.051  15.393  1.00  0.00           C  
ATOM   3005  CG  GLU A1396     -12.596 326.207  15.690  1.00  0.00           C  
ATOM   3006  CD  GLU A1396     -12.347 324.786  16.215  1.00  0.00           C  
ATOM   3007  OE1 GLU A1396     -11.187 324.314  16.192  1.00  0.00           O  
ATOM   3008  OE2 GLU A1396     -13.357 324.183  16.642  1.00  0.00           O1-
ATOM   3009  N   SER A1397      -9.575 329.354  13.949  1.00 45.63           N  
ATOM   3010  CA  SER A1397      -8.442 330.268  13.866  1.00 46.16           C  
ATOM   3011  C   SER A1397      -8.856 331.714  13.571  1.00 46.10           C  
ATOM   3012  O   SER A1397      -8.428 332.591  14.314  1.00 45.31           O  
ATOM   3013  CB  SER A1397      -7.353 329.738  12.924  1.00 48.58           C  
ATOM   3014  OG  SER A1397      -7.791 329.754  11.586  1.00 48.64           O  
ATOM   3015  N   HIS A1398      -9.717 331.941  12.560  1.00 46.24           N  
ATOM   3016  CA  HIS A1398     -10.236 333.269  12.227  1.00 48.02           C  
ATOM   3017  C   HIS A1398     -11.027 333.927  13.364  1.00 46.49           C  
ATOM   3018  O   HIS A1398     -10.919 335.139  13.505  1.00 50.64           O  
ATOM   3019  CB  HIS A1398     -11.093 333.250  10.944  1.00  0.00           C  
ATOM   3020  CG  HIS A1398     -10.378 333.501   9.659  1.00  0.00           C  
ATOM   3021  CD2 HIS A1398     -10.403 334.597   8.825  1.00  0.00           C  
ATOM   3022  ND1 HIS A1398      -9.534 332.587   9.067  1.00  0.00           N  
ATOM   3023  CE1 HIS A1398      -9.060 333.172   7.967  1.00  0.00           C  
ATOM   3024  NE2 HIS A1398      -9.544 334.386   7.752  1.00  0.00           N  
ATOM   3025  N   ALA A1399     -11.814 333.146  14.128  1.00 45.15           N  
ATOM   3026  CA  ALA A1399     -12.671 333.654  15.202  1.00 50.11           C  
ATOM   3027  C   ALA A1399     -11.835 334.181  16.368  1.00 49.33           C  
ATOM   3028  O   ALA A1399     -12.135 335.244  16.907  1.00 48.25           O  
ATOM   3029  CB  ALA A1399     -13.639 332.555  15.667  1.00 49.93           C  
ATOM   3030  N   ALA A1400     -10.759 333.444  16.672  1.00 48.13           N  
ATOM   3031  CA  ALA A1400      -9.747 333.819  17.639  1.00 47.65           C  
ATOM   3032  C   ALA A1400      -8.895 335.004  17.156  1.00 45.02           C  
ATOM   3033  O   ALA A1400      -8.721 335.938  17.933  1.00 48.84           O  
ATOM   3034  CB  ALA A1400      -8.888 332.590  17.913  1.00  0.00           C  
ATOM   3035  N   TYR A1401      -8.419 334.964  15.892  1.00 41.30           N  
ATOM   3036  CA  TYR A1401      -7.636 336.027  15.245  1.00 41.35           C  
ATOM   3037  C   TYR A1401      -8.400 337.347  15.052  1.00 42.74           C  
ATOM   3038  O   TYR A1401      -7.763 338.398  15.085  1.00 43.17           O  
ATOM   3039  CB  TYR A1401      -6.940 335.537  13.951  1.00 38.96           C  
ATOM   3040  CG  TYR A1401      -5.594 334.871  14.207  1.00 37.80           C  
ATOM   3041  CD1 TYR A1401      -4.532 335.628  14.748  1.00 38.62           C  
ATOM   3042  CD2 TYR A1401      -5.401 333.494  13.972  1.00 39.32           C  
ATOM   3043  CE1 TYR A1401      -3.311 335.010  15.082  1.00 38.70           C  
ATOM   3044  CE2 TYR A1401      -4.201 332.869  14.362  1.00 40.51           C  
ATOM   3045  CZ  TYR A1401      -3.148 333.626  14.902  1.00 38.81           C  
ATOM   3046  OH  TYR A1401      -1.979 333.019  15.260  1.00 36.36           O  
ATOM   3047  N   SER A1402      -9.733 337.279  14.912  1.00 43.01           N  
ATOM   3048  CA  SER A1402     -10.634 338.429  14.868  1.00 46.49           C  
ATOM   3049  C   SER A1402     -10.766 339.105  16.245  1.00 46.59           C  
ATOM   3050  O   SER A1402     -10.780 340.334  16.302  1.00 43.89           O  
ATOM   3051  CB  SER A1402     -12.003 337.980  14.309  1.00  0.00           C  
ATOM   3052  OG  SER A1402     -12.861 339.073  14.061  1.00  0.00           O  
ATOM   3053  N   LEU A1403     -10.822 338.300  17.323  1.00 47.21           N  
ATOM   3054  CA  LEU A1403     -10.928 338.781  18.700  1.00 40.18           C  
ATOM   3055  C   LEU A1403      -9.646 339.428  19.226  1.00 38.97           C  
ATOM   3056  O   LEU A1403      -9.754 340.492  19.830  1.00 39.83           O  
ATOM   3057  CB  LEU A1403     -11.361 337.649  19.642  1.00 37.60           C  
ATOM   3058  CG  LEU A1403     -12.850 337.282  19.534  1.00 36.35           C  
ATOM   3059  CD1 LEU A1403     -13.124 336.086  20.442  1.00 37.34           C  
ATOM   3060  CD2 LEU A1403     -13.792 338.457  19.863  1.00 37.44           C  
ATOM   3061  N   ILE A1404      -8.469 338.822  18.983  1.00 37.13           N  
ATOM   3062  CA  ILE A1404      -7.187 339.443  19.338  1.00 40.22           C  
ATOM   3063  C   ILE A1404      -6.885 340.683  18.474  1.00 39.32           C  
ATOM   3064  O   ILE A1404      -6.316 341.630  19.007  1.00 38.66           O  
ATOM   3065  CB  ILE A1404      -5.986 338.452  19.331  1.00  0.00           C  
ATOM   3066  CG1 ILE A1404      -4.664 339.033  19.900  1.00  0.00           C  
ATOM   3067  CG2 ILE A1404      -5.769 337.739  17.992  1.00  0.00           C  
ATOM   3068  CD1 ILE A1404      -3.627 339.504  18.863  1.00  0.00           C  
ATOM   3069  N   SER A1405      -7.356 340.714  17.212  1.00 40.00           N  
ATOM   3070  CA  SER A1405      -7.305 341.915  16.373  1.00 42.62           C  
ATOM   3071  C   SER A1405      -8.201 343.053  16.886  1.00 41.58           C  
ATOM   3072  O   SER A1405      -7.785 344.203  16.801  1.00 43.43           O  
ATOM   3073  CB  SER A1405      -7.654 341.598  14.912  1.00  0.00           C  
ATOM   3074  OG  SER A1405      -6.593 340.917  14.281  1.00  0.00           O  
ATOM   3075  N   TYR A1406      -9.389 342.727  17.422  1.00 38.65           N  
ATOM   3076  CA  TYR A1406     -10.287 343.694  18.050  1.00 38.63           C  
ATOM   3077  C   TYR A1406      -9.737 344.205  19.393  1.00 39.48           C  
ATOM   3078  O   TYR A1406      -9.593 345.416  19.548  1.00 42.14           O  
ATOM   3079  CB  TYR A1406     -11.715 343.113  18.160  1.00 37.55           C  
ATOM   3080  CG  TYR A1406     -12.668 343.923  19.027  1.00 35.07           C  
ATOM   3081  CD1 TYR A1406     -13.069 345.216  18.627  1.00 33.97           C  
ATOM   3082  CD2 TYR A1406     -13.111 343.405  20.262  1.00 37.95           C  
ATOM   3083  CE1 TYR A1406     -13.890 345.994  19.468  1.00 35.61           C  
ATOM   3084  CE2 TYR A1406     -13.938 344.179  21.096  1.00 40.45           C  
ATOM   3085  CZ  TYR A1406     -14.322 345.477  20.705  1.00 38.95           C  
ATOM   3086  OH  TYR A1406     -15.108 346.231  21.525  1.00 44.39           O  
ATOM   3087  N   LEU A1407      -9.441 343.282  20.325  1.00 38.49           N  
ATOM   3088  CA  LEU A1407      -9.003 343.575  21.692  1.00 39.38           C  
ATOM   3089  C   LEU A1407      -7.672 344.337  21.764  1.00 40.39           C  
ATOM   3090  O   LEU A1407      -7.586 345.262  22.567  1.00 42.69           O  
ATOM   3091  CB  LEU A1407      -8.933 342.277  22.529  1.00 39.05           C  
ATOM   3092  CG  LEU A1407     -10.309 341.681  22.910  1.00 39.80           C  
ATOM   3093  CD1 LEU A1407     -10.155 340.260  23.497  1.00 41.11           C  
ATOM   3094  CD2 LEU A1407     -11.119 342.611  23.843  1.00 39.55           C  
ATOM   3095  N   LEU A1408      -6.687 343.988  20.918  1.00 40.48           N  
ATOM   3096  CA  LEU A1408      -5.435 344.742  20.811  1.00 42.95           C  
ATOM   3097  C   LEU A1408      -5.505 345.899  19.803  1.00 43.91           C  
ATOM   3098  O   LEU A1408      -4.542 346.651  19.773  1.00 46.21           O  
ATOM   3099  CB  LEU A1408      -4.239 343.810  20.478  1.00 44.95           C  
ATOM   3100  CG  LEU A1408      -3.582 343.122  21.691  1.00 46.71           C  
ATOM   3101  CD1 LEU A1408      -2.555 342.066  21.225  1.00 46.06           C  
ATOM   3102  CD2 LEU A1408      -2.951 344.154  22.653  1.00 47.32           C  
ATOM   3103  N   GLN A1409      -6.571 346.034  18.989  1.00 43.20           N  
ATOM   3104  CA  GLN A1409      -6.665 346.983  17.862  1.00 43.27           C  
ATOM   3105  C   GLN A1409      -5.497 346.848  16.871  1.00 43.93           C  
ATOM   3106  O   GLN A1409      -4.834 347.836  16.558  1.00 42.14           O  
ATOM   3107  CB  GLN A1409      -6.892 348.442  18.340  1.00 43.20           C  
ATOM   3108  CG  GLN A1409      -8.322 348.710  18.824  1.00 46.49           C  
ATOM   3109  CD  GLN A1409      -9.378 348.642  17.720  1.00 51.60           C  
ATOM   3110  NE2 GLN A1409     -10.353 347.743  17.860  1.00 51.79           N  
ATOM   3111  OE1 GLN A1409      -9.327 349.404  16.760  1.00 61.01           O  
ATOM   3112  N   VAL A1410      -5.246 345.603  16.437  1.00 46.14           N  
ATOM   3113  CA  VAL A1410      -4.167 345.263  15.521  1.00 46.66           C  
ATOM   3114  C   VAL A1410      -4.588 345.660  14.097  1.00 49.35           C  
ATOM   3115  O   VAL A1410      -5.432 345.005  13.483  1.00 52.34           O  
ATOM   3116  CB  VAL A1410      -3.801 343.753  15.550  1.00 47.90           C  
ATOM   3117  CG1 VAL A1410      -2.534 343.452  14.729  1.00 49.05           C  
ATOM   3118  CG2 VAL A1410      -3.599 343.245  16.987  1.00 47.48           C  
ATOM   3119  N   LYS A1411      -3.990 346.763  13.634  1.00 51.71           N  
ATOM   3120  CA  LYS A1411      -4.128 347.302  12.288  1.00 52.37           C  
ATOM   3121  C   LYS A1411      -3.041 346.696  11.381  1.00 56.02           C  
ATOM   3122  O   LYS A1411      -2.288 345.821  11.811  1.00 60.05           O  
ATOM   3123  CB  LYS A1411      -3.989 348.836  12.356  1.00 54.38           C  
ATOM   3124  CG  LYS A1411      -4.886 349.570  13.364  1.00 55.31           C  
ATOM   3125  CD  LYS A1411      -6.389 349.398  13.115  1.00 58.04           C  
ATOM   3126  CE  LYS A1411      -7.214 350.199  14.132  1.00 60.40           C  
ATOM   3127  NZ  LYS A1411      -8.653 350.151  13.831  1.00 63.66           N1+
ATOM   3128  N   ASP A1412      -2.990 347.172  10.126  1.00 58.90           N  
ATOM   3129  CA  ASP A1412      -2.054 346.739   9.083  1.00 55.59           C  
ATOM   3130  C   ASP A1412      -2.356 345.289   8.625  1.00 52.87           C  
ATOM   3131  O   ASP A1412      -1.442 344.542   8.279  1.00 53.94           O  
ATOM   3132  CB  ASP A1412      -0.572 346.972   9.515  1.00 55.11           C  
ATOM   3133  CG  ASP A1412       0.497 346.991   8.412  1.00 54.44           C  
ATOM   3134  OD1 ASP A1412       0.158 347.335   7.261  1.00 51.95           O  
ATOM   3135  OD2 ASP A1412       1.676 346.778   8.768  1.00 54.84           O1-
ATOM   3136  N   ARG A1413      -3.646 344.903   8.654  1.00 49.81           N  
ATOM   3137  CA  ARG A1413      -4.151 343.573   8.300  1.00 49.77           C  
ATOM   3138  C   ARG A1413      -4.420 343.440   6.788  1.00 52.39           C  
ATOM   3139  O   ARG A1413      -5.449 342.888   6.397  1.00 54.82           O  
ATOM   3140  CB  ARG A1413      -5.398 343.226   9.155  1.00 49.78           C  
ATOM   3141  CG  ARG A1413      -5.239 343.176  10.692  1.00 50.35           C  
ATOM   3142  CD  ARG A1413      -4.156 342.220  11.241  1.00 46.31           C  
ATOM   3143  NE  ARG A1413      -2.809 342.813  11.212  1.00 43.68           N  
ATOM   3144  CZ  ARG A1413      -1.618 342.215  11.380  1.00 44.93           C  
ATOM   3145  NH1 ARG A1413      -1.492 340.889  11.522  1.00 46.41           N1+
ATOM   3146  NH2 ARG A1413      -0.524 342.984  11.413  1.00 47.74           N1+
ATOM   3147  N   HIS A1414      -3.455 343.881   5.963  1.00 53.17           N  
ATOM   3148  CA  HIS A1414      -3.331 343.460   4.568  1.00 53.13           C  
ATOM   3149  C   HIS A1414      -2.737 342.038   4.498  1.00 55.83           C  
ATOM   3150  O   HIS A1414      -1.987 341.651   5.394  1.00 64.13           O  
ATOM   3151  CB  HIS A1414      -2.542 344.507   3.749  1.00 50.54           C  
ATOM   3152  CG  HIS A1414      -1.148 344.921   4.178  1.00 50.62           C  
ATOM   3153  CD2 HIS A1414      -0.366 345.968   3.739  1.00 52.81           C  
ATOM   3154  ND1 HIS A1414      -0.379 344.269   5.130  1.00 50.33           N  
ATOM   3155  CE1 HIS A1414       0.793 344.907   5.198  1.00 51.65           C  
ATOM   3156  NE2 HIS A1414       0.875 345.946   4.376  1.00 54.45           N  
ATOM   3157  N   ASN A1415      -3.119 341.285   3.452  1.00 53.27           N  
ATOM   3158  CA  ASN A1415      -2.949 339.826   3.307  1.00 55.21           C  
ATOM   3159  C   ASN A1415      -1.498 339.293   3.273  1.00 55.36           C  
ATOM   3160  O   ASN A1415      -1.328 338.074   3.242  1.00 57.26           O  
ATOM   3161  CB  ASN A1415      -3.740 339.326   2.072  1.00 57.81           C  
ATOM   3162  CG  ASN A1415      -5.232 339.679   2.113  1.00 61.81           C  
ATOM   3163  ND2 ASN A1415      -6.078 338.741   2.542  1.00 69.36           N  
ATOM   3164  OD1 ASN A1415      -5.619 340.788   1.754  1.00 60.37           O  
ATOM   3165  N   GLY A1416      -0.498 340.178   3.324  1.00 53.70           N  
ATOM   3166  CA  GLY A1416       0.906 339.816   3.525  1.00 53.15           C  
ATOM   3167  C   GLY A1416       1.182 339.481   5.003  1.00 52.33           C  
ATOM   3168  O   GLY A1416       2.014 338.623   5.284  1.00 48.46           O  
ATOM   3169  N   ASN A1417       0.465 340.133   5.933  1.00 53.88           N  
ATOM   3170  CA  ASN A1417       0.561 339.935   7.385  1.00 55.81           C  
ATOM   3171  C   ASN A1417      -0.429 338.879   7.909  1.00 57.22           C  
ATOM   3172  O   ASN A1417      -0.326 338.523   9.083  1.00 60.19           O  
ATOM   3173  CB  ASN A1417       0.358 341.288   8.108  1.00 58.96           C  
ATOM   3174  CG  ASN A1417       1.529 342.269   7.971  1.00 61.39           C  
ATOM   3175  ND2 ASN A1417       1.309 343.521   8.373  1.00 65.79           N  
ATOM   3176  OD1 ASN A1417       2.621 341.911   7.536  1.00 63.22           O  
ATOM   3177  N   LEU A1418      -1.334 338.373   7.054  1.00 52.52           N  
ATOM   3178  CA  LEU A1418      -2.159 337.198   7.335  1.00 48.50           C  
ATOM   3179  C   LEU A1418      -1.530 335.999   6.616  1.00 50.42           C  
ATOM   3180  O   LEU A1418      -1.126 336.121   5.463  1.00 53.36           O  
ATOM   3181  CB  LEU A1418      -3.622 337.414   6.885  1.00  0.00           C  
ATOM   3182  CG  LEU A1418      -4.415 338.391   7.785  1.00  0.00           C  
ATOM   3183  CD1 LEU A1418      -4.059 339.866   7.535  1.00  0.00           C  
ATOM   3184  CD2 LEU A1418      -5.936 338.166   7.690  1.00  0.00           C  
ATOM   3185  N   LEU A1419      -1.446 334.872   7.322  1.00 52.96           N  
ATOM   3186  CA  LEU A1419      -0.817 333.613   6.937  1.00 53.95           C  
ATOM   3187  C   LEU A1419      -1.838 332.471   7.051  1.00 54.35           C  
ATOM   3188  O   LEU A1419      -2.867 332.639   7.699  1.00 60.39           O  
ATOM   3189  CB  LEU A1419       0.382 333.357   7.883  1.00 51.78           C  
ATOM   3190  CG  LEU A1419       1.714 333.991   7.440  1.00 52.18           C  
ATOM   3191  CD1 LEU A1419       1.722 335.526   7.519  1.00 53.80           C  
ATOM   3192  CD2 LEU A1419       2.892 333.367   8.204  1.00 51.64           C  
ATOM   3193  N   LEU A1420      -1.535 331.328   6.429  1.00 53.78           N  
ATOM   3194  CA  LEU A1420      -2.385 330.136   6.408  1.00 54.46           C  
ATOM   3195  C   LEU A1420      -1.487 328.890   6.359  1.00 53.39           C  
ATOM   3196  O   LEU A1420      -0.653 328.802   5.457  1.00 55.94           O  
ATOM   3197  CB  LEU A1420      -3.377 330.250   5.221  1.00 54.97           C  
ATOM   3198  CG  LEU A1420      -4.299 329.034   4.974  1.00 58.79           C  
ATOM   3199  CD1 LEU A1420      -5.091 328.637   6.231  1.00 61.03           C  
ATOM   3200  CD2 LEU A1420      -5.237 329.283   3.774  1.00 58.65           C  
ATOM   3201  N   ASP A1421      -1.644 327.976   7.340  1.00 53.66           N  
ATOM   3202  CA  ASP A1421      -0.817 326.770   7.481  1.00 55.92           C  
ATOM   3203  C   ASP A1421      -1.449 325.547   6.781  1.00 57.70           C  
ATOM   3204  O   ASP A1421      -2.563 325.630   6.261  1.00 50.98           O  
ATOM   3205  CB  ASP A1421      -0.353 326.508   8.951  1.00 57.47           C  
ATOM   3206  CG  ASP A1421      -1.332 325.968  10.014  1.00 61.26           C  
ATOM   3207  OD1 ASP A1421      -2.394 325.411   9.664  1.00 68.32           O  
ATOM   3208  OD2 ASP A1421      -0.942 326.014  11.202  1.00 60.53           O1-
ATOM   3209  N   SER A1422      -0.702 324.429   6.797  1.00 62.35           N  
ATOM   3210  CA  SER A1422      -1.042 323.159   6.146  1.00 63.46           C  
ATOM   3211  C   SER A1422      -2.300 322.445   6.680  1.00 66.65           C  
ATOM   3212  O   SER A1422      -2.975 321.786   5.890  1.00 73.82           O  
ATOM   3213  CB  SER A1422       0.182 322.224   6.198  1.00  0.00           C  
ATOM   3214  OG  SER A1422       1.100 322.579   5.186  1.00  0.00           O  
ATOM   3215  N   ASP A1423      -2.612 322.604   7.979  1.00 64.77           N  
ATOM   3216  CA  ASP A1423      -3.834 322.077   8.604  1.00 58.69           C  
ATOM   3217  C   ASP A1423      -5.062 322.983   8.391  1.00 53.87           C  
ATOM   3218  O   ASP A1423      -6.159 322.564   8.751  1.00 44.76           O  
ATOM   3219  CB  ASP A1423      -3.663 321.771  10.115  1.00  0.00           C  
ATOM   3220  CG  ASP A1423      -2.649 320.680  10.498  1.00  0.00           C  
ATOM   3221  OD1 ASP A1423      -2.224 319.898   9.618  1.00  0.00           O  
ATOM   3222  OD2 ASP A1423      -2.389 320.586  11.718  1.00  0.00           O1-
ATOM   3223  N   GLY A1424      -4.882 324.176   7.803  1.00 53.77           N  
ATOM   3224  CA  GLY A1424      -5.970 325.086   7.457  1.00 53.85           C  
ATOM   3225  C   GLY A1424      -6.181 326.182   8.509  1.00 51.91           C  
ATOM   3226  O   GLY A1424      -7.114 326.965   8.348  1.00 48.22           O  
ATOM   3227  N   HIS A1425      -5.331 326.284   9.548  1.00 52.67           N  
ATOM   3228  CA  HIS A1425      -5.362 327.399  10.494  1.00 53.54           C  
ATOM   3229  C   HIS A1425      -4.777 328.660   9.838  1.00 50.97           C  
ATOM   3230  O   HIS A1425      -3.653 328.612   9.339  1.00 49.02           O  
ATOM   3231  CB  HIS A1425      -4.539 327.097  11.763  1.00 53.82           C  
ATOM   3232  CG  HIS A1425      -4.756 325.774  12.454  1.00 53.79           C  
ATOM   3233  CD2 HIS A1425      -5.736 325.345  13.329  1.00 53.01           C  
ATOM   3234  ND1 HIS A1425      -3.803 324.771  12.395  1.00 52.77           N1+
ATOM   3235  CE1 HIS A1425      -4.235 323.768  13.155  1.00 54.37           C  
ATOM   3236  NE2 HIS A1425      -5.392 324.066  13.742  1.00 54.36           N  
ATOM   3237  N   LEU A1426      -5.506 329.780   9.935  1.00 49.54           N  
ATOM   3238  CA  LEU A1426      -4.982 331.130   9.736  1.00 48.11           C  
ATOM   3239  C   LEU A1426      -3.951 331.446  10.836  1.00 46.43           C  
ATOM   3240  O   LEU A1426      -4.112 330.981  11.961  1.00 40.57           O  
ATOM   3241  CB  LEU A1426      -6.161 332.132   9.785  1.00  0.00           C  
ATOM   3242  CG  LEU A1426      -5.837 333.606   9.408  1.00  0.00           C  
ATOM   3243  CD1 LEU A1426      -5.753 333.818   7.880  1.00  0.00           C  
ATOM   3244  CD2 LEU A1426      -6.803 334.599  10.085  1.00  0.00           C  
ATOM   3245  N   ILE A1427      -2.943 332.254  10.506  1.00 47.89           N  
ATOM   3246  CA  ILE A1427      -1.990 332.853  11.437  1.00 48.85           C  
ATOM   3247  C   ILE A1427      -1.870 334.354  11.110  1.00 49.75           C  
ATOM   3248  O   ILE A1427      -2.057 334.733   9.953  1.00 56.83           O  
ATOM   3249  CB  ILE A1427      -0.599 332.126  11.376  1.00 48.86           C  
ATOM   3250  CG1 ILE A1427      -0.657 330.782  12.144  1.00 50.88           C  
ATOM   3251  CG2 ILE A1427       0.619 332.933  11.887  1.00 49.93           C  
ATOM   3252  CD1 ILE A1427      -1.046 329.568  11.285  1.00 53.75           C  
ATOM   3253  N   HIS A1428      -1.534 335.173  12.113  1.00 45.91           N  
ATOM   3254  CA  HIS A1428      -1.144 336.572  11.931  1.00 42.43           C  
ATOM   3255  C   HIS A1428       0.337 336.714  12.291  1.00 44.21           C  
ATOM   3256  O   HIS A1428       0.793 336.078  13.244  1.00 37.37           O  
ATOM   3257  CB  HIS A1428      -1.964 337.490  12.857  1.00 40.85           C  
ATOM   3258  CG  HIS A1428      -3.376 337.826  12.450  1.00 40.77           C  
ATOM   3259  CD2 HIS A1428      -4.211 338.761  13.029  1.00 44.46           C  
ATOM   3260  ND1 HIS A1428      -4.059 337.210  11.396  1.00 40.39           N  
ATOM   3261  CE1 HIS A1428      -5.255 337.782  11.384  1.00 41.53           C  
ATOM   3262  NE2 HIS A1428      -5.400 338.708  12.331  1.00 44.30           N  
ATOM   3263  N   ILE A1429       1.039 337.589  11.571  1.00 49.41           N  
ATOM   3264  CA  ILE A1429       2.395 338.009  11.904  1.00 53.65           C  
ATOM   3265  C   ILE A1429       2.458 339.538  12.053  1.00 57.00           C  
ATOM   3266  O   ILE A1429       1.527 340.236  11.639  1.00 70.32           O  
ATOM   3267  CB  ILE A1429       3.416 337.586  10.803  1.00 52.73           C  
ATOM   3268  CG1 ILE A1429       3.194 338.241   9.414  1.00 51.96           C  
ATOM   3269  CG2 ILE A1429       3.522 336.054  10.711  1.00 54.84           C  
ATOM   3270  CD1 ILE A1429       4.389 338.123   8.459  1.00 50.24           C  
ATOM   3271  N   ASP A1430       3.602 340.003  12.573  1.00 56.47           N  
ATOM   3272  CA  ASP A1430       4.094 341.379  12.546  1.00 62.48           C  
ATOM   3273  C   ASP A1430       3.112 342.347  13.229  1.00 58.03           C  
ATOM   3274  O   ASP A1430       2.441 343.141  12.569  1.00 63.74           O  
ATOM   3275  CB  ASP A1430       4.518 341.819  11.116  1.00 69.23           C  
ATOM   3276  CG  ASP A1430       5.360 343.105  11.003  1.00 72.39           C  
ATOM   3277  OD1 ASP A1430       6.001 343.508  11.999  1.00 77.77           O  
ATOM   3278  OD2 ASP A1430       5.484 343.587   9.857  1.00 76.66           O1-
ATOM   3279  N   TYR A1431       3.047 342.259  14.561  1.00 55.06           N  
ATOM   3280  CA  TYR A1431       2.176 343.046  15.440  1.00 53.62           C  
ATOM   3281  C   TYR A1431       2.674 344.498  15.635  1.00 55.90           C  
ATOM   3282  O   TYR A1431       2.643 345.044  16.743  1.00 53.68           O  
ATOM   3283  CB  TYR A1431       1.931 342.277  16.761  1.00  0.00           C  
ATOM   3284  CG  TYR A1431       1.339 340.886  16.553  1.00  0.00           C  
ATOM   3285  CD1 TYR A1431       2.184 339.759  16.479  1.00  0.00           C  
ATOM   3286  CD2 TYR A1431      -0.053 340.716  16.387  1.00  0.00           C  
ATOM   3287  CE1 TYR A1431       1.661 338.489  16.174  1.00  0.00           C  
ATOM   3288  CE2 TYR A1431      -0.583 339.437  16.113  1.00  0.00           C  
ATOM   3289  CZ  TYR A1431       0.277 338.328  15.984  1.00  0.00           C  
ATOM   3290  OH  TYR A1431      -0.230 337.104  15.661  1.00  0.00           O  
ATOM   3291  N   GLY A1432       3.078 345.131  14.525  1.00 58.16           N  
ATOM   3292  CA  GLY A1432       3.102 346.576  14.371  1.00 55.38           C  
ATOM   3293  C   GLY A1432       1.647 347.066  14.307  1.00 51.60           C  
ATOM   3294  O   GLY A1432       0.745 346.334  13.891  1.00 57.69           O  
ATOM   3295  N   PHE A1433       1.437 348.330  14.697  1.00 48.56           N  
ATOM   3296  CA  PHE A1433       0.154 349.038  14.656  1.00 52.85           C  
ATOM   3297  C   PHE A1433      -0.928 348.443  15.578  1.00 50.79           C  
ATOM   3298  O   PHE A1433      -2.095 348.404  15.193  1.00 48.12           O  
ATOM   3299  CB  PHE A1433      -0.337 349.256  13.212  1.00 51.23           C  
ATOM   3300  CG  PHE A1433       0.657 349.953  12.316  1.00 55.50           C  
ATOM   3301  CD1 PHE A1433       0.780 351.355  12.369  1.00 57.71           C  
ATOM   3302  CD2 PHE A1433       1.592 349.201  11.578  1.00 56.28           C  
ATOM   3303  CE1 PHE A1433       1.777 351.981  11.643  1.00 57.84           C  
ATOM   3304  CE2 PHE A1433       2.593 349.846  10.874  1.00 54.69           C  
ATOM   3305  CZ  PHE A1433       2.676 351.232  10.893  1.00 54.60           C  
ATOM   3306  N   MET A1434      -0.526 348.012  16.787  1.00 51.61           N  
ATOM   3307  CA  MET A1434      -1.449 347.613  17.848  1.00 51.05           C  
ATOM   3308  C   MET A1434      -1.691 348.789  18.809  1.00 52.06           C  
ATOM   3309  O   MET A1434      -0.844 349.673  18.950  1.00 48.42           O  
ATOM   3310  CB  MET A1434      -0.931 346.339  18.554  1.00  0.00           C  
ATOM   3311  CG  MET A1434       0.184 346.519  19.598  1.00  0.00           C  
ATOM   3312  SD  MET A1434       0.653 344.961  20.391  1.00  0.00           S  
ATOM   3313  CE  MET A1434       1.812 345.579  21.636  1.00  0.00           C  
ATOM   3314  N   LEU A1435      -2.851 348.732  19.477  1.00 53.22           N  
ATOM   3315  CA  LEU A1435      -3.364 349.646  20.494  1.00 50.48           C  
ATOM   3316  C   LEU A1435      -3.608 351.035  19.882  1.00 48.43           C  
ATOM   3317  O   LEU A1435      -4.387 351.129  18.933  1.00 49.05           O  
ATOM   3318  CB  LEU A1435      -2.476 349.609  21.766  1.00 48.75           C  
ATOM   3319  CG  LEU A1435      -2.438 348.233  22.472  1.00 48.36           C  
ATOM   3320  CD1 LEU A1435      -1.256 348.149  23.452  1.00 51.03           C  
ATOM   3321  CD2 LEU A1435      -3.773 347.911  23.176  1.00 48.46           C  
ATOM   3322  N   THR A1436      -2.960 352.079  20.417  1.00 53.45           N  
ATOM   3323  CA  THR A1436      -3.044 353.448  19.903  1.00 62.98           C  
ATOM   3324  C   THR A1436      -2.340 353.679  18.556  1.00 69.54           C  
ATOM   3325  O   THR A1436      -2.712 354.626  17.862  1.00 71.75           O  
ATOM   3326  CB  THR A1436      -2.442 354.443  20.916  1.00  0.00           C  
ATOM   3327  CG2 THR A1436      -0.971 354.232  21.230  1.00  0.00           C  
ATOM   3328  OG1 THR A1436      -2.506 355.784  20.471  1.00  0.00           O  
ATOM   3329  N   ASN A1437      -1.336 352.844  18.228  1.00 79.49           N  
ATOM   3330  CA  ASN A1437      -0.486 353.015  17.054  1.00 81.68           C  
ATOM   3331  C   ASN A1437      -1.314 353.024  15.756  1.00 96.10           C  
ATOM   3332  O   ASN A1437      -1.944 352.030  15.396  1.00101.36           O  
ATOM   3333  CB  ASN A1437       0.633 351.954  17.051  1.00  0.00           C  
ATOM   3334  CG  ASN A1437       1.732 352.172  15.997  1.00  0.00           C  
ATOM   3335  ND2 ASN A1437       2.682 351.238  15.928  1.00  0.00           N  
ATOM   3336  OD1 ASN A1437       1.739 353.153  15.257  1.00  0.00           O  
ATOM   3337  N   SER A1438      -1.280 354.201  15.125  1.00107.09           N  
ATOM   3338  CA  SER A1438      -1.946 354.586  13.894  1.00106.24           C  
ATOM   3339  C   SER A1438      -0.906 355.445  13.140  1.00101.12           C  
ATOM   3340  O   SER A1438      -0.194 356.212  13.794  1.00 97.23           O  
ATOM   3341  CB  SER A1438      -3.217 355.369  14.299  1.00102.39           C  
ATOM   3342  OG  SER A1438      -3.985 355.771  13.184  1.00 94.62           O  
ATOM   3343  N   PRO A1439      -0.766 355.254  11.808  1.00  9.10           N  
ATOM   3344  CA  PRO A1439       0.378 355.765  11.027  1.00 28.44           C  
ATOM   3345  C   PRO A1439       0.531 357.296  11.049  1.00 13.75           C  
ATOM   3346  O   PRO A1439      -0.363 358.005  10.588  1.00 20.17           O  
ATOM   3347  CB  PRO A1439       0.102 355.251   9.602  1.00  0.00           C  
ATOM   3348  CG  PRO A1439      -1.402 355.095   9.549  1.00  0.00           C  
ATOM   3349  CD  PRO A1439      -1.700 354.544  10.938  1.00  0.00           C  
ATOM   3350  N   GLY A1440       1.667 357.760  11.590  1.00 23.19           N  
ATOM   3351  CA  GLY A1440       2.013 359.179  11.633  1.00 31.60           C  
ATOM   3352  C   GLY A1440       3.533 359.405  11.565  1.00 16.40           C  
ATOM   3353  O   GLY A1440       3.950 360.560  11.513  1.00 21.95           O  
ATOM   3354  N   ASN A1441       4.360 358.343  11.578  1.00 25.22           N  
ATOM   3355  CA  ASN A1441       5.824 358.426  11.629  1.00 20.59           C  
ATOM   3356  C   ASN A1441       6.429 357.082  11.166  1.00 44.95           C  
ATOM   3357  O   ASN A1441       7.301 356.536  11.843  1.00 26.41           O  
ATOM   3358  CB  ASN A1441       6.284 358.828  13.064  1.00  0.00           C  
ATOM   3359  CG  ASN A1441       7.592 359.625  13.097  1.00  0.00           C  
ATOM   3360  ND2 ASN A1441       8.729 358.937  12.975  1.00  0.00           N  
ATOM   3361  OD1 ASN A1441       7.580 360.844  13.247  1.00  0.00           O  
ATOM   3362  N   VAL A1442       5.901 356.531  10.058  1.00 51.33           N  
ATOM   3363  CA  VAL A1442       6.063 355.119   9.691  1.00  8.59           C  
ATOM   3364  C   VAL A1442       6.244 354.923   8.164  1.00 21.73           C  
ATOM   3365  O   VAL A1442       6.706 355.842   7.488  1.00 16.67           O  
ATOM   3366  CB  VAL A1442       4.862 354.281  10.226  1.00  0.00           C  
ATOM   3367  CG1 VAL A1442       4.768 354.296  11.765  1.00  0.00           C  
ATOM   3368  CG2 VAL A1442       3.516 354.674   9.584  1.00  0.00           C  
ATOM   3369  N   ASN A1443       5.934 353.710   7.666  1.00 16.15           N  
ATOM   3370  CA  ASN A1443       6.141 353.251   6.291  1.00  7.87           C  
ATOM   3371  C   ASN A1443       4.915 352.481   5.752  1.00 28.97           C  
ATOM   3372  O   ASN A1443       4.598 352.626   4.572  1.00 18.78           O  
ATOM   3373  CB  ASN A1443       7.442 352.403   6.292  1.00  0.00           C  
ATOM   3374  CG  ASN A1443       7.749 351.664   4.984  1.00  0.00           C  
ATOM   3375  ND2 ASN A1443       8.183 352.399   3.959  1.00  0.00           N  
ATOM   3376  OD1 ASN A1443       7.600 350.447   4.904  1.00  0.00           O  
ATOM   3377  N   PHE A1444       4.286 351.652   6.601  1.00  9.54           N  
ATOM   3378  CA  PHE A1444       3.322 350.618   6.207  1.00 11.78           C  
ATOM   3379  C   PHE A1444       1.881 351.156   6.085  1.00 13.81           C  
ATOM   3380  O   PHE A1444       1.653 352.361   6.202  1.00 23.44           O  
ATOM   3381  CB  PHE A1444       3.403 349.471   7.238  1.00  0.00           C  
ATOM   3382  CG  PHE A1444       4.806 348.955   7.516  1.00  0.00           C  
ATOM   3383  CD1 PHE A1444       5.578 349.515   8.558  1.00  0.00           C  
ATOM   3384  CD2 PHE A1444       5.416 348.048   6.626  1.00  0.00           C  
ATOM   3385  CE1 PHE A1444       6.898 349.126   8.733  1.00  0.00           C  
ATOM   3386  CE2 PHE A1444       6.739 347.672   6.817  1.00  0.00           C  
ATOM   3387  CZ  PHE A1444       7.475 348.205   7.868  1.00  0.00           C  
ATOM   3388  N   GLU A1445       0.931 350.231   5.851  1.00  3.74           N  
ATOM   3389  CA  GLU A1445      -0.511 350.484   5.765  1.00 14.07           C  
ATOM   3390  C   GLU A1445      -1.153 350.460   7.181  1.00 14.42           C  
ATOM   3391  O   GLU A1445      -0.434 350.671   8.161  1.00 11.46           O  
ATOM   3392  CB  GLU A1445      -1.087 349.483   4.733  1.00  0.00           C  
ATOM   3393  CG  GLU A1445      -2.432 349.909   4.088  1.00  0.00           C  
ATOM   3394  CD  GLU A1445      -3.699 349.155   4.515  1.00  0.00           C  
ATOM   3395  OE1 GLU A1445      -4.784 349.697   4.215  1.00  0.00           O  
ATOM   3396  OE2 GLU A1445      -3.595 348.084   5.151  1.00  0.00           O1-
ATOM   3397  N   THR A1446      -2.486 350.285   7.294  1.00 17.69           N  
ATOM   3398  CA  THR A1446      -3.212 350.523   8.554  1.00 11.38           C  
ATOM   3399  C   THR A1446      -4.653 349.944   8.627  1.00 10.71           C  
ATOM   3400  O   THR A1446      -5.396 350.305   9.543  1.00 17.06           O  
ATOM   3401  CB  THR A1446      -3.235 352.048   8.885  1.00  0.00           C  
ATOM   3402  CG2 THR A1446      -4.018 352.897   7.863  1.00  0.00           C  
ATOM   3403  OG1 THR A1446      -3.765 352.334  10.167  1.00  0.00           O  
ATOM   3404  N   SER A1447      -5.068 349.055   7.709  1.00 85.06           N  
ATOM   3405  CA  SER A1447      -6.434 348.511   7.734  1.00 86.14           C  
ATOM   3406  C   SER A1447      -6.680 347.581   8.945  1.00 86.21           C  
ATOM   3407  O   SER A1447      -5.819 346.749   9.228  1.00 75.92           O  
ATOM   3408  CB  SER A1447      -6.741 347.742   6.435  1.00 87.33           C  
ATOM   3409  OG  SER A1447      -7.250 348.624   5.456  1.00 87.53           O  
ATOM   3410  N   PRO A1448      -7.854 347.690   9.611  1.00 88.73           N  
ATOM   3411  CA  PRO A1448      -8.273 346.700  10.624  1.00 90.97           C  
ATOM   3412  C   PRO A1448      -8.588 345.322  10.007  1.00 88.97           C  
ATOM   3413  O   PRO A1448      -8.610 345.192   8.781  1.00 91.67           O  
ATOM   3414  CB  PRO A1448      -9.522 347.345  11.245  1.00  0.00           C  
ATOM   3415  CG  PRO A1448     -10.131 348.163  10.120  1.00  0.00           C  
ATOM   3416  CD  PRO A1448      -8.909 348.679   9.368  1.00  0.00           C  
ATOM   3417  N   PHE A1449      -8.831 344.324  10.876  1.00 84.37           N  
ATOM   3418  CA  PHE A1449      -9.205 342.957  10.497  1.00 85.99           C  
ATOM   3419  C   PHE A1449     -10.402 342.918   9.534  1.00 85.75           C  
ATOM   3420  O   PHE A1449     -11.460 343.469   9.848  1.00 83.69           O  
ATOM   3421  CB  PHE A1449      -9.455 342.111  11.762  1.00 91.05           C  
ATOM   3422  CG  PHE A1449      -9.847 340.656  11.536  1.00 93.54           C  
ATOM   3423  CD1 PHE A1449     -11.188 340.301  11.270  1.00 97.13           C  
ATOM   3424  CD2 PHE A1449      -8.846 339.667  11.432  1.00 94.45           C  
ATOM   3425  CE1 PHE A1449     -11.512 338.987  10.957  1.00 95.67           C  
ATOM   3426  CE2 PHE A1449      -9.193 338.352  11.146  1.00 89.14           C  
ATOM   3427  CZ  PHE A1449     -10.520 338.015  10.911  1.00 88.07           C  
ATOM   3428  N   LYS A1450     -10.181 342.275   8.382  1.00 80.75           N  
ATOM   3429  CA  LYS A1450     -11.156 342.152   7.310  1.00 80.35           C  
ATOM   3430  C   LYS A1450     -11.683 340.716   7.293  1.00 73.49           C  
ATOM   3431  O   LYS A1450     -10.913 339.778   7.514  1.00 67.62           O  
ATOM   3432  CB  LYS A1450     -10.458 342.469   5.965  1.00 92.65           C  
ATOM   3433  CG  LYS A1450     -11.306 343.316   4.996  1.00104.27           C  
ATOM   3434  CD  LYS A1450     -10.894 344.798   4.999  1.00111.95           C  
ATOM   3435  CE  LYS A1450     -11.115 345.514   6.344  1.00119.30           C  
ATOM   3436  NZ  LYS A1450     -10.555 346.876   6.327  1.00121.07           N1+
ATOM   3437  N   LEU A1451     -12.964 340.580   6.940  1.00 70.20           N  
ATOM   3438  CA  LEU A1451     -13.559 339.310   6.566  1.00 65.66           C  
ATOM   3439  C   LEU A1451     -14.025 339.464   5.117  1.00 68.84           C  
ATOM   3440  O   LEU A1451     -15.196 339.741   4.860  1.00 72.62           O  
ATOM   3441  CB  LEU A1451     -14.667 338.925   7.568  1.00 62.39           C  
ATOM   3442  CG  LEU A1451     -15.027 337.426   7.533  1.00 62.83           C  
ATOM   3443  CD1 LEU A1451     -13.882 336.532   8.058  1.00 62.35           C  
ATOM   3444  CD2 LEU A1451     -16.325 337.157   8.304  1.00 66.24           C  
ATOM   3445  N   THR A1452     -13.061 339.304   4.196  1.00 66.51           N  
ATOM   3446  CA  THR A1452     -13.269 339.276   2.748  1.00 65.79           C  
ATOM   3447  C   THR A1452     -14.197 338.111   2.349  1.00 67.26           C  
ATOM   3448  O   THR A1452     -14.269 337.117   3.078  1.00 64.20           O  
ATOM   3449  CB  THR A1452     -11.909 339.102   2.009  1.00 65.83           C  
ATOM   3450  CG2 THR A1452     -10.856 340.156   2.392  1.00 62.46           C  
ATOM   3451  OG1 THR A1452     -11.346 337.810   2.165  1.00 61.14           O  
ATOM   3452  N   GLN A1453     -14.883 338.236   1.196  1.00 73.12           N  
ATOM   3453  CA  GLN A1453     -15.781 337.183   0.704  1.00 73.59           C  
ATOM   3454  C   GLN A1453     -15.035 335.867   0.418  1.00 68.56           C  
ATOM   3455  O   GLN A1453     -15.644 334.816   0.545  1.00 73.99           O  
ATOM   3456  CB  GLN A1453     -16.625 337.669  -0.500  1.00  0.00           C  
ATOM   3457  CG  GLN A1453     -16.031 337.460  -1.912  1.00  0.00           C  
ATOM   3458  CD  GLN A1453     -17.048 337.818  -2.995  1.00  0.00           C  
ATOM   3459  NE2 GLN A1453     -17.768 336.815  -3.505  1.00  0.00           N  
ATOM   3460  OE1 GLN A1453     -17.184 338.981  -3.364  1.00  0.00           O  
ATOM   3461  N   GLU A1454     -13.737 335.946   0.088  1.00 61.32           N  
ATOM   3462  CA  GLU A1454     -12.852 334.812  -0.149  1.00 63.84           C  
ATOM   3463  C   GLU A1454     -12.645 333.931   1.106  1.00 64.61           C  
ATOM   3464  O   GLU A1454     -12.619 332.706   0.978  1.00 64.20           O  
ATOM   3465  CB  GLU A1454     -11.529 335.380  -0.682  1.00 70.32           C  
ATOM   3466  CG  GLU A1454     -10.576 334.311  -1.243  1.00 77.84           C  
ATOM   3467  CD  GLU A1454      -9.189 334.852  -1.598  1.00 82.72           C  
ATOM   3468  OE1 GLU A1454      -8.649 335.659  -0.807  1.00 94.29           O  
ATOM   3469  OE2 GLU A1454      -8.667 334.419  -2.647  1.00 92.07           O1-
ATOM   3470  N   TYR A1455     -12.552 334.563   2.292  1.00 60.91           N  
ATOM   3471  CA  TYR A1455     -12.565 333.882   3.592  1.00 54.07           C  
ATOM   3472  C   TYR A1455     -13.945 333.294   3.909  1.00 54.78           C  
ATOM   3473  O   TYR A1455     -14.020 332.182   4.425  1.00 59.63           O  
ATOM   3474  CB  TYR A1455     -12.146 334.851   4.721  1.00  0.00           C  
ATOM   3475  CG  TYR A1455     -10.738 335.427   4.685  1.00  0.00           C  
ATOM   3476  CD1 TYR A1455      -9.706 334.822   3.934  1.00  0.00           C  
ATOM   3477  CD2 TYR A1455     -10.446 336.564   5.468  1.00  0.00           C  
ATOM   3478  CE1 TYR A1455      -8.397 335.329   3.991  1.00  0.00           C  
ATOM   3479  CE2 TYR A1455      -9.135 337.076   5.523  1.00  0.00           C  
ATOM   3480  CZ  TYR A1455      -8.107 336.450   4.791  1.00  0.00           C  
ATOM   3481  OH  TYR A1455      -6.829 336.918   4.858  1.00  0.00           O  
ATOM   3482  N   LEU A1456     -15.005 334.042   3.564  1.00 52.96           N  
ATOM   3483  CA  LEU A1456     -16.402 333.657   3.735  1.00 56.60           C  
ATOM   3484  C   LEU A1456     -16.794 332.417   2.909  1.00 58.17           C  
ATOM   3485  O   LEU A1456     -17.558 331.592   3.404  1.00 55.33           O  
ATOM   3486  CB  LEU A1456     -17.281 334.882   3.393  1.00  0.00           C  
ATOM   3487  CG  LEU A1456     -18.606 334.951   4.164  1.00  0.00           C  
ATOM   3488  CD1 LEU A1456     -18.336 335.138   5.666  1.00  0.00           C  
ATOM   3489  CD2 LEU A1456     -19.510 336.062   3.600  1.00  0.00           C  
ATOM   3490  N   ASP A1457     -16.217 332.291   1.700  1.00 66.29           N  
ATOM   3491  CA  ASP A1457     -16.353 331.156   0.784  1.00 72.27           C  
ATOM   3492  C   ASP A1457     -15.731 329.863   1.340  1.00 68.54           C  
ATOM   3493  O   ASP A1457     -16.348 328.809   1.179  1.00 75.07           O  
ATOM   3494  CB  ASP A1457     -15.800 331.454  -0.638  1.00 72.89           C  
ATOM   3495  CG  ASP A1457     -16.451 332.626  -1.400  1.00 72.54           C  
ATOM   3496  OD1 ASP A1457     -17.635 332.938  -1.135  1.00 73.59           O  
ATOM   3497  OD2 ASP A1457     -15.788 333.119  -2.340  1.00 67.03           O1-
ATOM   3498  N   ILE A1458     -14.573 329.952   2.027  1.00 54.60           N  
ATOM   3499  CA  ILE A1458     -13.982 328.822   2.764  1.00 47.69           C  
ATOM   3500  C   ILE A1458     -14.861 328.368   3.946  1.00 49.18           C  
ATOM   3501  O   ILE A1458     -15.002 327.163   4.153  1.00 53.71           O  
ATOM   3502  CB  ILE A1458     -12.531 329.101   3.270  1.00  0.00           C  
ATOM   3503  CG1 ILE A1458     -11.562 329.123   2.072  1.00  0.00           C  
ATOM   3504  CG2 ILE A1458     -12.021 328.099   4.342  1.00  0.00           C  
ATOM   3505  CD1 ILE A1458     -10.158 329.647   2.392  1.00  0.00           C  
ATOM   3506  N   MET A1459     -15.469 329.332   4.662  1.00 52.25           N  
ATOM   3507  CA  MET A1459     -16.444 329.088   5.731  1.00 53.00           C  
ATOM   3508  C   MET A1459     -17.819 328.595   5.232  1.00 53.61           C  
ATOM   3509  O   MET A1459     -18.694 328.384   6.069  1.00 54.73           O  
ATOM   3510  CB  MET A1459     -16.610 330.349   6.603  1.00 57.49           C  
ATOM   3511  CG  MET A1459     -15.326 330.808   7.300  1.00 57.80           C  
ATOM   3512  SD  MET A1459     -15.581 332.249   8.363  1.00 57.20           S  
ATOM   3513  CE  MET A1459     -13.855 332.682   8.680  1.00 61.56           C  
ATOM   3514  N   ASP A1460     -17.975 328.403   3.907  1.00 54.22           N  
ATOM   3515  CA  ASP A1460     -19.122 327.798   3.224  1.00 53.27           C  
ATOM   3516  C   ASP A1460     -20.291 328.796   2.975  1.00 51.51           C  
ATOM   3517  O   ASP A1460     -21.360 328.385   2.527  1.00 54.81           O  
ATOM   3518  CB  ASP A1460     -19.496 326.422   3.859  1.00  0.00           C  
ATOM   3519  CG  ASP A1460     -20.496 325.517   3.128  1.00  0.00           C  
ATOM   3520  OD1 ASP A1460     -20.376 325.396   1.888  1.00  0.00           O  
ATOM   3521  OD2 ASP A1460     -21.274 324.846   3.842  1.00  0.00           O1-
ATOM   3522  N   GLY A1461     -20.053 330.103   3.194  1.00 47.02           N  
ATOM   3523  CA  GLY A1461     -20.942 331.201   2.799  1.00 47.13           C  
ATOM   3524  C   GLY A1461     -21.714 331.792   3.988  1.00 49.54           C  
ATOM   3525  O   GLY A1461     -21.636 331.300   5.113  1.00 58.50           O  
ATOM   3526  N   GLU A1462     -22.469 332.871   3.700  1.00 55.36           N  
ATOM   3527  CA  GLU A1462     -23.281 333.677   4.629  1.00 58.64           C  
ATOM   3528  C   GLU A1462     -24.321 332.885   5.441  1.00 62.30           C  
ATOM   3529  O   GLU A1462     -24.535 333.164   6.620  1.00 68.80           O  
ATOM   3530  CB  GLU A1462     -24.039 334.762   3.840  1.00  0.00           C  
ATOM   3531  CG  GLU A1462     -23.136 335.726   3.052  1.00  0.00           C  
ATOM   3532  CD  GLU A1462     -23.896 336.870   2.367  1.00  0.00           C  
ATOM   3533  OE1 GLU A1462     -23.300 337.966   2.294  1.00  0.00           O  
ATOM   3534  OE2 GLU A1462     -25.046 336.648   1.920  1.00  0.00           O1-
ATOM   3535  N   LYS A1463     -24.966 331.937   4.755  1.00 69.40           N  
ATOM   3536  CA  LYS A1463     -26.073 331.119   5.237  1.00 81.05           C  
ATOM   3537  C   LYS A1463     -25.621 329.817   5.923  1.00 72.70           C  
ATOM   3538  O   LYS A1463     -26.480 329.099   6.431  1.00 66.94           O  
ATOM   3539  CB  LYS A1463     -27.002 330.851   4.031  1.00  0.00           C  
ATOM   3540  CG  LYS A1463     -26.318 330.178   2.821  1.00  0.00           C  
ATOM   3541  CD  LYS A1463     -27.246 330.061   1.606  1.00  0.00           C  
ATOM   3542  CE  LYS A1463     -26.504 329.543   0.363  1.00  0.00           C  
ATOM   3543  NZ  LYS A1463     -27.402 329.417  -0.798  1.00  0.00           N1+
ATOM   3544  N   SER A1464     -24.309 329.518   5.915  1.00 65.22           N  
ATOM   3545  CA  SER A1464     -23.750 328.278   6.449  1.00 61.89           C  
ATOM   3546  C   SER A1464     -23.778 328.211   7.984  1.00 66.41           C  
ATOM   3547  O   SER A1464     -23.556 329.224   8.645  1.00 71.59           O  
ATOM   3548  CB  SER A1464     -22.309 328.125   5.939  1.00  0.00           C  
ATOM   3549  OG  SER A1464     -21.758 326.891   6.346  1.00  0.00           O  
ATOM   3550  N   ASP A1465     -23.941 326.978   8.493  1.00 66.74           N  
ATOM   3551  CA  ASP A1465     -23.770 326.595   9.899  1.00 65.94           C  
ATOM   3552  C   ASP A1465     -22.345 326.841  10.422  1.00 61.34           C  
ATOM   3553  O   ASP A1465     -22.198 327.204  11.585  1.00 63.39           O  
ATOM   3554  CB  ASP A1465     -24.126 325.110  10.164  1.00 68.98           C  
ATOM   3555  CG  ASP A1465     -25.536 324.654   9.756  1.00 71.82           C  
ATOM   3556  OD1 ASP A1465     -26.455 325.501   9.707  1.00 79.74           O  
ATOM   3557  OD2 ASP A1465     -25.704 323.421   9.631  1.00 64.89           O1-
ATOM   3558  N   ASN A1466     -21.334 326.649   9.558  1.00 57.28           N  
ATOM   3559  CA  ASN A1466     -19.916 326.898   9.833  1.00 60.40           C  
ATOM   3560  C   ASN A1466     -19.607 328.389  10.046  1.00 61.53           C  
ATOM   3561  O   ASN A1466     -18.757 328.696  10.882  1.00 68.93           O  
ATOM   3562  CB  ASN A1466     -19.101 326.310   8.656  1.00  0.00           C  
ATOM   3563  CG  ASN A1466     -18.779 324.813   8.774  1.00  0.00           C  
ATOM   3564  ND2 ASN A1466     -18.175 324.253   7.725  1.00  0.00           N  
ATOM   3565  OD1 ASN A1466     -19.045 324.169   9.787  1.00  0.00           O  
ATOM   3566  N   TYR A1467     -20.316 329.280   9.334  1.00 58.68           N  
ATOM   3567  CA  TYR A1467     -20.202 330.725   9.518  1.00 59.30           C  
ATOM   3568  C   TYR A1467     -21.142 331.273  10.611  1.00 55.41           C  
ATOM   3569  O   TYR A1467     -20.819 332.301  11.202  1.00 59.84           O  
ATOM   3570  CB  TYR A1467     -20.375 331.435   8.169  1.00  0.00           C  
ATOM   3571  CG  TYR A1467     -20.292 332.950   8.230  1.00  0.00           C  
ATOM   3572  CD1 TYR A1467     -19.214 333.601   8.869  1.00  0.00           C  
ATOM   3573  CD2 TYR A1467     -21.323 333.715   7.664  1.00  0.00           C  
ATOM   3574  CE1 TYR A1467     -19.180 335.007   8.938  1.00  0.00           C  
ATOM   3575  CE2 TYR A1467     -21.272 335.120   7.690  1.00  0.00           C  
ATOM   3576  CZ  TYR A1467     -20.194 335.766   8.320  1.00  0.00           C  
ATOM   3577  OH  TYR A1467     -20.117 337.124   8.287  1.00  0.00           O  
ATOM   3578  N   GLU A1468     -22.243 330.576  10.941  1.00 50.85           N  
ATOM   3579  CA  GLU A1468     -22.965 330.830  12.191  1.00 51.80           C  
ATOM   3580  C   GLU A1468     -22.102 330.464  13.405  1.00 52.74           C  
ATOM   3581  O   GLU A1468     -22.042 331.253  14.342  1.00 55.81           O  
ATOM   3582  CB  GLU A1468     -24.309 330.089  12.241  1.00  0.00           C  
ATOM   3583  CG  GLU A1468     -25.371 330.676  11.298  1.00  0.00           C  
ATOM   3584  CD  GLU A1468     -26.707 329.947  11.460  1.00  0.00           C  
ATOM   3585  OE1 GLU A1468     -27.394 330.226  12.469  1.00  0.00           O  
ATOM   3586  OE2 GLU A1468     -27.013 329.109  10.585  1.00  0.00           O1-
ATOM   3587  N   TYR A1469     -21.403 329.317  13.330  1.00 52.17           N  
ATOM   3588  CA  TYR A1469     -20.445 328.840  14.326  1.00 51.39           C  
ATOM   3589  C   TYR A1469     -19.235 329.768  14.519  1.00 49.97           C  
ATOM   3590  O   TYR A1469     -18.728 329.845  15.634  1.00 52.47           O  
ATOM   3591  CB  TYR A1469     -20.048 327.381  14.021  1.00 55.15           C  
ATOM   3592  CG  TYR A1469     -19.073 326.737  14.996  1.00 55.41           C  
ATOM   3593  CD1 TYR A1469     -19.407 326.627  16.363  1.00 50.54           C  
ATOM   3594  CD2 TYR A1469     -17.834 326.239  14.541  1.00 57.79           C  
ATOM   3595  CE1 TYR A1469     -18.505 326.033  17.268  1.00 53.55           C  
ATOM   3596  CE2 TYR A1469     -16.935 325.640  15.444  1.00 58.90           C  
ATOM   3597  CZ  TYR A1469     -17.268 325.541  16.809  1.00 60.58           C  
ATOM   3598  OH  TYR A1469     -16.393 324.969  17.686  1.00 62.57           O  
ATOM   3599  N   PHE A1470     -18.845 330.507  13.469  1.00 46.48           N  
ATOM   3600  CA  PHE A1470     -17.851 331.577  13.529  1.00 46.36           C  
ATOM   3601  C   PHE A1470     -18.254 332.706  14.496  1.00 46.39           C  
ATOM   3602  O   PHE A1470     -17.432 333.149  15.297  1.00 45.60           O  
ATOM   3603  CB  PHE A1470     -17.646 332.125  12.106  1.00  0.00           C  
ATOM   3604  CG  PHE A1470     -16.557 333.152  11.994  1.00  0.00           C  
ATOM   3605  CD1 PHE A1470     -16.822 334.539  11.972  1.00  0.00           C  
ATOM   3606  CD2 PHE A1470     -15.239 332.701  12.072  1.00  0.00           C  
ATOM   3607  CE1 PHE A1470     -15.762 335.441  11.973  1.00  0.00           C  
ATOM   3608  CE2 PHE A1470     -14.219 333.615  12.095  1.00  0.00           C  
ATOM   3609  CZ  PHE A1470     -14.456 334.980  12.042  1.00  0.00           C  
ATOM   3610  N   ARG A1471     -19.531 333.113  14.411  1.00 46.07           N  
ATOM   3611  CA  ARG A1471     -20.154 334.096  15.288  1.00 46.69           C  
ATOM   3612  C   ARG A1471     -20.393 333.544  16.708  1.00 45.49           C  
ATOM   3613  O   ARG A1471     -20.161 334.280  17.665  1.00 48.94           O  
ATOM   3614  CB  ARG A1471     -21.460 334.611  14.654  1.00  0.00           C  
ATOM   3615  CG  ARG A1471     -21.293 335.258  13.264  1.00  0.00           C  
ATOM   3616  CD  ARG A1471     -22.598 335.774  12.624  1.00  0.00           C  
ATOM   3617  NE  ARG A1471     -23.311 336.771  13.450  1.00  0.00           N  
ATOM   3618  CZ  ARG A1471     -24.359 336.562  14.273  1.00  0.00           C  
ATOM   3619  NH1 ARG A1471     -24.904 335.348  14.451  1.00  0.00           N1+
ATOM   3620  NH2 ARG A1471     -24.883 337.603  14.932  1.00  0.00           N1+
ATOM   3621  N   ARG A1472     -20.787 332.258  16.831  1.00 49.86           N  
ATOM   3622  CA  ARG A1472     -20.931 331.544  18.112  1.00 50.71           C  
ATOM   3623  C   ARG A1472     -19.610 331.463  18.894  1.00 47.14           C  
ATOM   3624  O   ARG A1472     -19.623 331.589  20.115  1.00 40.07           O  
ATOM   3625  CB  ARG A1472     -21.472 330.113  17.918  1.00  0.00           C  
ATOM   3626  CG  ARG A1472     -22.875 330.027  17.298  1.00  0.00           C  
ATOM   3627  CD  ARG A1472     -23.288 328.580  16.967  1.00  0.00           C  
ATOM   3628  NE  ARG A1472     -24.471 328.533  16.090  1.00  0.00           N  
ATOM   3629  CZ  ARG A1472     -25.771 328.590  16.438  1.00  0.00           C  
ATOM   3630  NH1 ARG A1472     -26.175 328.670  17.715  1.00  0.00           N1+
ATOM   3631  NH2 ARG A1472     -26.696 328.574  15.470  1.00  0.00           N1+
ATOM   3632  N   LEU A1473     -18.496 331.276  18.174  1.00 44.34           N  
ATOM   3633  CA  LEU A1473     -17.148 331.291  18.726  1.00 41.81           C  
ATOM   3634  C   LEU A1473     -16.707 332.690  19.179  1.00 40.68           C  
ATOM   3635  O   LEU A1473     -15.983 332.777  20.168  1.00 45.72           O  
ATOM   3636  CB  LEU A1473     -16.175 330.738  17.672  1.00 40.82           C  
ATOM   3637  CG  LEU A1473     -16.131 329.203  17.558  1.00 41.97           C  
ATOM   3638  CD1 LEU A1473     -15.195 328.815  16.405  1.00 44.43           C  
ATOM   3639  CD2 LEU A1473     -15.729 328.499  18.871  1.00 42.73           C  
ATOM   3640  N   ILE A1474     -17.149 333.746  18.472  1.00 41.00           N  
ATOM   3641  CA  ILE A1474     -16.849 335.136  18.813  1.00 41.09           C  
ATOM   3642  C   ILE A1474     -17.591 335.644  20.068  1.00 39.35           C  
ATOM   3643  O   ILE A1474     -16.938 336.309  20.871  1.00 41.85           O  
ATOM   3644  CB  ILE A1474     -16.993 336.104  17.597  1.00  0.00           C  
ATOM   3645  CG1 ILE A1474     -15.771 335.925  16.663  1.00  0.00           C  
ATOM   3646  CG2 ILE A1474     -17.165 337.601  17.946  1.00  0.00           C  
ATOM   3647  CD1 ILE A1474     -15.879 336.649  15.318  1.00  0.00           C  
ATOM   3648  N   VAL A1475     -18.888 335.305  20.259  1.00 39.77           N  
ATOM   3649  CA  VAL A1475     -19.619 335.626  21.505  1.00 43.24           C  
ATOM   3650  C   VAL A1475     -19.010 334.939  22.720  1.00 45.60           C  
ATOM   3651  O   VAL A1475     -18.779 335.598  23.729  1.00 48.08           O  
ATOM   3652  CB  VAL A1475     -21.135 335.246  21.552  1.00  0.00           C  
ATOM   3653  CG1 VAL A1475     -21.952 336.157  20.670  1.00  0.00           C  
ATOM   3654  CG2 VAL A1475     -21.511 333.792  21.228  1.00  0.00           C  
ATOM   3655  N   SER A1476     -18.748 333.634  22.576  1.00 47.44           N  
ATOM   3656  CA  SER A1476     -18.233 332.784  23.630  1.00 46.09           C  
ATOM   3657  C   SER A1476     -16.815 333.252  23.995  1.00 45.78           C  
ATOM   3658  O   SER A1476     -16.541 333.502  25.169  1.00 49.79           O  
ATOM   3659  CB  SER A1476     -18.349 331.321  23.145  1.00  0.00           C  
ATOM   3660  OG  SER A1476     -18.494 330.416  24.213  1.00  0.00           O  
ATOM   3661  N   GLY A1477     -15.990 333.464  22.956  1.00 43.76           N  
ATOM   3662  CA  GLY A1477     -14.626 333.971  23.023  1.00 45.52           C  
ATOM   3663  C   GLY A1477     -14.506 335.390  23.596  1.00 43.64           C  
ATOM   3664  O   GLY A1477     -13.423 335.775  24.034  1.00 39.71           O  
ATOM   3665  N   PHE A1478     -15.599 336.166  23.592  1.00 44.02           N  
ATOM   3666  CA  PHE A1478     -15.663 337.483  24.207  1.00 44.74           C  
ATOM   3667  C   PHE A1478     -16.065 337.371  25.685  1.00 43.22           C  
ATOM   3668  O   PHE A1478     -15.412 337.997  26.515  1.00 45.06           O  
ATOM   3669  CB  PHE A1478     -16.609 338.377  23.381  1.00  0.00           C  
ATOM   3670  CG  PHE A1478     -16.739 339.826  23.813  1.00  0.00           C  
ATOM   3671  CD1 PHE A1478     -15.604 340.558  24.223  1.00  0.00           C  
ATOM   3672  CD2 PHE A1478     -17.954 340.511  23.598  1.00  0.00           C  
ATOM   3673  CE1 PHE A1478     -15.706 341.919  24.453  1.00  0.00           C  
ATOM   3674  CE2 PHE A1478     -18.036 341.876  23.842  1.00  0.00           C  
ATOM   3675  CZ  PHE A1478     -16.914 342.576  24.264  1.00  0.00           C  
ATOM   3676  N   LEU A1479     -17.081 336.542  25.992  1.00 43.22           N  
ATOM   3677  CA  LEU A1479     -17.595 336.275  27.341  1.00 43.21           C  
ATOM   3678  C   LEU A1479     -16.541 335.712  28.317  1.00 43.11           C  
ATOM   3679  O   LEU A1479     -16.567 336.102  29.483  1.00 44.45           O  
ATOM   3680  CB  LEU A1479     -18.822 335.333  27.261  1.00  0.00           C  
ATOM   3681  CG  LEU A1479     -20.111 335.975  26.690  1.00  0.00           C  
ATOM   3682  CD1 LEU A1479     -21.164 334.897  26.345  1.00  0.00           C  
ATOM   3683  CD2 LEU A1479     -20.679 337.083  27.600  1.00  0.00           C  
ATOM   3684  N   GLU A1480     -15.619 334.857  27.835  1.00 41.10           N  
ATOM   3685  CA  GLU A1480     -14.463 334.359  28.599  1.00 42.92           C  
ATOM   3686  C   GLU A1480     -13.455 335.472  28.935  1.00 41.47           C  
ATOM   3687  O   GLU A1480     -12.872 335.451  30.016  1.00 43.40           O  
ATOM   3688  CB  GLU A1480     -13.751 333.242  27.805  1.00  0.00           C  
ATOM   3689  CG  GLU A1480     -13.069 333.743  26.507  1.00  0.00           C  
ATOM   3690  CD  GLU A1480     -12.390 332.714  25.615  1.00  0.00           C  
ATOM   3691  OE1 GLU A1480     -12.623 331.513  25.819  1.00  0.00           O  
ATOM   3692  OE2 GLU A1480     -11.656 333.159  24.706  1.00  0.00           O1-
ATOM   3693  N   ALA A1481     -13.251 336.395  27.979  1.00 40.60           N  
ATOM   3694  CA  ALA A1481     -12.230 337.432  28.022  1.00 42.53           C  
ATOM   3695  C   ALA A1481     -12.572 338.503  29.059  1.00 44.52           C  
ATOM   3696  O   ALA A1481     -11.660 339.005  29.709  1.00 47.87           O  
ATOM   3697  CB  ALA A1481     -12.062 338.030  26.617  1.00 43.99           C  
ATOM   3698  N   ARG A1482     -13.878 338.777  29.236  1.00 43.50           N  
ATOM   3699  CA  ARG A1482     -14.415 339.632  30.292  1.00 43.74           C  
ATOM   3700  C   ARG A1482     -14.214 339.053  31.702  1.00 44.38           C  
ATOM   3701  O   ARG A1482     -13.908 339.818  32.615  1.00 44.63           O  
ATOM   3702  CB  ARG A1482     -15.912 339.897  30.069  1.00 45.72           C  
ATOM   3703  CG  ARG A1482     -16.262 340.495  28.697  1.00 49.97           C  
ATOM   3704  CD  ARG A1482     -17.629 341.189  28.652  1.00 47.85           C  
ATOM   3705  NE  ARG A1482     -18.730 340.341  29.140  1.00 45.96           N  
ATOM   3706  CZ  ARG A1482     -19.894 340.777  29.654  1.00 44.05           C  
ATOM   3707  NH1 ARG A1482     -20.186 342.080  29.725  1.00 43.02           N1+
ATOM   3708  NH2 ARG A1482     -20.790 339.894  30.110  1.00 43.40           N1+
ATOM   3709  N   LYS A1483     -14.380 337.725  31.850  1.00 43.16           N  
ATOM   3710  CA  LYS A1483     -14.232 336.996  33.116  1.00 43.58           C  
ATOM   3711  C   LYS A1483     -12.791 336.953  33.652  1.00 42.44           C  
ATOM   3712  O   LYS A1483     -12.611 336.724  34.847  1.00 40.57           O  
ATOM   3713  CB  LYS A1483     -14.777 335.562  32.955  1.00 46.60           C  
ATOM   3714  CG  LYS A1483     -16.301 335.498  32.782  1.00 49.02           C  
ATOM   3715  CD  LYS A1483     -16.778 334.086  32.417  1.00 53.47           C  
ATOM   3716  CE  LYS A1483     -18.288 334.029  32.147  1.00 59.00           C  
ATOM   3717  NZ  LYS A1483     -18.721 332.671  31.774  1.00 62.34           N1+
ATOM   3718  N   HIS A1484     -11.806 337.173  32.768  1.00 43.20           N  
ATOM   3719  CA  HIS A1484     -10.377 337.170  33.078  1.00 43.35           C  
ATOM   3720  C   HIS A1484      -9.696 338.439  32.547  1.00 41.33           C  
ATOM   3721  O   HIS A1484      -8.502 338.398  32.250  1.00 38.91           O  
ATOM   3722  CB  HIS A1484      -9.745 335.885  32.511  1.00 44.65           C  
ATOM   3723  CG  HIS A1484     -10.340 334.613  33.056  1.00 45.00           C  
ATOM   3724  CD2 HIS A1484     -10.195 334.074  34.317  1.00 46.29           C  
ATOM   3725  ND1 HIS A1484     -11.181 333.786  32.304  1.00 43.98           N  
ATOM   3726  CE1 HIS A1484     -11.498 332.792  33.121  1.00 43.52           C  
ATOM   3727  NE2 HIS A1484     -10.947 332.914  34.329  1.00 44.05           N  
ATOM   3728  N   SER A1485     -10.466 339.539  32.436  1.00 40.81           N  
ATOM   3729  CA  SER A1485     -10.044 340.809  31.847  1.00 41.68           C  
ATOM   3730  C   SER A1485      -8.783 341.378  32.506  1.00 43.38           C  
ATOM   3731  O   SER A1485      -7.835 341.640  31.774  1.00 46.92           O  
ATOM   3732  CB  SER A1485     -11.215 341.812  31.841  1.00  0.00           C  
ATOM   3733  OG  SER A1485     -10.867 343.028  31.208  1.00  0.00           O  
ATOM   3734  N   GLU A1486      -8.783 341.478  33.851  1.00 46.97           N  
ATOM   3735  CA  GLU A1486      -7.696 342.000  34.689  1.00 50.54           C  
ATOM   3736  C   GLU A1486      -6.307 341.416  34.407  1.00 48.91           C  
ATOM   3737  O   GLU A1486      -5.349 342.186  34.388  1.00 44.34           O  
ATOM   3738  CB  GLU A1486      -8.027 341.830  36.181  1.00  0.00           C  
ATOM   3739  CG  GLU A1486      -9.250 342.651  36.639  1.00  0.00           C  
ATOM   3740  CD  GLU A1486      -9.510 342.643  38.156  1.00  0.00           C  
ATOM   3741  OE1 GLU A1486      -8.777 341.954  38.902  1.00  0.00           O  
ATOM   3742  OE2 GLU A1486     -10.459 343.353  38.554  1.00  0.00           O1-
ATOM   3743  N   GLU A1487      -6.234 340.094  34.162  1.00 48.94           N  
ATOM   3744  CA  GLU A1487      -5.009 339.383  33.794  1.00 48.62           C  
ATOM   3745  C   GLU A1487      -4.388 339.931  32.502  1.00 46.76           C  
ATOM   3746  O   GLU A1487      -3.184 340.160  32.478  1.00 46.88           O  
ATOM   3747  CB  GLU A1487      -5.281 337.872  33.641  1.00  0.00           C  
ATOM   3748  CG  GLU A1487      -5.882 337.196  34.893  1.00  0.00           C  
ATOM   3749  CD  GLU A1487      -6.061 335.669  34.791  1.00  0.00           C  
ATOM   3750  OE1 GLU A1487      -6.012 335.117  33.669  1.00  0.00           O  
ATOM   3751  OE2 GLU A1487      -6.262 335.064  35.866  1.00  0.00           O1-
ATOM   3752  N   ILE A1488      -5.235 340.170  31.488  1.00 44.56           N  
ATOM   3753  CA  ILE A1488      -4.881 340.656  30.156  1.00 46.25           C  
ATOM   3754  C   ILE A1488      -4.397 342.125  30.188  1.00 45.58           C  
ATOM   3755  O   ILE A1488      -3.365 342.422  29.585  1.00 45.94           O  
ATOM   3756  CB  ILE A1488      -6.096 340.544  29.179  1.00  0.00           C  
ATOM   3757  CG1 ILE A1488      -6.753 339.140  29.201  1.00  0.00           C  
ATOM   3758  CG2 ILE A1488      -5.742 340.897  27.726  1.00  0.00           C  
ATOM   3759  CD1 ILE A1488      -8.154 339.111  28.576  1.00  0.00           C  
ATOM   3760  N   ILE A1489      -5.116 343.002  30.920  1.00 44.12           N  
ATOM   3761  CA  ILE A1489      -4.785 344.431  31.058  1.00 44.37           C  
ATOM   3762  C   ILE A1489      -3.493 344.660  31.871  1.00 44.59           C  
ATOM   3763  O   ILE A1489      -2.805 345.645  31.606  1.00 42.38           O  
ATOM   3764  CB  ILE A1489      -5.899 345.316  31.724  1.00  0.00           C  
ATOM   3765  CG1 ILE A1489      -7.258 344.608  31.852  1.00  0.00           C  
ATOM   3766  CG2 ILE A1489      -6.030 346.651  30.972  1.00  0.00           C  
ATOM   3767  CD1 ILE A1489      -8.387 345.381  32.548  1.00  0.00           C  
ATOM   3768  N   LEU A1490      -3.175 343.736  32.801  1.00 44.73           N  
ATOM   3769  CA  LEU A1490      -1.953 343.713  33.613  1.00 45.16           C  
ATOM   3770  C   LEU A1490      -0.674 343.728  32.755  1.00 43.34           C  
ATOM   3771  O   LEU A1490       0.232 344.495  33.066  1.00 44.76           O  
ATOM   3772  CB  LEU A1490      -1.962 342.483  34.566  1.00  0.00           C  
ATOM   3773  CG  LEU A1490      -1.763 342.807  36.064  1.00  0.00           C  
ATOM   3774  CD1 LEU A1490      -2.886 343.705  36.630  1.00  0.00           C  
ATOM   3775  CD2 LEU A1490      -1.571 341.514  36.891  1.00  0.00           C  
ATOM   3776  N   PHE A1491      -0.640 342.924  31.674  1.00 40.89           N  
ATOM   3777  CA  PHE A1491       0.488 342.855  30.735  1.00 38.87           C  
ATOM   3778  C   PHE A1491       0.821 344.188  30.074  1.00 37.97           C  
ATOM   3779  O   PHE A1491       1.977 344.608  30.109  1.00 36.16           O  
ATOM   3780  CB  PHE A1491       0.263 341.783  29.648  1.00  0.00           C  
ATOM   3781  CG  PHE A1491       0.405 340.397  30.213  1.00  0.00           C  
ATOM   3782  CD1 PHE A1491      -0.712 339.775  30.791  1.00  0.00           C  
ATOM   3783  CD2 PHE A1491       1.690 339.866  30.431  1.00  0.00           C  
ATOM   3784  CE1 PHE A1491      -0.535 338.673  31.611  1.00  0.00           C  
ATOM   3785  CE2 PHE A1491       1.845 338.739  31.219  1.00  0.00           C  
ATOM   3786  CZ  PHE A1491       0.734 338.159  31.813  1.00  0.00           C  
ATOM   3787  N   VAL A1492      -0.216 344.808  29.496  1.00 39.23           N  
ATOM   3788  CA  VAL A1492      -0.124 346.045  28.734  1.00 39.38           C  
ATOM   3789  C   VAL A1492       0.176 347.258  29.638  1.00 40.13           C  
ATOM   3790  O   VAL A1492       1.027 348.067  29.274  1.00 42.38           O  
ATOM   3791  CB  VAL A1492      -1.433 346.288  27.928  1.00 38.37           C  
ATOM   3792  CG1 VAL A1492      -1.432 347.584  27.103  1.00 38.58           C  
ATOM   3793  CG2 VAL A1492      -1.734 345.107  26.991  1.00 38.97           C  
ATOM   3794  N   GLU A1493      -0.487 347.339  30.806  1.00 42.50           N  
ATOM   3795  CA  GLU A1493      -0.344 348.435  31.766  1.00 48.15           C  
ATOM   3796  C   GLU A1493       1.038 348.503  32.437  1.00 44.89           C  
ATOM   3797  O   GLU A1493       1.576 349.602  32.574  1.00 46.92           O  
ATOM   3798  CB  GLU A1493      -1.513 348.397  32.772  1.00 53.10           C  
ATOM   3799  CG  GLU A1493      -1.478 349.536  33.817  1.00 56.63           C  
ATOM   3800  CD  GLU A1493      -2.731 349.679  34.696  1.00 59.76           C  
ATOM   3801  OE1 GLU A1493      -3.612 348.789  34.662  1.00 61.85           O  
ATOM   3802  OE2 GLU A1493      -2.783 350.707  35.406  1.00 57.94           O1-
ATOM   3803  N   LEU A1494       1.607 347.341  32.801  1.00 44.05           N  
ATOM   3804  CA  LEU A1494       2.965 347.243  33.344  1.00 44.37           C  
ATOM   3805  C   LEU A1494       4.061 347.417  32.273  1.00 43.71           C  
ATOM   3806  O   LEU A1494       5.186 347.737  32.656  1.00 43.02           O  
ATOM   3807  CB  LEU A1494       3.147 345.912  34.105  1.00  0.00           C  
ATOM   3808  CG  LEU A1494       2.699 345.945  35.581  1.00  0.00           C  
ATOM   3809  CD1 LEU A1494       1.201 346.210  35.798  1.00  0.00           C  
ATOM   3810  CD2 LEU A1494       3.112 344.654  36.288  1.00  0.00           C  
ATOM   3811  N   MET A1495       3.731 347.240  30.978  1.00 45.21           N  
ATOM   3812  CA  MET A1495       4.609 347.551  29.839  1.00 47.12           C  
ATOM   3813  C   MET A1495       4.544 349.016  29.381  1.00 45.96           C  
ATOM   3814  O   MET A1495       5.400 349.414  28.592  1.00 47.95           O  
ATOM   3815  CB  MET A1495       4.298 346.639  28.630  1.00 47.38           C  
ATOM   3816  CG  MET A1495       4.997 345.272  28.602  1.00 44.67           C  
ATOM   3817  SD  MET A1495       6.770 345.252  28.948  1.00 45.36           S  
ATOM   3818  CE  MET A1495       6.668 344.778  30.679  1.00 49.53           C  
ATOM   3819  N   MET A1496       3.601 349.812  29.906  1.00 48.01           N  
ATOM   3820  CA  MET A1496       3.446 351.229  29.577  1.00 51.87           C  
ATOM   3821  C   MET A1496       4.368 352.278  30.274  1.00 50.99           C  
ATOM   3822  O   MET A1496       4.382 353.403  29.776  1.00 44.38           O  
ATOM   3823  CB  MET A1496       1.948 351.582  29.756  1.00  0.00           C  
ATOM   3824  CG  MET A1496       1.508 352.953  29.217  1.00  0.00           C  
ATOM   3825  SD  MET A1496      -0.283 353.144  29.035  1.00  0.00           S  
ATOM   3826  CE  MET A1496      -0.335 354.662  28.048  1.00  0.00           C  
ATOM   3827  N   PRO A1497       5.104 351.991  31.382  1.00 51.39           N  
ATOM   3828  CA  PRO A1497       5.332 353.013  32.427  1.00 54.49           C  
ATOM   3829  C   PRO A1497       6.270 354.173  32.052  1.00 58.46           C  
ATOM   3830  O   PRO A1497       5.827 355.316  32.129  1.00 72.85           O  
ATOM   3831  CB  PRO A1497       5.833 352.220  33.642  1.00  0.00           C  
ATOM   3832  CG  PRO A1497       6.474 350.995  33.033  1.00  0.00           C  
ATOM   3833  CD  PRO A1497       5.553 350.698  31.876  1.00  0.00           C  
ATOM   3834  N   ALA A1498       7.515 353.879  31.641  1.00 56.34           N  
ATOM   3835  CA  ALA A1498       8.448 354.883  31.113  1.00 57.76           C  
ATOM   3836  C   ALA A1498       8.897 354.447  29.719  1.00 56.79           C  
ATOM   3837  O   ALA A1498      10.094 354.344  29.450  1.00 65.71           O  
ATOM   3838  CB  ALA A1498       9.624 355.099  32.076  1.00  0.00           C  
ATOM   3839  N   LEU A1499       7.904 354.156  28.871  1.00 51.96           N  
ATOM   3840  CA  LEU A1499       8.114 353.478  27.608  1.00 52.40           C  
ATOM   3841  C   LEU A1499       7.566 354.328  26.450  1.00 53.77           C  
ATOM   3842  O   LEU A1499       6.439 354.819  26.507  1.00 54.00           O  
ATOM   3843  CB  LEU A1499       7.594 352.036  27.775  1.00  0.00           C  
ATOM   3844  CG  LEU A1499       7.525 351.219  26.480  1.00  0.00           C  
ATOM   3845  CD1 LEU A1499       7.834 349.720  26.673  1.00  0.00           C  
ATOM   3846  CD2 LEU A1499       6.165 351.422  25.822  1.00  0.00           C  
ATOM   3847  N   LYS A1500       8.439 354.498  25.443  1.00 61.12           N  
ATOM   3848  CA  LYS A1500       8.296 355.381  24.286  1.00 67.24           C  
ATOM   3849  C   LYS A1500       7.592 354.726  23.078  1.00 61.86           C  
ATOM   3850  O   LYS A1500       7.209 355.460  22.167  1.00 69.87           O  
ATOM   3851  CB  LYS A1500       9.719 355.912  23.947  1.00  0.00           C  
ATOM   3852  CG  LYS A1500       9.868 356.612  22.583  1.00  0.00           C  
ATOM   3853  CD  LYS A1500      11.237 357.239  22.302  1.00  0.00           C  
ATOM   3854  CE  LYS A1500      11.297 357.677  20.828  1.00  0.00           C  
ATOM   3855  NZ  LYS A1500      12.524 358.414  20.503  1.00  0.00           N1+
ATOM   3856  N   ILE A1501       7.450 353.386  23.071  1.00 56.36           N  
ATOM   3857  CA  ILE A1501       6.929 352.568  21.963  1.00 52.96           C  
ATOM   3858  C   ILE A1501       5.598 353.125  21.394  1.00 51.99           C  
ATOM   3859  O   ILE A1501       4.729 353.473  22.198  1.00 52.14           O  
ATOM   3860  CB  ILE A1501       6.645 351.107  22.426  1.00  0.00           C  
ATOM   3861  CG1 ILE A1501       7.875 350.423  23.055  1.00  0.00           C  
ATOM   3862  CG2 ILE A1501       6.053 350.182  21.352  1.00  0.00           C  
ATOM   3863  CD1 ILE A1501       8.963 350.022  22.061  1.00  0.00           C  
ATOM   3864  N   PRO A1502       5.470 353.218  20.047  1.00 52.54           N  
ATOM   3865  CA  PRO A1502       4.263 353.730  19.363  1.00 51.80           C  
ATOM   3866  C   PRO A1502       2.886 353.204  19.811  1.00 50.04           C  
ATOM   3867  O   PRO A1502       1.916 353.945  19.674  1.00 56.25           O  
ATOM   3868  CB  PRO A1502       4.517 353.391  17.892  1.00 54.36           C  
ATOM   3869  CG  PRO A1502       6.019 353.468  17.743  1.00 55.94           C  
ATOM   3870  CD  PRO A1502       6.513 352.898  19.062  1.00 55.46           C  
ATOM   3871  N   CYS A1503       2.821 351.974  20.356  1.00 48.53           N  
ATOM   3872  CA  CYS A1503       1.621 351.363  20.939  1.00 49.12           C  
ATOM   3873  C   CYS A1503       1.202 351.938  22.312  1.00 49.85           C  
ATOM   3874  O   CYS A1503       0.245 351.423  22.885  1.00 54.25           O  
ATOM   3875  CB  CYS A1503       1.704 349.821  20.940  1.00 50.08           C  
ATOM   3876  SG  CYS A1503       2.795 349.156  22.226  1.00 54.52           S  
ATOM   3877  N   PHE A1504       1.848 353.022  22.777  1.00 49.96           N  
ATOM   3878  CA  PHE A1504       1.472 353.782  23.974  1.00 52.95           C  
ATOM   3879  C   PHE A1504       1.543 355.308  23.771  1.00 55.43           C  
ATOM   3880  O   PHE A1504       1.449 356.038  24.757  1.00 53.48           O  
ATOM   3881  CB  PHE A1504       2.371 353.360  25.146  1.00 52.42           C  
ATOM   3882  CG  PHE A1504       2.241 351.911  25.555  1.00 50.78           C  
ATOM   3883  CD1 PHE A1504       1.112 351.461  26.260  1.00 51.99           C  
ATOM   3884  CD2 PHE A1504       3.193 350.972  25.130  1.00 50.69           C  
ATOM   3885  CE1 PHE A1504       1.044 350.142  26.674  1.00 49.69           C  
ATOM   3886  CE2 PHE A1504       3.129 349.660  25.576  1.00 51.89           C  
ATOM   3887  CZ  PHE A1504       2.063 349.253  26.364  1.00 49.69           C  
ATOM   3888  N   ALA A1505       1.715 355.759  22.515  1.00 63.57           N  
ATOM   3889  CA  ALA A1505       1.957 357.143  22.103  1.00 72.04           C  
ATOM   3890  C   ALA A1505       1.004 358.205  22.679  1.00 75.29           C  
ATOM   3891  O   ALA A1505      -0.182 357.939  22.878  1.00 93.11           O  
ATOM   3892  CB  ALA A1505       1.903 357.199  20.568  1.00  0.00           C  
ATOM   3893  N   ASN A1506       1.552 359.424  22.835  1.00 31.02           N  
ATOM   3894  CA  ASN A1506       0.800 360.676  22.942  1.00 32.28           C  
ATOM   3895  C   ASN A1506       0.135 360.924  21.574  1.00 31.44           C  
ATOM   3896  O   ASN A1506       0.789 361.384  20.638  1.00 32.07           O  
ATOM   3897  CB  ASN A1506       1.760 361.813  23.361  1.00  0.00           C  
ATOM   3898  CG  ASN A1506       1.023 363.084  23.794  1.00  0.00           C  
ATOM   3899  ND2 ASN A1506       0.855 364.035  22.873  1.00  0.00           N  
ATOM   3900  OD1 ASN A1506       0.615 363.208  24.946  1.00  0.00           O  
ATOM   3901  N   GLY A1507      -1.119 360.476  21.483  1.00 31.02           N  
ATOM   3902  CA  GLY A1507      -1.789 360.134  20.237  1.00 30.54           C  
ATOM   3903  C   GLY A1507      -2.979 359.219  20.567  1.00 30.29           C  
ATOM   3904  O   GLY A1507      -3.936 359.196  19.795  1.00 30.82           O  
ATOM   3905  N   THR A1508      -2.961 358.538  21.732  1.00 27.98           N  
ATOM   3906  CA  THR A1508      -4.171 358.118  22.437  1.00 27.56           C  
ATOM   3907  C   THR A1508      -4.385 359.018  23.655  1.00 27.51           C  
ATOM   3908  O   THR A1508      -5.396 359.703  23.671  1.00 28.08           O  
ATOM   3909  CB  THR A1508      -4.218 356.624  22.864  1.00  0.00           C  
ATOM   3910  CG2 THR A1508      -3.036 356.112  23.710  1.00  0.00           C  
ATOM   3911  OG1 THR A1508      -5.369 356.322  23.610  1.00  0.00           O  
ATOM   3912  N   GLN A1509      -3.455 359.007  24.632  1.00 83.67           N  
ATOM   3913  CA  GLN A1509      -3.601 359.518  26.011  1.00 80.98           C  
ATOM   3914  C   GLN A1509      -4.400 358.555  26.926  1.00 77.41           C  
ATOM   3915  O   GLN A1509      -4.304 358.684  28.145  1.00 76.39           O  
ATOM   3916  CB  GLN A1509      -4.258 360.924  26.071  1.00  0.00           C  
ATOM   3917  CG  GLN A1509      -3.661 361.995  25.128  1.00  0.00           C  
ATOM   3918  CD  GLN A1509      -4.683 363.080  24.777  1.00  0.00           C  
ATOM   3919  NE2 GLN A1509      -4.312 364.346  24.967  1.00  0.00           N  
ATOM   3920  OE1 GLN A1509      -5.783 362.789  24.311  1.00  0.00           O  
ATOM   3921  N   PHE A1510      -5.175 357.632  26.334  1.00 69.99           N  
ATOM   3922  CA  PHE A1510      -6.177 356.781  26.975  1.00 63.71           C  
ATOM   3923  C   PHE A1510      -6.019 355.299  26.583  1.00 58.53           C  
ATOM   3924  O   PHE A1510      -7.019 354.624  26.353  1.00 55.85           O  
ATOM   3925  CB  PHE A1510      -7.598 357.382  26.747  1.00  0.00           C  
ATOM   3926  CG  PHE A1510      -7.956 357.896  25.352  1.00  0.00           C  
ATOM   3927  CD1 PHE A1510      -8.174 357.013  24.272  1.00  0.00           C  
ATOM   3928  CD2 PHE A1510      -8.012 359.285  25.105  1.00  0.00           C  
ATOM   3929  CE1 PHE A1510      -8.419 357.506  22.996  1.00  0.00           C  
ATOM   3930  CE2 PHE A1510      -8.290 359.761  23.829  1.00  0.00           C  
ATOM   3931  CZ  PHE A1510      -8.475 358.875  22.775  1.00  0.00           C  
ATOM   3932  N   CYS A1511      -4.763 354.820  26.495  1.00 55.07           N  
ATOM   3933  CA  CYS A1511      -4.389 353.500  25.967  1.00 48.74           C  
ATOM   3934  C   CYS A1511      -5.034 352.327  26.728  1.00 46.01           C  
ATOM   3935  O   CYS A1511      -5.649 351.458  26.108  1.00 53.60           O  
ATOM   3936  CB  CYS A1511      -2.855 353.318  25.917  1.00  0.00           C  
ATOM   3937  SG  CYS A1511      -2.403 352.171  24.592  1.00  0.00           S  
ATOM   3938  N   ILE A1512      -4.888 352.352  28.063  1.00 43.59           N  
ATOM   3939  CA  ILE A1512      -5.415 351.342  28.976  1.00 43.73           C  
ATOM   3940  C   ILE A1512      -6.934 351.491  29.161  1.00 43.06           C  
ATOM   3941  O   ILE A1512      -7.620 350.474  29.160  1.00 43.87           O  
ATOM   3942  CB  ILE A1512      -4.725 351.406  30.372  1.00 45.92           C  
ATOM   3943  CG1 ILE A1512      -3.186 351.327  30.266  1.00 48.19           C  
ATOM   3944  CG2 ILE A1512      -5.234 350.353  31.376  1.00 46.88           C  
ATOM   3945  CD1 ILE A1512      -2.640 350.133  29.471  1.00 47.99           C  
ATOM   3946  N   GLU A1513      -7.436 352.735  29.259  1.00 44.16           N  
ATOM   3947  CA  GLU A1513      -8.865 353.053  29.362  1.00 45.05           C  
ATOM   3948  C   GLU A1513      -9.677 352.521  28.170  1.00 49.42           C  
ATOM   3949  O   GLU A1513     -10.707 351.886  28.379  1.00 54.35           O  
ATOM   3950  CB  GLU A1513      -9.058 354.575  29.495  1.00  0.00           C  
ATOM   3951  CG  GLU A1513      -8.380 355.192  30.739  1.00  0.00           C  
ATOM   3952  CD  GLU A1513      -8.555 356.713  30.893  1.00  0.00           C  
ATOM   3953  OE1 GLU A1513      -9.092 357.366  29.970  1.00  0.00           O  
ATOM   3954  OE2 GLU A1513      -8.129 357.210  31.958  1.00  0.00           O1-
ATOM   3955  N   SER A1514      -9.151 352.742  26.955  1.00 47.90           N  
ATOM   3956  CA  SER A1514      -9.690 352.252  25.691  1.00 44.88           C  
ATOM   3957  C   SER A1514      -9.651 350.717  25.581  1.00 42.06           C  
ATOM   3958  O   SER A1514     -10.608 350.140  25.069  1.00 43.20           O  
ATOM   3959  CB  SER A1514      -8.931 352.949  24.547  1.00  0.00           C  
ATOM   3960  OG  SER A1514      -9.446 352.637  23.273  1.00  0.00           O  
ATOM   3961  N   LEU A1515      -8.587 350.082  26.110  1.00 40.52           N  
ATOM   3962  CA  LEU A1515      -8.463 348.627  26.215  1.00 40.35           C  
ATOM   3963  C   LEU A1515      -9.560 348.005  27.100  1.00 40.07           C  
ATOM   3964  O   LEU A1515     -10.184 347.044  26.654  1.00 40.75           O  
ATOM   3965  CB  LEU A1515      -7.023 348.253  26.647  1.00 40.16           C  
ATOM   3966  CG  LEU A1515      -6.730 346.750  26.864  1.00 41.44           C  
ATOM   3967  CD1 LEU A1515      -7.015 345.900  25.615  1.00 37.80           C  
ATOM   3968  CD2 LEU A1515      -5.283 346.548  27.344  1.00 43.83           C  
ATOM   3969  N   LYS A1516      -9.815 348.594  28.287  1.00 40.58           N  
ATOM   3970  CA  LYS A1516     -10.883 348.182  29.209  1.00 40.76           C  
ATOM   3971  C   LYS A1516     -12.295 348.356  28.624  1.00 40.58           C  
ATOM   3972  O   LYS A1516     -13.143 347.492  28.847  1.00 37.43           O  
ATOM   3973  CB  LYS A1516     -10.808 348.940  30.550  1.00 42.67           C  
ATOM   3974  CG  LYS A1516      -9.501 348.756  31.333  1.00 46.17           C  
ATOM   3975  CD  LYS A1516      -9.667 349.011  32.837  1.00 47.64           C  
ATOM   3976  CE  LYS A1516      -8.333 349.343  33.528  1.00 52.43           C  
ATOM   3977  NZ  LYS A1516      -8.481 349.464  34.988  1.00 60.67           N1+
ATOM   3978  N   GLU A1517     -12.516 349.454  27.878  1.00 45.15           N  
ATOM   3979  CA  GLU A1517     -13.767 349.743  27.177  1.00 47.11           C  
ATOM   3980  C   GLU A1517     -14.121 348.702  26.106  1.00 46.30           C  
ATOM   3981  O   GLU A1517     -15.301 348.396  25.970  1.00 47.36           O  
ATOM   3982  CB  GLU A1517     -13.731 351.158  26.572  1.00 48.02           C  
ATOM   3983  CG  GLU A1517     -13.917 352.276  27.622  1.00 49.26           C  
ATOM   3984  CD  GLU A1517     -13.692 353.709  27.109  1.00 50.92           C  
ATOM   3985  OE1 GLU A1517     -13.345 353.889  25.919  1.00 49.07           O  
ATOM   3986  OE2 GLU A1517     -13.876 354.625  27.940  1.00 53.79           O1-
ATOM   3987  N   ARG A1518     -13.119 348.135  25.410  1.00 46.01           N  
ATOM   3988  CA  ARG A1518     -13.334 347.067  24.430  1.00 46.38           C  
ATOM   3989  C   ARG A1518     -13.748 345.721  25.036  1.00 47.19           C  
ATOM   3990  O   ARG A1518     -14.365 344.943  24.311  1.00 49.87           O  
ATOM   3991  CB  ARG A1518     -12.105 346.880  23.533  1.00 44.34           C  
ATOM   3992  CG  ARG A1518     -11.905 348.053  22.566  1.00 44.83           C  
ATOM   3993  CD  ARG A1518     -10.846 347.762  21.501  1.00 46.20           C  
ATOM   3994  NE  ARG A1518      -9.484 347.664  22.054  1.00 44.91           N  
ATOM   3995  CZ  ARG A1518      -8.605 348.668  22.219  1.00 46.00           C  
ATOM   3996  NH1 ARG A1518      -8.932 349.941  21.974  1.00 45.21           N1+
ATOM   3997  NH2 ARG A1518      -7.365 348.391  22.634  1.00 49.98           N1+
ATOM   3998  N   PHE A1519     -13.474 345.479  26.331  1.00 45.34           N  
ATOM   3999  CA  PHE A1519     -14.065 344.347  27.051  1.00 43.74           C  
ATOM   4000  C   PHE A1519     -15.579 344.486  27.248  1.00 42.11           C  
ATOM   4001  O   PHE A1519     -16.248 343.459  27.305  1.00 43.74           O  
ATOM   4002  CB  PHE A1519     -13.348 344.062  28.383  1.00 44.59           C  
ATOM   4003  CG  PHE A1519     -11.991 343.424  28.189  1.00 45.09           C  
ATOM   4004  CD1 PHE A1519     -10.846 344.230  28.044  1.00 44.40           C  
ATOM   4005  CD2 PHE A1519     -11.890 342.038  27.955  1.00 47.14           C  
ATOM   4006  CE1 PHE A1519      -9.625 343.658  27.719  1.00 46.91           C  
ATOM   4007  CE2 PHE A1519     -10.661 341.485  27.632  1.00 47.55           C  
ATOM   4008  CZ  PHE A1519      -9.536 342.290  27.512  1.00 47.51           C  
ATOM   4009  N   MET A1520     -16.091 345.730  27.318  1.00 41.17           N  
ATOM   4010  CA  MET A1520     -17.506 346.076  27.492  1.00 46.02           C  
ATOM   4011  C   MET A1520     -18.132 345.378  28.718  1.00 45.44           C  
ATOM   4012  O   MET A1520     -19.184 344.749  28.605  1.00 49.57           O  
ATOM   4013  CB  MET A1520     -18.302 345.805  26.193  1.00  0.00           C  
ATOM   4014  CG  MET A1520     -17.990 346.698  24.983  1.00  0.00           C  
ATOM   4015  SD  MET A1520     -18.294 348.487  25.168  1.00  0.00           S  
ATOM   4016  CE  MET A1520     -19.937 348.573  25.924  1.00  0.00           C  
ATOM   4017  N   THR A1521     -17.431 345.475  29.859  1.00 42.94           N  
ATOM   4018  CA  THR A1521     -17.756 344.867  31.155  1.00 44.61           C  
ATOM   4019  C   THR A1521     -19.186 345.135  31.684  1.00 45.88           C  
ATOM   4020  O   THR A1521     -19.748 344.265  32.349  1.00 43.21           O  
ATOM   4021  CB  THR A1521     -16.663 345.198  32.231  1.00  0.00           C  
ATOM   4022  CG2 THR A1521     -15.870 346.496  31.983  1.00  0.00           C  
ATOM   4023  OG1 THR A1521     -17.136 345.253  33.567  1.00  0.00           O  
ATOM   4024  N   ASN A1522     -19.750 346.304  31.343  1.00 50.50           N  
ATOM   4025  CA  ASN A1522     -21.098 346.739  31.716  1.00 51.70           C  
ATOM   4026  C   ASN A1522     -22.247 346.021  30.978  1.00 48.26           C  
ATOM   4027  O   ASN A1522     -23.358 346.026  31.507  1.00 48.80           O  
ATOM   4028  CB  ASN A1522     -21.207 348.277  31.558  1.00  0.00           C  
ATOM   4029  CG  ASN A1522     -20.841 348.806  30.164  1.00  0.00           C  
ATOM   4030  ND2 ASN A1522     -21.846 349.117  29.343  1.00  0.00           N  
ATOM   4031  OD1 ASN A1522     -19.664 348.936  29.835  1.00  0.00           O  
ATOM   4032  N   LEU A1523     -21.998 345.452  29.782  1.00 47.56           N  
ATOM   4033  CA  LEU A1523     -23.048 344.857  28.948  1.00 48.83           C  
ATOM   4034  C   LEU A1523     -23.646 343.576  29.544  1.00 47.26           C  
ATOM   4035  O   LEU A1523     -22.957 342.817  30.223  1.00 49.12           O  
ATOM   4036  CB  LEU A1523     -22.516 344.536  27.533  1.00  0.00           C  
ATOM   4037  CG  LEU A1523     -22.118 345.745  26.672  1.00  0.00           C  
ATOM   4038  CD1 LEU A1523     -21.705 345.252  25.268  1.00  0.00           C  
ATOM   4039  CD2 LEU A1523     -23.197 346.840  26.594  1.00  0.00           C  
ATOM   4040  N   THR A1524     -24.911 343.325  29.185  1.00 46.55           N  
ATOM   4041  CA  THR A1524     -25.517 342.001  29.270  1.00 48.39           C  
ATOM   4042  C   THR A1524     -25.148 341.185  28.006  1.00 46.35           C  
ATOM   4043  O   THR A1524     -24.765 341.766  26.988  1.00 44.54           O  
ATOM   4044  CB  THR A1524     -27.059 342.118  29.438  1.00 51.39           C  
ATOM   4045  CG2 THR A1524     -27.792 342.820  28.283  1.00 49.93           C  
ATOM   4046  OG1 THR A1524     -27.659 340.847  29.597  1.00 75.41           O  
ATOM   4047  N   VAL A1525     -25.262 339.852  28.101  1.00 47.84           N  
ATOM   4048  CA  VAL A1525     -25.026 338.878  27.028  1.00 49.63           C  
ATOM   4049  C   VAL A1525     -25.810 339.140  25.717  1.00 49.61           C  
ATOM   4050  O   VAL A1525     -25.263 338.889  24.643  1.00 53.26           O  
ATOM   4051  CB  VAL A1525     -25.259 337.422  27.543  1.00  0.00           C  
ATOM   4052  CG1 VAL A1525     -26.514 337.273  28.426  1.00  0.00           C  
ATOM   4053  CG2 VAL A1525     -25.271 336.334  26.449  1.00  0.00           C  
ATOM   4054  N   ASP A1526     -27.029 339.697  25.825  1.00 51.55           N  
ATOM   4055  CA  ASP A1526     -27.847 340.191  24.710  1.00 58.72           C  
ATOM   4056  C   ASP A1526     -27.134 341.286  23.886  1.00 58.16           C  
ATOM   4057  O   ASP A1526     -27.103 341.196  22.660  1.00 57.66           O  
ATOM   4058  CB  ASP A1526     -29.271 340.581  25.206  1.00  0.00           C  
ATOM   4059  CG  ASP A1526     -30.059 341.591  24.351  1.00  0.00           C  
ATOM   4060  OD1 ASP A1526     -30.573 341.173  23.290  1.00  0.00           O  
ATOM   4061  OD2 ASP A1526     -30.010 342.791  24.701  1.00  0.00           O1-
ATOM   4062  N   VAL A1527     -26.562 342.288  24.573  1.00 58.01           N  
ATOM   4063  CA  VAL A1527     -25.868 343.403  23.928  1.00 58.07           C  
ATOM   4064  C   VAL A1527     -24.456 343.001  23.444  1.00 56.46           C  
ATOM   4065  O   VAL A1527     -23.961 343.603  22.493  1.00 54.08           O  
ATOM   4066  CB  VAL A1527     -25.777 344.657  24.843  1.00  0.00           C  
ATOM   4067  CG1 VAL A1527     -25.200 345.886  24.109  1.00  0.00           C  
ATOM   4068  CG2 VAL A1527     -27.153 345.055  25.406  1.00  0.00           C  
ATOM   4069  N   CYS A1528     -23.863 341.948  24.041  1.00 57.04           N  
ATOM   4070  CA  CYS A1528     -22.652 341.294  23.537  1.00 54.21           C  
ATOM   4071  C   CYS A1528     -22.912 340.592  22.190  1.00 55.81           C  
ATOM   4072  O   CYS A1528     -22.063 340.707  21.311  1.00 52.12           O  
ATOM   4073  CB  CYS A1528     -22.035 340.300  24.540  1.00  0.00           C  
ATOM   4074  SG  CYS A1528     -21.451 341.171  26.021  1.00  0.00           S  
ATOM   4075  N   ILE A1529     -24.093 339.956  22.027  1.00 54.98           N  
ATOM   4076  CA  ILE A1529     -24.596 339.385  20.766  1.00 56.99           C  
ATOM   4077  C   ILE A1529     -24.742 340.442  19.652  1.00 59.35           C  
ATOM   4078  O   ILE A1529     -24.399 340.160  18.507  1.00 58.28           O  
ATOM   4079  CB  ILE A1529     -25.948 338.601  20.968  1.00  0.00           C  
ATOM   4080  CG1 ILE A1529     -25.715 337.092  20.741  1.00  0.00           C  
ATOM   4081  CG2 ILE A1529     -27.184 339.070  20.149  1.00  0.00           C  
ATOM   4082  CD1 ILE A1529     -26.937 336.200  21.006  1.00  0.00           C  
ATOM   4083  N   GLN A1530     -25.227 341.640  20.016  1.00 56.41           N  
ATOM   4084  CA  GLN A1530     -25.344 342.790  19.122  1.00 54.73           C  
ATOM   4085  C   GLN A1530     -23.970 343.352  18.719  1.00 52.77           C  
ATOM   4086  O   GLN A1530     -23.799 343.750  17.567  1.00 50.11           O  
ATOM   4087  CB  GLN A1530     -26.247 343.847  19.790  1.00  0.00           C  
ATOM   4088  CG  GLN A1530     -26.353 345.191  19.041  1.00  0.00           C  
ATOM   4089  CD  GLN A1530     -27.233 346.177  19.802  1.00  0.00           C  
ATOM   4090  NE2 GLN A1530     -26.614 347.082  20.563  1.00  0.00           N  
ATOM   4091  OE1 GLN A1530     -28.456 346.126  19.703  1.00  0.00           O  
ATOM   4092  N   ARG A1531     -23.022 343.360  19.672  1.00 55.27           N  
ATOM   4093  CA  ARG A1531     -21.652 343.821  19.474  1.00 56.66           C  
ATOM   4094  C   ARG A1531     -20.862 342.939  18.493  1.00 58.52           C  
ATOM   4095  O   ARG A1531     -20.088 343.503  17.724  1.00 60.69           O  
ATOM   4096  CB  ARG A1531     -20.947 343.983  20.841  1.00  0.00           C  
ATOM   4097  CG  ARG A1531     -19.504 344.540  20.802  1.00  0.00           C  
ATOM   4098  CD  ARG A1531     -19.346 345.959  20.218  1.00  0.00           C  
ATOM   4099  NE  ARG A1531     -19.958 346.992  21.076  1.00  0.00           N  
ATOM   4100  CZ  ARG A1531     -20.074 348.308  20.814  1.00  0.00           C  
ATOM   4101  NH1 ARG A1531     -19.630 348.852  19.670  1.00  0.00           N1+
ATOM   4102  NH2 ARG A1531     -20.652 349.100  21.726  1.00  0.00           N1+
ATOM   4103  N   ILE A1532     -21.101 341.607  18.481  1.00 59.23           N  
ATOM   4104  CA  ILE A1532     -20.515 340.704  17.477  1.00 55.36           C  
ATOM   4105  C   ILE A1532     -21.079 340.997  16.082  1.00 52.63           C  
ATOM   4106  O   ILE A1532     -20.313 340.983  15.130  1.00 51.52           O  
ATOM   4107  CB  ILE A1532     -20.692 339.167  17.739  1.00  0.00           C  
ATOM   4108  CG1 ILE A1532     -21.884 338.457  17.017  1.00  0.00           C  
ATOM   4109  CG2 ILE A1532     -20.587 338.848  19.233  1.00  0.00           C  
ATOM   4110  CD1 ILE A1532     -22.254 337.054  17.455  1.00  0.00           C  
ATOM   4111  N   ASN A1533     -22.401 341.229  15.989  1.00 49.33           N  
ATOM   4112  CA  ASN A1533     -23.126 341.450  14.740  1.00 48.19           C  
ATOM   4113  C   ASN A1533     -22.591 342.704  14.034  1.00 46.28           C  
ATOM   4114  O   ASN A1533     -22.299 342.639  12.843  1.00 48.00           O  
ATOM   4115  CB  ASN A1533     -24.642 341.485  15.064  1.00  0.00           C  
ATOM   4116  CG  ASN A1533     -25.516 342.071  13.952  1.00  0.00           C  
ATOM   4117  ND2 ASN A1533     -25.971 343.314  14.128  1.00  0.00           N  
ATOM   4118  OD1 ASN A1533     -25.764 341.414  12.945  1.00  0.00           O  
ATOM   4119  N   ALA A1534     -22.415 343.780  14.819  1.00 44.87           N  
ATOM   4120  CA  ALA A1534     -21.789 345.031  14.412  1.00 45.18           C  
ATOM   4121  C   ALA A1534     -20.323 344.859  13.975  1.00 45.50           C  
ATOM   4122  O   ALA A1534     -19.953 345.419  12.947  1.00 48.92           O  
ATOM   4123  CB  ALA A1534     -21.914 346.038  15.563  1.00  0.00           C  
ATOM   4124  N   LEU A1535     -19.540 344.061  14.728  1.00 45.43           N  
ATOM   4125  CA  LEU A1535     -18.150 343.686  14.420  1.00 48.78           C  
ATOM   4126  C   LEU A1535     -18.027 342.932  13.081  1.00 46.95           C  
ATOM   4127  O   LEU A1535     -17.148 343.258  12.286  1.00 45.70           O  
ATOM   4128  CB  LEU A1535     -17.566 342.826  15.576  1.00  0.00           C  
ATOM   4129  CG  LEU A1535     -16.543 343.523  16.499  1.00  0.00           C  
ATOM   4130  CD1 LEU A1535     -17.100 344.784  17.194  1.00  0.00           C  
ATOM   4131  CD2 LEU A1535     -15.963 342.520  17.519  1.00  0.00           C  
ATOM   4132  N   ILE A1536     -18.909 341.943  12.869  1.00 46.39           N  
ATOM   4133  CA  ILE A1536     -18.931 341.060  11.705  1.00 48.61           C  
ATOM   4134  C   ILE A1536     -19.439 341.767  10.433  1.00 50.85           C  
ATOM   4135  O   ILE A1536     -18.850 341.567   9.370  1.00 50.62           O  
ATOM   4136  CB  ILE A1536     -19.774 339.784  11.996  1.00  0.00           C  
ATOM   4137  CG1 ILE A1536     -19.116 338.913  13.092  1.00  0.00           C  
ATOM   4138  CG2 ILE A1536     -20.123 338.925  10.764  1.00  0.00           C  
ATOM   4139  CD1 ILE A1536     -17.855 338.158  12.667  1.00  0.00           C  
ATOM   4140  N   GLU A1537     -20.468 342.622  10.572  1.00 54.13           N  
ATOM   4141  CA  GLU A1537     -20.958 343.517   9.520  1.00 58.55           C  
ATOM   4142  C   GLU A1537     -19.877 344.510   9.054  1.00 54.24           C  
ATOM   4143  O   GLU A1537     -19.680 344.667   7.849  1.00 50.85           O  
ATOM   4144  CB  GLU A1537     -22.239 344.232  10.008  1.00  0.00           C  
ATOM   4145  CG  GLU A1537     -22.820 345.279   9.031  1.00  0.00           C  
ATOM   4146  CD  GLU A1537     -24.065 345.971   9.595  1.00  0.00           C  
ATOM   4147  OE1 GLU A1537     -23.884 346.866  10.451  1.00  0.00           O  
ATOM   4148  OE2 GLU A1537     -25.176 345.603   9.157  1.00  0.00           O1-
ATOM   4149  N   ALA A1538     -19.182 345.124  10.028  1.00 56.29           N  
ATOM   4150  CA  ALA A1538     -18.081 346.061   9.811  1.00 55.20           C  
ATOM   4151  C   ALA A1538     -16.855 345.429   9.131  1.00 53.37           C  
ATOM   4152  O   ALA A1538     -16.237 346.093   8.299  1.00 49.68           O  
ATOM   4153  CB  ALA A1538     -17.687 346.706  11.148  1.00  0.00           C  
ATOM   4154  N   SER A1539     -16.545 344.161   9.463  1.00 56.91           N  
ATOM   4155  CA  SER A1539     -15.446 343.400   8.861  1.00 61.41           C  
ATOM   4156  C   SER A1539     -15.673 343.057   7.373  1.00 62.59           C  
ATOM   4157  O   SER A1539     -14.691 342.950   6.640  1.00 60.24           O  
ATOM   4158  CB  SER A1539     -15.119 342.166   9.734  1.00 66.60           C  
ATOM   4159  OG  SER A1539     -16.029 341.098   9.564  1.00 69.39           O  
ATOM   4160  N   ILE A1540     -16.945 342.928   6.951  1.00 65.43           N  
ATOM   4161  CA  ILE A1540     -17.347 342.645   5.570  1.00 69.37           C  
ATOM   4162  C   ILE A1540     -17.385 343.890   4.660  1.00 73.96           C  
ATOM   4163  O   ILE A1540     -17.066 343.754   3.478  1.00 76.65           O  
ATOM   4164  CB  ILE A1540     -18.699 341.851   5.529  1.00  0.00           C  
ATOM   4165  CG1 ILE A1540     -18.390 340.343   5.381  1.00  0.00           C  
ATOM   4166  CG2 ILE A1540     -19.755 342.290   4.483  1.00  0.00           C  
ATOM   4167  CD1 ILE A1540     -19.599 339.413   5.546  1.00  0.00           C  
ATOM   4168  N   ASN A1541     -17.759 345.064   5.206  1.00 83.34           N  
ATOM   4169  CA  ASN A1541     -17.894 346.333   4.471  1.00 92.48           C  
ATOM   4170  C   ASN A1541     -16.597 346.775   3.756  1.00 94.23           C  
ATOM   4171  O   ASN A1541     -16.683 347.354   2.675  1.00 85.22           O  
ATOM   4172  CB  ASN A1541     -18.407 347.414   5.461  1.00  0.00           C  
ATOM   4173  CG  ASN A1541     -18.534 348.825   4.863  1.00  0.00           C  
ATOM   4174  ND2 ASN A1541     -17.613 349.725   5.218  1.00  0.00           N  
ATOM   4175  OD1 ASN A1541     -19.445 349.097   4.086  1.00  0.00           O  
ATOM   4176  N   ASN A1542     -15.445 346.503   4.400  1.00 97.80           N  
ATOM   4177  CA  ASN A1542     -14.076 346.975   4.140  1.00101.47           C  
ATOM   4178  C   ASN A1542     -13.995 348.306   4.852  1.00101.51           C  
ATOM   4179  O   ASN A1542     -13.335 348.464   5.878  1.00 94.42           O  
ATOM   4180  CB  ASN A1542     -13.651 347.108   2.644  1.00  0.00           C  
ATOM   4181  CG  ASN A1542     -13.464 345.770   1.919  1.00  0.00           C  
ATOM   4182  ND2 ASN A1542     -14.554 345.159   1.454  1.00  0.00           N  
ATOM   4183  OD1 ASN A1542     -12.338 345.303   1.767  1.00  0.00           O  
TER   
CONECT    1    4   12    2
CONECT    2    1
CONECT    3   26   25
CONECT    4    1    6
CONECT    5    7   21   14
CONECT    6    4    8
CONECT    7    5   16
CONECT    8    6   10   14
CONECT    9   20   19
CONECT   10    8   12
CONECT   11   21   20
CONECT   12    1   10
CONECT   13   19
CONECT   14    8    5
CONECT   15   27   26
CONECT   16    7   18   22
CONECT   17   26
CONECT   18   16   19   21
CONECT   19   18    9   13
CONECT   20    9   11
CONECT   21    5   11   18
CONECT   22   16   23   28
CONECT   23   22   24
CONECT   24   23   25
CONECT   25   24    3   27
CONECT   26    3   15   17
CONECT   27   15   25   28
CONECT   28   22   27
END
