# Supplementary material for: Medicinal Chemistry Progression of Sapanisertib, the Anticancer and Dual Plasmodium Phosphatidylinositol 4‑Kinase Beta and cGMP-Dependent Protein Kinase Inhibitor, for Malaria
Source: J Med Chem. 2025 May 16;68(11):10757–70. doi: 10.1021/acs.jmedchem.4c02799 (PMC12169674; doi:10.1021/acs.jmedchem.4c02799)
Supplement: Supplementary file 5 [file jm4c02799_si_005.pdb]

HETATM    1 CL1  UNK   900       9.676 332.183   2.246  1.00  0.00          Cl  
HETATM    2  C1  UNK   900       7.719 340.285  12.690  1.00  0.00           C  
HETATM    3  N1  UNK   900       7.639 341.312  13.541  1.00  0.00           N  
HETATM    4  O1  UNK   900       8.603 340.421  11.668  1.00  0.00           O  
HETATM    5  C2  UNK   900       7.446 338.508  11.647  1.00  0.00           C  
HETATM    6  N2  UNK   900       7.010 339.193  12.744  1.00  0.00           N  
HETATM    7  C3  UNK   900       7.058 337.268  11.125  1.00  0.00           C  
HETATM    8  N3  UNK   900       6.803 335.754   7.915  1.00  0.00           N  
HETATM    9  C4  UNK   900       7.616 336.871   9.899  1.00  0.00           C  
HETATM   10  N4  UNK   900       6.242 334.592   7.539  1.00  0.00           N  
HETATM   11  C5  UNK   900       8.609 337.641   9.273  1.00  0.00           C  
HETATM   12  N5  UNK   900       5.935 332.377   8.508  1.00  0.00           N  
HETATM   13  C6  UNK   900       9.054 338.855   9.804  1.00  0.00           C  
HETATM   14  N6  UNK   900       6.479 332.286  10.877  1.00  0.00           N  
HETATM   15  C7  UNK   900       8.427 339.266  10.980  1.00  0.00           C  
HETATM   16  N7  UNK   900       7.270 334.102  12.067  1.00  0.00           N  
HETATM   17  C8  UNK   900       7.102 335.666   9.193  1.00  0.00           C  
HETATM   18  C9  UNK   900       6.306 333.660   8.552  1.00  0.00           C  
HETATM   19  C10 UNK   900       6.055 331.753   9.704  1.00  0.00           C  
HETATM   20  C11 UNK   900       6.842 333.587  10.860  1.00  0.00           C  
HETATM   21  C12 UNK   900       6.798 334.347   9.681  1.00  0.00           C  
HETATM   22  C13 UNK   900       5.709 334.456   6.192  1.00  0.00           C  
HETATM   23  C14 UNK   900       6.698 333.879   5.197  1.00  0.00           C  
HETATM   24  C15 UNK   900       7.367 334.721   4.304  1.00  0.00           C  
HETATM   25  C16 UNK   900       8.270 334.188   3.385  1.00  0.00           C  
HETATM   26  C17 UNK   900       8.525 332.815   3.368  1.00  0.00           C  
HETATM   27  C18 UNK   900       7.865 331.971   4.268  1.00  0.00           C  
HETATM   28  C19 UNK   900       6.948 332.504   5.171  1.00  0.00           C  
HETATM   29  F1  UNK   900       8.108 330.640   4.273  1.00  0.00           F  
ATOM     30  N   GLY A 372      -4.774 342.452  59.503  1.00105.81           N  
ATOM     31  CA  GLY A 372      -4.238 341.168  59.106  1.00107.34           C  
ATOM     32  C   GLY A 372      -4.954 340.563  57.879  1.00110.54           C  
ATOM     33  O   GLY A 372      -4.513 339.513  57.415  1.00108.64           O  
ATOM     34  N   SER A 373      -6.030 341.183  57.348  1.00113.05           N  
ATOM     35  CA  SER A 373      -6.810 340.695  56.202  1.00101.70           C  
ATOM     36  C   SER A 373      -6.030 340.645  54.873  1.00 86.25           C  
ATOM     37  O   SER A 373      -6.343 339.801  54.034  1.00 81.17           O  
ATOM     38  CB  SER A 373      -8.123 341.502  56.077  1.00  0.00           C  
ATOM     39  OG  SER A 373      -7.951 342.763  55.455  1.00  0.00           O  
ATOM     40  N   LEU A 374      -5.031 341.531  54.709  1.00 73.94           N  
ATOM     41  CA  LEU A 374      -4.153 341.564  53.540  1.00 67.69           C  
ATOM     42  C   LEU A 374      -3.150 340.401  53.543  1.00 63.94           C  
ATOM     43  O   LEU A 374      -2.974 339.759  52.509  1.00 66.52           O  
ATOM     44  CB  LEU A 374      -3.438 342.930  53.471  1.00 66.43           C  
ATOM     45  CG  LEU A 374      -2.613 343.148  52.183  1.00 65.90           C  
ATOM     46  CD1 LEU A 374      -3.490 343.147  50.916  1.00 65.95           C  
ATOM     47  CD2 LEU A 374      -1.765 344.423  52.277  1.00 61.08           C  
ATOM     48  N   LEU A 375      -2.540 340.133  54.709  1.00 63.50           N  
ATOM     49  CA  LEU A 375      -1.652 338.991  54.927  1.00 63.44           C  
ATOM     50  C   LEU A 375      -2.399 337.648  54.827  1.00 62.52           C  
ATOM     51  O   LEU A 375      -1.812 336.673  54.365  1.00 59.67           O  
ATOM     52  CB  LEU A 375      -0.934 339.172  56.284  1.00 64.58           C  
ATOM     53  CG  LEU A 375       0.111 338.089  56.640  1.00 67.18           C  
ATOM     54  CD1 LEU A 375       1.225 337.977  55.576  1.00 69.70           C  
ATOM     55  CD2 LEU A 375       0.676 338.318  58.057  1.00 67.41           C  
ATOM     56  N   ARG A 376      -3.686 337.639  55.213  1.00 66.94           N  
ATOM     57  CA  ARG A 376      -4.601 336.509  55.077  1.00 70.05           C  
ATOM     58  C   ARG A 376      -4.859 336.144  53.600  1.00 64.42           C  
ATOM     59  O   ARG A 376      -4.823 334.959  53.276  1.00 61.69           O  
ATOM     60  CB  ARG A 376      -5.894 336.829  55.858  1.00 80.91           C  
ATOM     61  CG  ARG A 376      -6.799 335.620  56.158  1.00 91.17           C  
ATOM     62  CD  ARG A 376      -8.154 336.009  56.784  1.00101.23           C  
ATOM     63  NE  ARG A 376      -8.032 336.621  58.126  1.00110.17           N  
ATOM     64  CZ  ARG A 376      -8.782 337.609  58.660  1.00113.35           C  
ATOM     65  NH1 ARG A 376      -9.767 338.218  57.981  1.00110.98           N1+
ATOM     66  NH2 ARG A 376      -8.538 337.998  59.918  1.00116.39           N1+
ATOM     67  N   LEU A 377      -5.031 337.163  52.732  1.00 64.20           N  
ATOM     68  CA  LEU A 377      -5.119 337.027  51.273  1.00 64.54           C  
ATOM     69  C   LEU A 377      -3.815 336.497  50.648  1.00 66.20           C  
ATOM     70  O   LEU A 377      -3.879 335.627  49.783  1.00 68.21           O  
ATOM     71  CB  LEU A 377      -5.556 338.379  50.646  1.00 65.27           C  
ATOM     72  CG  LEU A 377      -5.576 338.459  49.095  1.00 63.79           C  
ATOM     73  CD1 LEU A 377      -6.611 337.497  48.472  1.00 65.04           C  
ATOM     74  CD2 LEU A 377      -5.744 339.915  48.611  1.00 62.21           C  
ATOM     75  N   PHE A 378      -2.660 337.015  51.095  1.00 65.49           N  
ATOM     76  CA  PHE A 378      -1.350 336.606  50.582  1.00 63.86           C  
ATOM     77  C   PHE A 378      -0.924 335.185  51.000  1.00 67.74           C  
ATOM     78  O   PHE A 378      -0.060 334.610  50.342  1.00 73.24           O  
ATOM     79  CB  PHE A 378      -0.275 337.626  50.990  1.00 59.86           C  
ATOM     80  CG  PHE A 378      -0.415 339.060  50.497  1.00 58.98           C  
ATOM     81  CD1 PHE A 378      -1.172 339.398  49.351  1.00 61.69           C  
ATOM     82  CD2 PHE A 378       0.369 340.060  51.109  1.00 56.69           C  
ATOM     83  CE1 PHE A 378      -1.176 340.704  48.881  1.00 62.67           C  
ATOM     84  CE2 PHE A 378       0.356 341.357  50.619  1.00 54.22           C  
ATOM     85  CZ  PHE A 378      -0.414 341.679  49.510  1.00 58.03           C  
ATOM     86  N   ARG A 379      -1.535 334.639  52.062  1.00 68.00           N  
ATOM     87  CA  ARG A 379      -1.321 333.267  52.525  1.00 69.72           C  
ATOM     88  C   ARG A 379      -2.413 332.298  52.029  1.00 72.70           C  
ATOM     89  O   ARG A 379      -2.241 331.095  52.224  1.00 76.41           O  
ATOM     90  CB  ARG A 379      -1.223 333.264  54.065  1.00  0.00           C  
ATOM     91  CG  ARG A 379       0.046 333.955  54.597  1.00  0.00           C  
ATOM     92  CD  ARG A 379       0.067 334.027  56.131  1.00  0.00           C  
ATOM     93  NE  ARG A 379       1.334 334.583  56.638  1.00  0.00           N  
ATOM     94  CZ  ARG A 379       1.683 334.766  57.926  1.00  0.00           C  
ATOM     95  NH1 ARG A 379       0.877 334.417  58.941  1.00  0.00           N1+
ATOM     96  NH2 ARG A 379       2.872 335.317  58.202  1.00  0.00           N1+
ATOM     97  N   CYS A 380      -3.489 332.798  51.390  1.00 73.64           N  
ATOM     98  CA  CYS A 380      -4.552 331.974  50.799  1.00 74.11           C  
ATOM     99  C   CYS A 380      -4.166 331.470  49.392  1.00 78.85           C  
ATOM    100  O   CYS A 380      -3.168 331.921  48.824  1.00 73.47           O  
ATOM    101  CB  CYS A 380      -5.930 332.682  50.854  1.00  0.00           C  
ATOM    102  SG  CYS A 380      -6.306 333.768  49.448  1.00  0.00           S  
ATOM    103  N   GLU A 381      -4.984 330.545  48.853  1.00 85.69           N  
ATOM    104  CA  GLU A 381      -4.786 329.912  47.542  1.00 87.73           C  
ATOM    105  C   GLU A 381      -4.844 330.895  46.356  1.00 78.51           C  
ATOM    106  O   GLU A 381      -4.217 330.612  45.337  1.00 76.57           O  
ATOM    107  CB  GLU A 381      -5.791 328.745  47.364  1.00  0.00           C  
ATOM    108  CG  GLU A 381      -7.200 329.127  46.844  1.00  0.00           C  
ATOM    109  CD  GLU A 381      -8.126 327.916  46.685  1.00  0.00           C  
ATOM    110  OE1 GLU A 381      -9.139 327.874  47.417  1.00  0.00           O  
ATOM    111  OE2 GLU A 381      -7.821 327.061  45.824  1.00  0.00           O1-
ATOM    112  N   TYR A 382      -5.581 332.015  46.501  1.00 69.06           N  
ATOM    113  CA  TYR A 382      -5.734 333.050  45.471  1.00 68.17           C  
ATOM    114  C   TYR A 382      -4.425 333.786  45.132  1.00 65.36           C  
ATOM    115  O   TYR A 382      -4.377 334.431  44.086  1.00 57.33           O  
ATOM    116  CB  TYR A 382      -6.798 334.094  45.887  1.00  0.00           C  
ATOM    117  CG  TYR A 382      -8.205 333.617  46.226  1.00  0.00           C  
ATOM    118  CD1 TYR A 382      -8.742 332.431  45.677  1.00  0.00           C  
ATOM    119  CD2 TYR A 382      -9.010 334.410  47.072  1.00  0.00           C  
ATOM    120  CE1 TYR A 382     -10.064 332.046  45.972  1.00  0.00           C  
ATOM    121  CE2 TYR A 382     -10.334 334.029  47.363  1.00  0.00           C  
ATOM    122  CZ  TYR A 382     -10.864 332.849  46.808  1.00  0.00           C  
ATOM    123  OH  TYR A 382     -12.153 332.488  47.076  1.00  0.00           O  
ATOM    124  N   PHE A 383      -3.402 333.689  46.003  1.00 67.27           N  
ATOM    125  CA  PHE A 383      -2.100 334.313  45.799  1.00 66.29           C  
ATOM    126  C   PHE A 383      -1.266 333.498  44.797  1.00 65.07           C  
ATOM    127  O   PHE A 383      -0.624 332.513  45.163  1.00 65.85           O  
ATOM    128  CB  PHE A 383      -1.403 334.520  47.157  1.00 64.06           C  
ATOM    129  CG  PHE A 383      -0.268 335.533  47.135  1.00 62.46           C  
ATOM    130  CD1 PHE A 383      -0.513 336.864  46.732  1.00 64.58           C  
ATOM    131  CD2 PHE A 383       1.024 335.181  47.573  1.00 61.53           C  
ATOM    132  CE1 PHE A 383       0.507 337.803  46.762  1.00 64.69           C  
ATOM    133  CE2 PHE A 383       2.025 336.143  47.620  1.00 62.94           C  
ATOM    134  CZ  PHE A 383       1.771 337.445  47.208  1.00 62.32           C  
ATOM    135  N   ASP A 384      -1.320 333.959  43.543  1.00 64.61           N  
ATOM    136  CA  ASP A 384      -0.547 333.495  42.394  1.00 61.75           C  
ATOM    137  C   ASP A 384       0.355 334.648  41.927  1.00 62.56           C  
ATOM    138  O   ASP A 384       0.145 335.789  42.341  1.00 56.11           O  
ATOM    139  CB  ASP A 384      -1.462 333.006  41.235  1.00 62.57           C  
ATOM    140  CG  ASP A 384      -2.535 333.963  40.660  1.00 66.24           C  
ATOM    141  OD1 ASP A 384      -2.687 335.107  41.145  1.00 66.52           O  
ATOM    142  OD2 ASP A 384      -3.212 333.513  39.712  1.00 70.72           O1-
ATOM    143  N   THR A 385       1.327 334.337  41.057  1.00 63.09           N  
ATOM    144  CA  THR A 385       2.272 335.277  40.437  1.00 60.01           C  
ATOM    145  C   THR A 385       1.648 336.555  39.811  1.00 66.03           C  
ATOM    146  O   THR A 385       2.282 337.609  39.862  1.00 59.17           O  
ATOM    147  CB  THR A 385       3.144 334.536  39.386  1.00  0.00           C  
ATOM    148  CG2 THR A 385       2.343 333.806  38.299  1.00  0.00           C  
ATOM    149  OG1 THR A 385       4.047 335.397  38.715  1.00  0.00           O  
ATOM    150  N   HIS A 386       0.404 336.463  39.305  1.00 73.26           N  
ATOM    151  CA  HIS A 386      -0.405 337.593  38.837  1.00 73.32           C  
ATOM    152  C   HIS A 386      -0.711 338.579  39.978  1.00 71.43           C  
ATOM    153  O   HIS A 386      -0.419 339.767  39.841  1.00 75.06           O  
ATOM    154  CB  HIS A 386      -1.735 337.110  38.209  1.00  0.00           C  
ATOM    155  CG  HIS A 386      -1.670 336.130  37.061  1.00  0.00           C  
ATOM    156  CD2 HIS A 386      -2.341 336.191  35.857  1.00  0.00           C  
ATOM    157  ND1 HIS A 386      -0.902 334.960  37.079  1.00  0.00           N  
ATOM    158  CE1 HIS A 386      -1.133 334.375  35.911  1.00  0.00           C  
ATOM    159  NE2 HIS A 386      -1.975 335.066  35.141  1.00  0.00           N  
ATOM    160  N   LEU A 387      -1.268 338.051  41.085  1.00 71.30           N  
ATOM    161  CA  LEU A 387      -1.608 338.801  42.293  1.00 67.90           C  
ATOM    162  C   LEU A 387      -0.367 339.362  43.007  1.00 58.81           C  
ATOM    163  O   LEU A 387      -0.430 340.512  43.432  1.00 57.95           O  
ATOM    164  CB  LEU A 387      -2.493 337.947  43.237  1.00  0.00           C  
ATOM    165  CG  LEU A 387      -3.349 338.778  44.225  1.00  0.00           C  
ATOM    166  CD1 LEU A 387      -4.386 339.644  43.474  1.00  0.00           C  
ATOM    167  CD2 LEU A 387      -4.018 337.895  45.302  1.00  0.00           C  
ATOM    168  N   HIS A 388       0.752 338.604  43.051  1.00 52.39           N  
ATOM    169  CA  HIS A 388       2.070 339.078  43.511  1.00 51.17           C  
ATOM    170  C   HIS A 388       2.437 340.407  42.830  1.00 49.79           C  
ATOM    171  O   HIS A 388       2.517 341.430  43.499  1.00 45.72           O  
ATOM    172  CB  HIS A 388       3.201 338.056  43.221  1.00  0.00           C  
ATOM    173  CG  HIS A 388       3.276 336.765  43.998  1.00  0.00           C  
ATOM    174  CD2 HIS A 388       4.339 336.117  44.589  1.00  0.00           C  
ATOM    175  ND1 HIS A 388       2.198 335.930  44.195  1.00  0.00           N  
ATOM    176  CE1 HIS A 388       2.642 334.828  44.797  1.00  0.00           C  
ATOM    177  NE2 HIS A 388       3.934 334.878  45.086  1.00  0.00           N  
ATOM    178  N   ILE A 389       2.581 340.353  41.499  1.00 51.89           N  
ATOM    179  CA  ILE A 389       2.987 341.449  40.627  1.00 52.26           C  
ATOM    180  C   ILE A 389       2.038 342.663  40.619  1.00 53.82           C  
ATOM    181  O   ILE A 389       2.530 343.786  40.518  1.00 52.18           O  
ATOM    182  CB  ILE A 389       3.220 340.901  39.194  1.00 57.04           C  
ATOM    183  CG1 ILE A 389       4.502 340.043  39.209  1.00 63.30           C  
ATOM    184  CG2 ILE A 389       3.273 341.952  38.064  1.00 58.53           C  
ATOM    185  CD1 ILE A 389       4.642 339.148  37.989  1.00 67.93           C  
ATOM    186  N   ARG A 390       0.722 342.428  40.767  1.00 55.87           N  
ATOM    187  CA  ARG A 390      -0.290 343.480  40.886  1.00 55.78           C  
ATOM    188  C   ARG A 390      -0.085 344.340  42.147  1.00 55.11           C  
ATOM    189  O   ARG A 390      -0.083 345.565  42.042  1.00 52.53           O  
ATOM    190  CB  ARG A 390      -1.701 342.858  40.835  1.00  0.00           C  
ATOM    191  CG  ARG A 390      -2.837 343.897  40.804  1.00  0.00           C  
ATOM    192  CD  ARG A 390      -4.233 343.256  40.816  1.00  0.00           C  
ATOM    193  NE  ARG A 390      -5.300 344.266  40.934  1.00  0.00           N  
ATOM    194  CZ  ARG A 390      -5.737 344.871  42.056  1.00  0.00           C  
ATOM    195  NH1 ARG A 390      -5.236 344.584  43.268  1.00  0.00           N1+
ATOM    196  NH2 ARG A 390      -6.705 345.790  41.957  1.00  0.00           N1+
ATOM    197  N   TYR A 391       0.125 343.680  43.299  1.00 55.96           N  
ATOM    198  CA  TYR A 391       0.457 344.330  44.567  1.00 54.07           C  
ATOM    199  C   TYR A 391       1.875 344.937  44.585  1.00 53.65           C  
ATOM    200  O   TYR A 391       2.059 345.951  45.250  1.00 60.12           O  
ATOM    201  CB  TYR A 391       0.199 343.358  45.740  1.00 50.55           C  
ATOM    202  CG  TYR A 391      -1.264 343.279  46.161  1.00 50.90           C  
ATOM    203  CD1 TYR A 391      -1.760 344.159  47.142  1.00 49.14           C  
ATOM    204  CD2 TYR A 391      -2.151 342.351  45.579  1.00 53.22           C  
ATOM    205  CE1 TYR A 391      -3.117 344.138  47.512  1.00 46.83           C  
ATOM    206  CE2 TYR A 391      -3.501 342.296  45.972  1.00 51.74           C  
ATOM    207  CZ  TYR A 391      -3.988 343.195  46.936  1.00 48.71           C  
ATOM    208  OH  TYR A 391      -5.299 343.151  47.305  1.00 56.28           O  
ATOM    209  N   LEU A 392       2.830 344.374  43.820  1.00 50.69           N  
ATOM    210  CA  LEU A 392       4.184 344.923  43.620  1.00 52.15           C  
ATOM    211  C   LEU A 392       4.125 346.294  42.930  1.00 53.61           C  
ATOM    212  O   LEU A 392       4.807 347.228  43.349  1.00 58.86           O  
ATOM    213  CB  LEU A 392       5.036 343.926  42.781  1.00 53.25           C  
ATOM    214  CG  LEU A 392       6.533 343.822  43.168  1.00 54.12           C  
ATOM    215  CD1 LEU A 392       7.136 342.432  42.877  1.00 58.73           C  
ATOM    216  CD2 LEU A 392       7.377 344.900  42.477  1.00 53.41           C  
ATOM    217  N   TYR A 393       3.282 346.361  41.891  1.00 52.32           N  
ATOM    218  CA  TYR A 393       3.062 347.520  41.044  1.00 50.18           C  
ATOM    219  C   TYR A 393       2.280 348.647  41.744  1.00 50.86           C  
ATOM    220  O   TYR A 393       2.705 349.797  41.645  1.00 53.48           O  
ATOM    221  CB  TYR A 393       2.391 347.027  39.747  1.00 47.00           C  
ATOM    222  CG  TYR A 393       2.076 348.098  38.724  1.00 44.79           C  
ATOM    223  CD1 TYR A 393       3.121 348.761  38.050  1.00 45.42           C  
ATOM    224  CD2 TYR A 393       0.735 348.424  38.437  1.00 44.64           C  
ATOM    225  CE1 TYR A 393       2.824 349.743  37.085  1.00 44.72           C  
ATOM    226  CE2 TYR A 393       0.438 349.407  37.475  1.00 45.36           C  
ATOM    227  CZ  TYR A 393       1.483 350.065  36.798  1.00 44.37           C  
ATOM    228  OH  TYR A 393       1.196 351.014  35.862  1.00 40.91           O  
ATOM    229  N   ASP A 394       1.170 348.312  42.429  1.00 53.23           N  
ATOM    230  CA  ASP A 394       0.268 349.282  43.065  1.00 52.75           C  
ATOM    231  C   ASP A 394       0.708 349.770  44.452  1.00 49.95           C  
ATOM    232  O   ASP A 394       0.599 350.973  44.696  1.00 49.94           O  
ATOM    233  CB  ASP A 394      -1.201 348.797  43.135  1.00  0.00           C  
ATOM    234  CG  ASP A 394      -1.997 349.099  41.861  1.00  0.00           C  
ATOM    235  OD1 ASP A 394      -1.881 348.313  40.895  1.00  0.00           O  
ATOM    236  OD2 ASP A 394      -2.596 350.196  41.826  1.00  0.00           O1-
ATOM    237  N   ARG A 395       1.128 348.863  45.354  1.00 47.12           N  
ATOM    238  CA  ARG A 395       1.369 349.204  46.762  1.00 50.45           C  
ATOM    239  C   ARG A 395       2.555 350.154  46.951  1.00 52.46           C  
ATOM    240  O   ARG A 395       3.649 349.891  46.454  1.00 55.27           O  
ATOM    241  CB  ARG A 395       1.562 347.948  47.633  1.00  0.00           C  
ATOM    242  CG  ARG A 395       0.346 347.006  47.643  1.00  0.00           C  
ATOM    243  CD  ARG A 395      -0.869 347.490  48.462  1.00  0.00           C  
ATOM    244  NE  ARG A 395      -0.635 347.477  49.918  1.00  0.00           N  
ATOM    245  CZ  ARG A 395      -1.533 347.785  50.876  1.00  0.00           C  
ATOM    246  NH1 ARG A 395      -2.802 348.109  50.586  1.00  0.00           N1+
ATOM    247  NH2 ARG A 395      -1.156 347.778  52.159  1.00  0.00           N1+
ATOM    248  N   LYS A 396       2.286 351.223  47.713  1.00 57.41           N  
ATOM    249  CA  LYS A 396       3.265 352.209  48.164  1.00 62.44           C  
ATOM    250  C   LYS A 396       3.934 351.783  49.485  1.00 64.30           C  
ATOM    251  O   LYS A 396       4.943 352.381  49.857  1.00 59.96           O  
ATOM    252  CB  LYS A 396       2.548 353.561  48.341  1.00 67.03           C  
ATOM    253  CG  LYS A 396       1.904 354.097  47.046  1.00 71.43           C  
ATOM    254  CD  LYS A 396       1.162 355.432  47.226  1.00 84.14           C  
ATOM    255  CE  LYS A 396      -0.019 355.349  48.211  1.00 88.43           C  
ATOM    256  NZ  LYS A 396      -0.829 356.580  48.209  1.00 93.17           N1+
ATOM    257  N   GLU A 397       3.365 350.769  50.163  1.00 67.81           N  
ATOM    258  CA  GLU A 397       3.885 350.174  51.389  1.00 67.16           C  
ATOM    259  C   GLU A 397       5.150 349.359  51.110  1.00 60.78           C  
ATOM    260  O   GLU A 397       5.075 348.327  50.443  1.00 64.06           O  
ATOM    261  CB  GLU A 397       2.800 349.288  52.037  1.00 69.72           C  
ATOM    262  CG  GLU A 397       1.574 350.065  52.562  1.00 70.53           C  
ATOM    263  CD  GLU A 397       1.843 351.026  53.729  1.00 74.14           C  
ATOM    264  OE1 GLU A 397       2.756 350.743  54.537  1.00 76.04           O  
ATOM    265  OE2 GLU A 397       1.099 352.028  53.808  1.00 82.49           O1-
ATOM    266  N   VAL A 398       6.277 349.835  51.659  1.00 54.70           N  
ATOM    267  CA  VAL A 398       7.577 349.168  51.612  1.00 55.84           C  
ATOM    268  C   VAL A 398       7.613 347.807  52.337  1.00 57.75           C  
ATOM    269  O   VAL A 398       8.363 346.939  51.900  1.00 65.75           O  
ATOM    270  CB  VAL A 398       8.706 350.068  52.188  1.00  0.00           C  
ATOM    271  CG1 VAL A 398       9.089 351.181  51.201  1.00  0.00           C  
ATOM    272  CG2 VAL A 398       8.399 350.651  53.582  1.00  0.00           C  
ATOM    273  N   GLY A 399       6.772 347.613  53.370  1.00 54.89           N  
ATOM    274  CA  GLY A 399       6.669 346.351  54.104  1.00 55.27           C  
ATOM    275  C   GLY A 399       5.950 345.271  53.280  1.00 53.45           C  
ATOM    276  O   GLY A 399       6.334 344.104  53.355  1.00 47.61           O  
ATOM    277  N   VAL A 400       4.945 345.655  52.470  1.00 54.00           N  
ATOM    278  CA  VAL A 400       4.264 344.763  51.524  1.00 57.00           C  
ATOM    279  C   VAL A 400       5.154 344.440  50.318  1.00 56.41           C  
ATOM    280  O   VAL A 400       5.135 343.304  49.843  1.00 50.27           O  
ATOM    281  CB  VAL A 400       2.932 345.365  50.997  1.00 57.50           C  
ATOM    282  CG1 VAL A 400       2.270 344.543  49.867  1.00 60.79           C  
ATOM    283  CG2 VAL A 400       1.940 345.555  52.152  1.00 57.21           C  
ATOM    284  N   HIS A 401       5.944 345.439  49.889  1.00 56.26           N  
ATOM    285  CA  HIS A 401       6.963 345.297  48.866  1.00 57.27           C  
ATOM    286  C   HIS A 401       7.980 344.214  49.246  1.00 54.14           C  
ATOM    287  O   HIS A 401       8.015 343.195  48.564  1.00 57.85           O  
ATOM    288  CB  HIS A 401       7.616 346.659  48.578  1.00  0.00           C  
ATOM    289  CG  HIS A 401       8.101 346.695  47.167  1.00  0.00           C  
ATOM    290  CD2 HIS A 401       9.254 346.148  46.653  1.00  0.00           C  
ATOM    291  ND1 HIS A 401       7.326 347.222  46.135  1.00  0.00           N  
ATOM    292  CE1 HIS A 401       8.004 346.928  45.042  1.00  0.00           C  
ATOM    293  NE2 HIS A 401       9.142 346.276  45.288  1.00  0.00           N  
ATOM    294  N   GLU A 402       8.696 344.416  50.367  1.00 51.27           N  
ATOM    295  CA  GLU A 402       9.654 343.483  50.970  1.00 53.62           C  
ATOM    296  C   GLU A 402       9.108 342.070  51.252  1.00 49.80           C  
ATOM    297  O   GLU A 402       9.851 341.106  51.065  1.00 51.26           O  
ATOM    298  CB  GLU A 402      10.229 344.092  52.258  1.00  0.00           C  
ATOM    299  CG  GLU A 402      11.190 345.266  51.999  1.00  0.00           C  
ATOM    300  CD  GLU A 402      11.718 345.854  53.310  1.00  0.00           C  
ATOM    301  OE1 GLU A 402      12.887 345.554  53.638  1.00  0.00           O  
ATOM    302  OE2 GLU A 402      10.945 346.587  53.967  1.00  0.00           O1-
ATOM    303  N   TYR A 403       7.831 341.965  51.664  1.00 48.45           N  
ATOM    304  CA  TYR A 403       7.147 340.688  51.881  1.00 48.74           C  
ATOM    305  C   TYR A 403       7.037 339.862  50.592  1.00 53.88           C  
ATOM    306  O   TYR A 403       7.420 338.692  50.586  1.00 55.74           O  
ATOM    307  CB  TYR A 403       5.764 340.912  52.537  1.00 47.99           C  
ATOM    308  CG  TYR A 403       4.908 339.657  52.628  1.00 51.35           C  
ATOM    309  CD1 TYR A 403       5.071 338.767  53.709  1.00 56.95           C  
ATOM    310  CD2 TYR A 403       4.011 339.334  51.588  1.00 52.40           C  
ATOM    311  CE1 TYR A 403       4.348 337.557  53.745  1.00 56.87           C  
ATOM    312  CE2 TYR A 403       3.321 338.109  51.606  1.00 52.63           C  
ATOM    313  CZ  TYR A 403       3.475 337.224  52.690  1.00 54.03           C  
ATOM    314  OH  TYR A 403       2.787 336.045  52.719  1.00 57.04           O  
ATOM    315  N   LEU A 404       6.501 340.488  49.533  1.00 55.68           N  
ATOM    316  CA  LEU A 404       6.278 339.835  48.248  1.00 54.48           C  
ATOM    317  C   LEU A 404       7.589 339.616  47.476  1.00 51.22           C  
ATOM    318  O   LEU A 404       7.692 338.635  46.742  1.00 48.11           O  
ATOM    319  CB  LEU A 404       5.150 340.565  47.489  1.00  0.00           C  
ATOM    320  CG  LEU A 404       5.510 341.249  46.160  1.00  0.00           C  
ATOM    321  CD1 LEU A 404       5.645 340.232  45.002  1.00  0.00           C  
ATOM    322  CD2 LEU A 404       4.461 342.328  45.890  1.00  0.00           C  
ATOM    323  N   VAL A 405       8.575 340.497  47.717  1.00 50.93           N  
ATOM    324  CA  VAL A 405       9.968 340.379  47.300  1.00 53.14           C  
ATOM    325  C   VAL A 405      10.603 339.034  47.714  1.00 54.41           C  
ATOM    326  O   VAL A 405      11.311 338.421  46.916  1.00 55.18           O  
ATOM    327  CB  VAL A 405      10.798 341.600  47.817  1.00  0.00           C  
ATOM    328  CG1 VAL A 405      12.231 341.344  48.351  1.00  0.00           C  
ATOM    329  CG2 VAL A 405      10.709 342.836  46.884  1.00  0.00           C  
ATOM    330  N   ASN A 406      10.270 338.578  48.932  1.00 53.19           N  
ATOM    331  CA  ASN A 406      10.641 337.269  49.456  1.00 50.12           C  
ATOM    332  C   ASN A 406       9.768 336.130  48.883  1.00 48.84           C  
ATOM    333  O   ASN A 406      10.290 335.037  48.665  1.00 48.83           O  
ATOM    334  CB  ASN A 406      10.549 337.305  50.998  1.00 51.66           C  
ATOM    335  CG  ASN A 406      11.493 336.308  51.670  1.00 54.26           C  
ATOM    336  ND2 ASN A 406      10.934 335.302  52.345  1.00 50.28           N  
ATOM    337  OD1 ASN A 406      12.711 336.448  51.587  1.00 62.89           O  
ATOM    338  N   SER A 407       8.469 336.394  48.648  1.00 53.68           N  
ATOM    339  CA  SER A 407       7.487 335.404  48.189  1.00 55.76           C  
ATOM    340  C   SER A 407       7.668 334.921  46.733  1.00 53.55           C  
ATOM    341  O   SER A 407       7.160 333.844  46.422  1.00 52.13           O  
ATOM    342  CB  SER A 407       6.055 335.910  48.476  1.00  0.00           C  
ATOM    343  OG  SER A 407       5.523 336.692  47.426  1.00  0.00           O  
ATOM    344  N   LEU A 408       8.396 335.671  45.878  1.00 52.76           N  
ATOM    345  CA  LEU A 408       8.727 335.237  44.511  1.00 52.23           C  
ATOM    346  C   LEU A 408       9.642 333.996  44.469  1.00 52.84           C  
ATOM    347  O   LEU A 408       9.610 333.279  43.468  1.00 57.81           O  
ATOM    348  CB  LEU A 408       9.369 336.375  43.678  1.00 51.28           C  
ATOM    349  CG  LEU A 408       8.498 337.606  43.321  1.00 48.88           C  
ATOM    350  CD1 LEU A 408       9.273 338.563  42.401  1.00 49.11           C  
ATOM    351  CD2 LEU A 408       7.120 337.296  42.702  1.00 49.78           C  
ATOM    352  N   TYR A 409      10.404 333.740  45.550  1.00 49.51           N  
ATOM    353  CA  TYR A 409      11.184 332.515  45.735  1.00 51.20           C  
ATOM    354  C   TYR A 409      10.299 331.256  45.866  1.00 54.17           C  
ATOM    355  O   TYR A 409      10.710 330.190  45.411  1.00 54.43           O  
ATOM    356  CB  TYR A 409      12.141 332.680  46.941  1.00  0.00           C  
ATOM    357  CG  TYR A 409      13.089 331.512  47.183  1.00  0.00           C  
ATOM    358  CD1 TYR A 409      14.357 331.487  46.567  1.00  0.00           C  
ATOM    359  CD2 TYR A 409      12.701 330.437  48.012  1.00  0.00           C  
ATOM    360  CE1 TYR A 409      15.210 330.379  46.735  1.00  0.00           C  
ATOM    361  CE2 TYR A 409      13.555 329.331  48.186  1.00  0.00           C  
ATOM    362  CZ  TYR A 409      14.806 329.296  47.540  1.00  0.00           C  
ATOM    363  OH  TYR A 409      15.626 328.218  47.701  1.00  0.00           O  
ATOM    364  N   THR A 410       9.111 331.406  46.479  1.00 60.02           N  
ATOM    365  CA  THR A 410       8.176 330.314  46.768  1.00 67.25           C  
ATOM    366  C   THR A 410       7.407 329.813  45.527  1.00 65.50           C  
ATOM    367  O   THR A 410       7.098 328.623  45.465  1.00 73.39           O  
ATOM    368  CB  THR A 410       7.148 330.735  47.854  1.00  0.00           C  
ATOM    369  CG2 THR A 410       6.140 329.651  48.280  1.00  0.00           C  
ATOM    370  OG1 THR A 410       7.848 331.142  49.016  1.00  0.00           O  
ATOM    371  N   GLN A 411       7.147 330.702  44.551  1.00 66.18           N  
ATOM    372  CA  GLN A 411       6.542 330.366  43.255  1.00 62.50           C  
ATOM    373  C   GLN A 411       7.437 329.448  42.408  1.00 62.14           C  
ATOM    374  O   GLN A 411       8.644 329.409  42.647  1.00 58.98           O  
ATOM    375  CB  GLN A 411       6.254 331.674  42.489  1.00  0.00           C  
ATOM    376  CG  GLN A 411       5.146 332.542  43.114  1.00  0.00           C  
ATOM    377  CD  GLN A 411       3.773 331.870  43.069  1.00  0.00           C  
ATOM    378  NE2 GLN A 411       3.184 331.609  44.237  1.00  0.00           N  
ATOM    379  OE1 GLN A 411       3.246 331.599  41.992  1.00  0.00           O  
ATOM    380  N   ARG A 412       6.840 328.751  41.421  1.00 60.80           N  
ATOM    381  CA  ARG A 412       7.572 327.932  40.446  1.00 62.15           C  
ATOM    382  C   ARG A 412       8.452 328.835  39.573  1.00 60.78           C  
ATOM    383  O   ARG A 412       7.961 329.457  38.629  1.00 55.93           O  
ATOM    384  CB  ARG A 412       6.625 327.057  39.604  1.00 66.04           C  
ATOM    385  CG  ARG A 412       5.702 326.152  40.443  1.00 73.50           C  
ATOM    386  CD  ARG A 412       5.039 325.022  39.634  1.00 81.45           C  
ATOM    387  NE  ARG A 412       4.092 325.535  38.628  1.00 91.41           N  
ATOM    388  CZ  ARG A 412       2.889 325.048  38.271  1.00104.45           C  
ATOM    389  NH1 ARG A 412       2.353 323.960  38.843  1.00106.76           N1+
ATOM    390  NH2 ARG A 412       2.207 325.681  37.310  1.00111.35           N1+
ATOM    391  N   LYS A 413       9.717 328.954  40.005  1.00 74.05           N  
ATOM    392  CA  LYS A 413      10.621 330.041  39.655  1.00 62.87           C  
ATOM    393  C   LYS A 413      10.927 330.139  38.155  1.00 59.18           C  
ATOM    394  O   LYS A 413      10.938 331.238  37.605  1.00 59.42           O  
ATOM    395  CB  LYS A 413      11.905 329.936  40.515  1.00  0.00           C  
ATOM    396  CG  LYS A 413      11.679 330.280  42.006  1.00  0.00           C  
ATOM    397  CD  LYS A 413      12.943 330.725  42.766  1.00  0.00           C  
ATOM    398  CE  LYS A 413      13.378 332.158  42.406  1.00  0.00           C  
ATOM    399  NZ  LYS A 413      14.434 332.698  43.278  1.00  0.00           N1+
ATOM    400  N   TYR A 414      11.143 328.988  37.517  1.00 61.02           N  
ATOM    401  CA  TYR A 414      11.615 328.910  36.138  1.00 50.85           C  
ATOM    402  C   TYR A 414      10.464 328.982  35.120  1.00 46.91           C  
ATOM    403  O   TYR A 414      10.766 329.147  33.946  1.00 43.18           O  
ATOM    404  CB  TYR A 414      12.483 327.637  35.974  1.00  0.00           C  
ATOM    405  CG  TYR A 414      13.365 327.378  37.181  1.00  0.00           C  
ATOM    406  CD1 TYR A 414      14.569 328.090  37.354  1.00  0.00           C  
ATOM    407  CD2 TYR A 414      12.892 326.528  38.201  1.00  0.00           C  
ATOM    408  CE1 TYR A 414      15.261 328.000  38.576  1.00  0.00           C  
ATOM    409  CE2 TYR A 414      13.569 326.461  39.429  1.00  0.00           C  
ATOM    410  CZ  TYR A 414      14.740 327.214  39.625  1.00  0.00           C  
ATOM    411  OH  TYR A 414      15.361 327.165  40.836  1.00  0.00           O  
ATOM    412  N   GLU A 415       9.190 328.860  35.551  1.00 69.04           N  
ATOM    413  CA  GLU A 415       8.034 328.732  34.651  1.00 70.09           C  
ATOM    414  C   GLU A 415       7.073 329.919  34.817  1.00 66.32           C  
ATOM    415  O   GLU A 415       6.940 330.722  33.893  1.00 69.43           O  
ATOM    416  CB  GLU A 415       7.286 327.370  34.818  1.00 74.69           C  
ATOM    417  CG  GLU A 415       7.959 326.260  35.665  1.00 86.77           C  
ATOM    418  CD  GLU A 415       9.260 325.657  35.118  1.00 98.73           C  
ATOM    419  OE1 GLU A 415       9.597 325.933  33.951  1.00112.32           O  
ATOM    420  OE2 GLU A 415       9.912 324.928  35.899  1.00 97.49           O1-
ATOM    421  N   ASP A 416       6.397 329.985  35.977  1.00 64.75           N  
ATOM    422  CA  ASP A 416       5.303 330.922  36.254  1.00 60.88           C  
ATOM    423  C   ASP A 416       5.784 332.377  36.355  1.00 56.28           C  
ATOM    424  O   ASP A 416       5.131 333.263  35.807  1.00 53.07           O  
ATOM    425  CB  ASP A 416       4.478 330.552  37.514  1.00 59.87           C  
ATOM    426  CG  ASP A 416       3.902 329.127  37.591  1.00 57.14           C  
ATOM    427  OD1 ASP A 416       3.825 328.432  36.553  1.00 53.59           O  
ATOM    428  OD2 ASP A 416       3.451 328.778  38.703  1.00 56.91           O1-
ATOM    429  N   ILE A 417       6.929 332.585  37.028  1.00 50.64           N  
ATOM    430  CA  ILE A 417       7.557 333.897  37.191  1.00 49.54           C  
ATOM    431  C   ILE A 417       8.309 334.342  35.917  1.00 53.53           C  
ATOM    432  O   ILE A 417       8.357 335.543  35.655  1.00 51.54           O  
ATOM    433  CB  ILE A 417       8.574 333.910  38.373  1.00  0.00           C  
ATOM    434  CG1 ILE A 417       7.986 333.357  39.690  1.00  0.00           C  
ATOM    435  CG2 ILE A 417       9.221 335.293  38.625  1.00  0.00           C  
ATOM    436  CD1 ILE A 417       6.817 334.167  40.263  1.00  0.00           C  
ATOM    437  N   LEU A 418       8.857 333.382  35.143  1.00 58.39           N  
ATOM    438  CA  LEU A 418       9.587 333.624  33.890  1.00 56.72           C  
ATOM    439  C   LEU A 418       8.746 334.348  32.827  1.00 52.05           C  
ATOM    440  O   LEU A 418       9.280 335.221  32.142  1.00 45.57           O  
ATOM    441  CB  LEU A 418      10.130 332.292  33.330  1.00  0.00           C  
ATOM    442  CG  LEU A 418      10.895 332.401  31.983  1.00  0.00           C  
ATOM    443  CD1 LEU A 418      12.334 332.916  32.160  1.00  0.00           C  
ATOM    444  CD2 LEU A 418      10.828 331.091  31.209  1.00  0.00           C  
ATOM    445  N   PHE A 419       7.455 333.985  32.719  1.00 48.78           N  
ATOM    446  CA  PHE A 419       6.495 334.622  31.816  1.00 45.06           C  
ATOM    447  C   PHE A 419       6.317 336.133  32.066  1.00 47.85           C  
ATOM    448  O   PHE A 419       6.013 336.867  31.130  1.00 49.33           O  
ATOM    449  CB  PHE A 419       5.159 333.853  31.879  1.00 45.03           C  
ATOM    450  CG  PHE A 419       4.050 334.393  30.990  1.00 46.31           C  
ATOM    451  CD1 PHE A 419       4.227 334.440  29.590  1.00 49.07           C  
ATOM    452  CD2 PHE A 419       2.843 334.861  31.547  1.00 48.13           C  
ATOM    453  CE1 PHE A 419       3.225 334.952  28.779  1.00 49.49           C  
ATOM    454  CE2 PHE A 419       1.838 335.326  30.710  1.00 52.50           C  
ATOM    455  CZ  PHE A 419       2.035 335.395  29.339  1.00 51.80           C  
ATOM    456  N   TYR A 420       6.570 336.555  33.313  1.00 49.93           N  
ATOM    457  CA  TYR A 420       6.526 337.929  33.788  1.00 49.52           C  
ATOM    458  C   TYR A 420       7.904 338.596  33.914  1.00 48.86           C  
ATOM    459  O   TYR A 420       7.965 339.695  34.465  1.00 46.13           O  
ATOM    460  CB  TYR A 420       5.821 337.919  35.146  1.00 47.53           C  
ATOM    461  CG  TYR A 420       4.322 337.767  35.057  1.00 46.88           C  
ATOM    462  CD1 TYR A 420       3.542 338.881  34.688  1.00 48.67           C  
ATOM    463  CD2 TYR A 420       3.703 336.542  35.379  1.00 45.10           C  
ATOM    464  CE1 TYR A 420       2.143 338.782  34.677  1.00 45.62           C  
ATOM    465  CE2 TYR A 420       2.300 336.438  35.352  1.00 46.03           C  
ATOM    466  CZ  TYR A 420       1.526 337.564  35.010  1.00 44.81           C  
ATOM    467  OH  TYR A 420       0.170 337.487  34.976  1.00 45.86           O  
ATOM    468  N   LEU A 421       8.983 337.977  33.400  1.00 47.46           N  
ATOM    469  CA  LEU A 421      10.318 338.581  33.406  1.00 48.18           C  
ATOM    470  C   LEU A 421      10.418 339.968  32.721  1.00 46.63           C  
ATOM    471  O   LEU A 421      11.099 340.815  33.297  1.00 46.93           O  
ATOM    472  CB  LEU A 421      11.394 337.582  32.914  1.00 50.72           C  
ATOM    473  CG  LEU A 421      12.857 338.091  32.988  1.00 55.28           C  
ATOM    474  CD1 LEU A 421      13.267 338.476  34.423  1.00 57.72           C  
ATOM    475  CD2 LEU A 421      13.837 337.077  32.363  1.00 59.92           C  
ATOM    476  N   PRO A 422       9.677 340.239  31.614  1.00 48.33           N  
ATOM    477  CA  PRO A 422       9.555 341.605  31.076  1.00 47.40           C  
ATOM    478  C   PRO A 422       8.947 342.622  32.055  1.00 45.04           C  
ATOM    479  O   PRO A 422       9.512 343.702  32.178  1.00 49.99           O  
ATOM    480  CB  PRO A 422       8.716 341.445  29.796  1.00 48.45           C  
ATOM    481  CG  PRO A 422       8.955 340.006  29.376  1.00 48.42           C  
ATOM    482  CD  PRO A 422       9.031 339.281  30.713  1.00 48.76           C  
ATOM    483  N   GLN A 423       7.845 342.259  32.740  1.00 42.95           N  
ATOM    484  CA  GLN A 423       7.124 343.091  33.716  1.00 42.22           C  
ATOM    485  C   GLN A 423       7.969 343.467  34.939  1.00 43.56           C  
ATOM    486  O   GLN A 423       8.000 344.639  35.311  1.00 46.17           O  
ATOM    487  CB  GLN A 423       5.797 342.421  34.154  1.00 44.04           C  
ATOM    488  CG  GLN A 423       4.622 342.568  33.162  1.00 45.20           C  
ATOM    489  CD  GLN A 423       4.779 341.780  31.862  1.00 45.45           C  
ATOM    490  NE2 GLN A 423       4.133 342.249  30.794  1.00 46.92           N  
ATOM    491  OE1 GLN A 423       5.470 340.765  31.815  1.00 48.00           O  
ATOM    492  N   LEU A 424       8.649 342.464  35.514  1.00 45.63           N  
ATOM    493  CA  LEU A 424       9.561 342.604  36.648  1.00 45.63           C  
ATOM    494  C   LEU A 424      10.785 343.469  36.308  1.00 45.43           C  
ATOM    495  O   LEU A 424      11.126 344.352  37.095  1.00 46.69           O  
ATOM    496  CB  LEU A 424       9.993 341.198  37.112  1.00 48.29           C  
ATOM    497  CG  LEU A 424       8.855 340.382  37.768  1.00 53.50           C  
ATOM    498  CD1 LEU A 424       9.191 338.878  37.820  1.00 54.56           C  
ATOM    499  CD2 LEU A 424       8.468 340.954  39.148  1.00 55.95           C  
ATOM    500  N   SER A 425      11.387 343.221  35.130  1.00 49.10           N  
ATOM    501  CA  SER A 425      12.519 343.981  34.596  1.00 54.32           C  
ATOM    502  C   SER A 425      12.135 345.419  34.220  1.00 52.76           C  
ATOM    503  O   SER A 425      12.934 346.325  34.427  1.00 49.55           O  
ATOM    504  CB  SER A 425      13.104 343.268  33.362  1.00  0.00           C  
ATOM    505  OG  SER A 425      13.694 342.037  33.723  1.00  0.00           O  
ATOM    506  N   GLN A 426      10.915 345.621  33.702  1.00 51.85           N  
ATOM    507  CA  GLN A 426      10.405 346.941  33.356  1.00 52.32           C  
ATOM    508  C   GLN A 426      10.155 347.791  34.606  1.00 53.70           C  
ATOM    509  O   GLN A 426      10.687 348.895  34.659  1.00 58.58           O  
ATOM    510  CB  GLN A 426       9.177 346.810  32.436  1.00  0.00           C  
ATOM    511  CG  GLN A 426       8.474 348.113  32.012  1.00  0.00           C  
ATOM    512  CD  GLN A 426       9.295 349.026  31.098  1.00  0.00           C  
ATOM    513  NE2 GLN A 426       8.607 349.767  30.235  1.00  0.00           N  
ATOM    514  OE1 GLN A 426      10.517 349.099  31.170  1.00  0.00           O  
ATOM    515  N   ILE A 427       9.456 347.227  35.612  1.00 53.04           N  
ATOM    516  CA  ILE A 427       9.278 347.819  36.944  1.00 52.26           C  
ATOM    517  C   ILE A 427      10.606 348.246  37.598  1.00 52.28           C  
ATOM    518  O   ILE A 427      10.680 349.361  38.109  1.00 48.56           O  
ATOM    519  CB  ILE A 427       8.457 346.895  37.907  1.00  0.00           C  
ATOM    520  CG1 ILE A 427       6.947 347.037  37.599  1.00  0.00           C  
ATOM    521  CG2 ILE A 427       8.712 347.090  39.425  1.00  0.00           C  
ATOM    522  CD1 ILE A 427       6.043 346.039  38.338  1.00  0.00           C  
ATOM    523  N   SER A 428      11.634 347.384  37.518  1.00 55.28           N  
ATOM    524  CA  SER A 428      12.956 347.637  38.091  1.00 56.45           C  
ATOM    525  C   SER A 428      13.674 348.885  37.562  1.00 53.83           C  
ATOM    526  O   SER A 428      14.320 349.590  38.337  1.00 57.40           O  
ATOM    527  CB  SER A 428      13.828 346.375  37.979  1.00  0.00           C  
ATOM    528  OG  SER A 428      14.407 346.237  36.708  1.00  0.00           O  
ATOM    529  N   LEU A 429      13.522 349.117  36.254  1.00 52.42           N  
ATOM    530  CA  LEU A 429      14.121 350.221  35.527  1.00 58.66           C  
ATOM    531  C   LEU A 429      13.398 351.543  35.822  1.00 59.62           C  
ATOM    532  O   LEU A 429      14.055 352.560  36.012  1.00 62.28           O  
ATOM    533  CB  LEU A 429      14.067 349.880  34.018  1.00  0.00           C  
ATOM    534  CG  LEU A 429      15.293 349.138  33.440  1.00  0.00           C  
ATOM    535  CD1 LEU A 429      15.776 347.905  34.231  1.00  0.00           C  
ATOM    536  CD2 LEU A 429      15.071 348.779  31.962  1.00  0.00           C  
ATOM    537  N   VAL A 430      12.060 351.518  35.814  1.00 63.21           N  
ATOM    538  CA  VAL A 430      11.247 352.714  35.595  1.00 65.09           C  
ATOM    539  C   VAL A 430      10.546 353.257  36.857  1.00 63.15           C  
ATOM    540  O   VAL A 430      10.223 354.444  36.883  1.00 66.25           O  
ATOM    541  CB  VAL A 430      10.160 352.388  34.544  1.00  0.00           C  
ATOM    542  CG1 VAL A 430      10.786 351.917  33.213  1.00  0.00           C  
ATOM    543  CG2 VAL A 430       9.100 351.396  35.052  1.00  0.00           C  
ATOM    544  N   ARG A 431      10.323 352.405  37.869  1.00 62.34           N  
ATOM    545  CA  ARG A 431       9.664 352.761  39.128  1.00 67.98           C  
ATOM    546  C   ARG A 431      10.720 353.147  40.196  1.00 71.73           C  
ATOM    547  O   ARG A 431      11.918 353.133  39.900  1.00 74.43           O  
ATOM    548  CB  ARG A 431       8.773 351.570  39.555  1.00  0.00           C  
ATOM    549  CG  ARG A 431       7.719 351.065  38.550  1.00  0.00           C  
ATOM    550  CD  ARG A 431       6.474 351.944  38.412  1.00  0.00           C  
ATOM    551  NE  ARG A 431       5.645 351.902  39.628  1.00  0.00           N  
ATOM    552  CZ  ARG A 431       4.590 352.684  39.913  1.00  0.00           C  
ATOM    553  NH1 ARG A 431       4.122 353.592  39.043  1.00  0.00           N1+
ATOM    554  NH2 ARG A 431       3.991 352.555  41.102  1.00  0.00           N1+
ATOM    555  N   TYR A 432      10.261 353.508  41.412  1.00 74.72           N  
ATOM    556  CA  TYR A 432      11.058 353.902  42.596  1.00 79.06           C  
ATOM    557  C   TYR A 432      12.224 352.954  42.958  1.00 77.10           C  
ATOM    558  O   TYR A 432      12.249 351.816  42.511  1.00 76.03           O  
ATOM    559  CB  TYR A 432      10.092 354.048  43.797  1.00  0.00           C  
ATOM    560  CG  TYR A 432       9.399 355.395  43.870  1.00  0.00           C  
ATOM    561  CD1 TYR A 432      10.009 356.448  44.583  1.00  0.00           C  
ATOM    562  CD2 TYR A 432       8.162 355.611  43.226  1.00  0.00           C  
ATOM    563  CE1 TYR A 432       9.393 357.712  44.649  1.00  0.00           C  
ATOM    564  CE2 TYR A 432       7.546 356.878  43.290  1.00  0.00           C  
ATOM    565  CZ  TYR A 432       8.163 357.929  43.999  1.00  0.00           C  
ATOM    566  OH  TYR A 432       7.570 359.156  44.054  1.00  0.00           O  
ATOM    567  N   GLU A 433      13.187 353.400  43.783  1.00 75.87           N  
ATOM    568  CA  GLU A 433      14.296 352.530  44.209  1.00 83.88           C  
ATOM    569  C   GLU A 433      13.840 351.326  45.060  1.00 80.78           C  
ATOM    570  O   GLU A 433      14.346 350.220  44.867  1.00 82.16           O  
ATOM    571  CB  GLU A 433      15.398 353.358  44.886  1.00 90.76           C  
ATOM    572  CG  GLU A 433      16.605 352.512  45.349  1.00 98.99           C  
ATOM    573  CD  GLU A 433      17.791 353.369  45.794  1.00 98.77           C  
ATOM    574  OE1 GLU A 433      17.594 354.199  46.709  1.00103.68           O  
ATOM    575  OE2 GLU A 433      18.882 353.177  45.212  1.00 94.91           O1-
ATOM    576  N   SER A 434      12.834 351.560  45.918  1.00 79.35           N  
ATOM    577  CA  SER A 434      12.107 350.532  46.657  1.00 83.42           C  
ATOM    578  C   SER A 434      11.328 349.551  45.760  1.00 77.81           C  
ATOM    579  O   SER A 434      11.132 348.420  46.195  1.00 78.03           O  
ATOM    580  CB  SER A 434      11.193 351.223  47.690  1.00  0.00           C  
ATOM    581  OG  SER A 434      10.172 351.988  47.075  1.00  0.00           O  
ATOM    582  N   SER A 435      10.927 349.981  44.544  1.00 31.02           N  
ATOM    583  CA  SER A 435      10.088 349.242  43.589  1.00 32.28           C  
ATOM    584  C   SER A 435      10.625 347.892  43.108  1.00 31.44           C  
ATOM    585  O   SER A 435       9.854 347.154  42.492  1.00 32.07           O  
ATOM    586  CB  SER A 435       9.793 350.088  42.341  1.00  0.00           C  
ATOM    587  OG  SER A 435      10.814 349.960  41.359  1.00  0.00           O  
ATOM    588  N   SER A 436      11.917 347.624  43.325  1.00 31.02           N  
ATOM    589  CA  SER A 436      12.520 346.413  42.823  1.00 30.54           C  
ATOM    590  C   SER A 436      13.255 345.664  43.913  1.00 30.29           C  
ATOM    591  O   SER A 436      13.701 346.208  44.923  1.00 30.82           O  
ATOM    592  CB  SER A 436      13.397 346.723  41.622  1.00  0.00           C  
ATOM    593  OG  SER A 436      13.553 345.551  40.845  1.00  0.00           O  
ATOM    594  N   LEU A 437      13.287 344.374  43.615  1.00 27.98           N  
ATOM    595  CA  LEU A 437      13.649 343.270  44.449  1.00 27.56           C  
ATOM    596  C   LEU A 437      15.160 343.078  44.356  1.00 27.51           C  
ATOM    597  O   LEU A 437      15.853 343.286  45.348  1.00 28.08           O  
ATOM    598  CB  LEU A 437      12.827 342.114  43.849  1.00  0.00           C  
ATOM    599  CG  LEU A 437      12.622 340.900  44.742  1.00  0.00           C  
ATOM    600  CD1 LEU A 437      11.575 339.997  44.093  1.00  0.00           C  
ATOM    601  CD2 LEU A 437      13.906 340.193  45.140  1.00  0.00           C  
ATOM    602  N   TYR A 438      15.613 342.691  43.151  1.00 65.63           N  
ATOM    603  CA  TYR A 438      16.973 342.329  42.758  1.00 70.02           C  
ATOM    604  C   TYR A 438      17.406 340.945  43.280  1.00 67.92           C  
ATOM    605  O   TYR A 438      17.923 340.167  42.486  1.00 73.26           O  
ATOM    606  CB  TYR A 438      17.989 343.452  43.073  1.00  0.00           C  
ATOM    607  CG  TYR A 438      17.659 344.794  42.432  1.00  0.00           C  
ATOM    608  CD1 TYR A 438      17.146 345.861  43.201  1.00  0.00           C  
ATOM    609  CD2 TYR A 438      17.868 344.975  41.051  1.00  0.00           C  
ATOM    610  CE1 TYR A 438      16.863 347.101  42.593  1.00  0.00           C  
ATOM    611  CE2 TYR A 438      17.575 346.209  40.438  1.00  0.00           C  
ATOM    612  CZ  TYR A 438      17.072 347.274  41.209  1.00  0.00           C  
ATOM    613  OH  TYR A 438      16.781 348.466  40.611  1.00  0.00           O  
ATOM    614  N   ARG A 439      17.150 340.632  44.564  1.00 64.81           N  
ATOM    615  CA  ARG A 439      17.479 339.376  45.262  1.00 67.85           C  
ATOM    616  C   ARG A 439      17.089 338.084  44.504  1.00 65.00           C  
ATOM    617  O   ARG A 439      17.937 337.210  44.344  1.00 60.42           O  
ATOM    618  CB  ARG A 439      16.877 339.355  46.696  1.00  0.00           C  
ATOM    619  CG  ARG A 439      16.894 340.696  47.461  1.00  0.00           C  
ATOM    620  CD  ARG A 439      16.066 340.671  48.761  1.00  0.00           C  
ATOM    621  NE  ARG A 439      15.746 342.032  49.240  1.00  0.00           N  
ATOM    622  CZ  ARG A 439      16.549 342.926  49.850  1.00  0.00           C  
ATOM    623  NH1 ARG A 439      17.831 342.663  50.143  1.00  0.00           N1+
ATOM    624  NH2 ARG A 439      16.046 344.124  50.177  1.00  0.00           N1+
ATOM    625  N   PHE A 440      15.831 338.010  44.028  1.00 62.85           N  
ATOM    626  CA  PHE A 440      15.249 336.897  43.265  1.00 58.65           C  
ATOM    627  C   PHE A 440      15.883 336.750  41.871  1.00 59.71           C  
ATOM    628  O   PHE A 440      15.982 335.633  41.376  1.00 59.14           O  
ATOM    629  CB  PHE A 440      13.710 337.094  43.146  1.00  0.00           C  
ATOM    630  CG  PHE A 440      13.172 337.861  41.932  1.00  0.00           C  
ATOM    631  CD1 PHE A 440      12.302 337.222  41.029  1.00  0.00           C  
ATOM    632  CD2 PHE A 440      13.542 339.198  41.665  1.00  0.00           C  
ATOM    633  CE1 PHE A 440      11.895 337.864  39.868  1.00  0.00           C  
ATOM    634  CE2 PHE A 440      13.067 339.851  40.535  1.00  0.00           C  
ATOM    635  CZ  PHE A 440      12.280 339.171  39.620  1.00  0.00           C  
ATOM    636  N   LEU A 441      16.248 337.889  41.267  1.00 60.58           N  
ATOM    637  CA  LEU A 441      16.707 338.035  39.894  1.00 60.29           C  
ATOM    638  C   LEU A 441      18.176 337.620  39.787  1.00 59.73           C  
ATOM    639  O   LEU A 441      18.514 336.862  38.881  1.00 59.73           O  
ATOM    640  CB  LEU A 441      16.478 339.510  39.508  1.00  0.00           C  
ATOM    641  CG  LEU A 441      16.541 339.902  38.027  1.00  0.00           C  
ATOM    642  CD1 LEU A 441      15.498 339.196  37.141  1.00  0.00           C  
ATOM    643  CD2 LEU A 441      16.376 341.424  37.933  1.00  0.00           C  
ATOM    644  N   LEU A 442      18.982 338.061  40.771  1.00 58.63           N  
ATOM    645  CA  LEU A 442      20.341 337.599  41.053  1.00 55.16           C  
ATOM    646  C   LEU A 442      20.374 336.091  41.347  1.00 51.48           C  
ATOM    647  O   LEU A 442      21.248 335.407  40.820  1.00 50.07           O  
ATOM    648  CB  LEU A 442      20.928 338.381  42.256  1.00  0.00           C  
ATOM    649  CG  LEU A 442      21.703 339.668  41.905  1.00  0.00           C  
ATOM    650  CD1 LEU A 442      20.831 340.763  41.282  1.00  0.00           C  
ATOM    651  CD2 LEU A 442      22.454 340.223  43.133  1.00  0.00           C  
ATOM    652  N   GLU A 443      19.414 335.608  42.156  1.00 52.71           N  
ATOM    653  CA  GLU A 443      19.260 334.202  42.523  1.00 56.43           C  
ATOM    654  C   GLU A 443      18.977 333.289  41.313  1.00 55.38           C  
ATOM    655  O   GLU A 443      19.638 332.260  41.192  1.00 56.19           O  
ATOM    656  CB  GLU A 443      18.226 334.085  43.670  1.00  0.00           C  
ATOM    657  CG  GLU A 443      17.832 332.665  44.136  1.00  0.00           C  
ATOM    658  CD  GLU A 443      18.944 331.814  44.771  1.00  0.00           C  
ATOM    659  OE1 GLU A 443      19.972 332.380  45.206  1.00  0.00           O  
ATOM    660  OE2 GLU A 443      18.721 330.584  44.827  1.00  0.00           O1-
ATOM    661  N   LYS A 444      18.053 333.700  40.424  1.00 59.72           N  
ATOM    662  CA  LYS A 444      17.741 333.021  39.158  1.00 62.89           C  
ATOM    663  C   LYS A 444      18.887 333.070  38.135  1.00 63.60           C  
ATOM    664  O   LYS A 444      19.128 332.064  37.469  1.00 57.07           O  
ATOM    665  CB  LYS A 444      16.480 333.628  38.531  1.00  0.00           C  
ATOM    666  CG  LYS A 444      15.164 333.328  39.254  1.00  0.00           C  
ATOM    667  CD  LYS A 444      14.042 334.194  38.663  1.00  0.00           C  
ATOM    668  CE  LYS A 444      12.810 334.358  39.546  1.00  0.00           C  
ATOM    669  NZ  LYS A 444      11.925 333.196  39.543  1.00  0.00           N1+
ATOM    670  N   ALA A 445      19.573 334.222  38.038  1.00 59.84           N  
ATOM    671  CA  ALA A 445      20.728 334.429  37.162  1.00 61.24           C  
ATOM    672  C   ALA A 445      21.953 333.584  37.556  1.00 68.79           C  
ATOM    673  O   ALA A 445      22.745 333.241  36.681  1.00 77.47           O  
ATOM    674  CB  ALA A 445      21.081 335.924  37.138  1.00  0.00           C  
ATOM    675  N   SER A 446      22.070 333.242  38.851  1.00 73.61           N  
ATOM    676  CA  SER A 446      23.143 332.415  39.404  1.00 70.15           C  
ATOM    677  C   SER A 446      22.990 330.911  39.098  1.00 68.44           C  
ATOM    678  O   SER A 446      23.998 330.206  39.119  1.00 68.33           O  
ATOM    679  CB  SER A 446      23.225 332.645  40.926  1.00  0.00           C  
ATOM    680  OG  SER A 446      23.750 333.927  41.204  1.00  0.00           O  
ATOM    681  N   LYS A 447      21.756 330.450  38.827  1.00 65.43           N  
ATOM    682  CA  LYS A 447      21.419 329.039  38.595  1.00 72.27           C  
ATOM    683  C   LYS A 447      20.970 328.741  37.154  1.00 72.84           C  
ATOM    684  O   LYS A 447      20.634 327.594  36.863  1.00 74.01           O  
ATOM    685  CB  LYS A 447      20.387 328.590  39.650  1.00  0.00           C  
ATOM    686  CG  LYS A 447      19.043 329.345  39.656  1.00  0.00           C  
ATOM    687  CD  LYS A 447      18.258 329.023  40.935  1.00  0.00           C  
ATOM    688  CE  LYS A 447      17.056 329.934  41.216  1.00  0.00           C  
ATOM    689  NZ  LYS A 447      16.409 329.543  42.476  1.00  0.00           N1+
ATOM    690  N   SER A 448      21.001 329.753  36.276  1.00 68.71           N  
ATOM    691  CA  SER A 448      20.663 329.635  34.865  1.00 67.68           C  
ATOM    692  C   SER A 448      21.365 330.767  34.109  1.00 69.37           C  
ATOM    693  O   SER A 448      21.042 331.933  34.341  1.00 64.47           O  
ATOM    694  CB  SER A 448      19.124 329.635  34.693  1.00 67.08           C  
ATOM    695  OG  SER A 448      18.737 329.787  33.342  1.00 63.58           O  
ATOM    696  N   MET A 449      22.288 330.402  33.198  1.00 70.69           N  
ATOM    697  CA  MET A 449      22.951 331.355  32.301  1.00 70.97           C  
ATOM    698  C   MET A 449      21.994 331.916  31.237  1.00 66.40           C  
ATOM    699  O   MET A 449      22.208 333.035  30.778  1.00 66.56           O  
ATOM    700  CB  MET A 449      24.233 330.743  31.688  1.00  0.00           C  
ATOM    701  CG  MET A 449      24.106 329.939  30.377  1.00  0.00           C  
ATOM    702  SD  MET A 449      25.705 329.679  29.562  1.00  0.00           S  
ATOM    703  CE  MET A 449      25.156 329.568  27.839  1.00  0.00           C  
ATOM    704  N   HIS A 450      20.963 331.136  30.875  1.00 58.36           N  
ATOM    705  CA  HIS A 450      19.887 331.556  29.988  1.00 58.05           C  
ATOM    706  C   HIS A 450      18.997 332.632  30.617  1.00 61.01           C  
ATOM    707  O   HIS A 450      18.607 333.568  29.919  1.00 64.74           O  
ATOM    708  CB  HIS A 450      19.071 330.326  29.589  1.00  0.00           C  
ATOM    709  CG  HIS A 450      17.830 330.636  28.794  1.00  0.00           C  
ATOM    710  CD2 HIS A 450      17.642 330.848  27.450  1.00  0.00           C  
ATOM    711  ND1 HIS A 450      16.592 330.821  29.382  1.00  0.00           N  
ATOM    712  CE1 HIS A 450      15.750 331.183  28.416  1.00  0.00           C  
ATOM    713  NE2 HIS A 450      16.311 331.189  27.214  1.00  0.00           N  
ATOM    714  N   PHE A 451      18.700 332.483  31.919  1.00 59.35           N  
ATOM    715  CA  PHE A 451      17.967 333.483  32.683  1.00 57.27           C  
ATOM    716  C   PHE A 451      18.765 334.788  32.778  1.00 57.07           C  
ATOM    717  O   PHE A 451      18.188 335.845  32.528  1.00 60.12           O  
ATOM    718  CB  PHE A 451      17.613 332.955  34.083  1.00 56.47           C  
ATOM    719  CG  PHE A 451      16.658 333.870  34.821  1.00 55.00           C  
ATOM    720  CD1 PHE A 451      17.151 334.986  35.529  1.00 53.62           C  
ATOM    721  CD2 PHE A 451      15.269 333.743  34.618  1.00 55.96           C  
ATOM    722  CE1 PHE A 451      16.270 335.912  36.060  1.00 54.59           C  
ATOM    723  CE2 PHE A 451      14.402 334.681  35.158  1.00 56.44           C  
ATOM    724  CZ  PHE A 451      14.902 335.758  35.878  1.00 54.54           C  
ATOM    725  N   ALA A 452      20.068 334.671  33.100  1.00 56.98           N  
ATOM    726  CA  ALA A 452      21.027 335.773  33.148  1.00 61.63           C  
ATOM    727  C   ALA A 452      21.078 336.538  31.820  1.00 62.62           C  
ATOM    728  O   ALA A 452      20.870 337.745  31.824  1.00 57.78           O  
ATOM    729  CB  ALA A 452      22.412 335.236  33.543  1.00  0.00           C  
ATOM    730  N   LEU A 453      21.245 335.803  30.710  1.00 62.83           N  
ATOM    731  CA  LEU A 453      21.218 336.294  29.335  1.00 60.91           C  
ATOM    732  C   LEU A 453      19.966 337.124  28.988  1.00 59.07           C  
ATOM    733  O   LEU A 453      20.116 338.245  28.501  1.00 58.16           O  
ATOM    734  CB  LEU A 453      21.374 335.078  28.404  1.00 60.32           C  
ATOM    735  CG  LEU A 453      21.262 335.383  26.906  1.00 58.21           C  
ATOM    736  CD1 LEU A 453      22.492 336.173  26.421  1.00 55.71           C  
ATOM    737  CD2 LEU A 453      20.971 334.086  26.137  1.00 57.15           C  
ATOM    738  N   LYS A 454      18.770 336.557  29.233  1.00 57.29           N  
ATOM    739  CA  LYS A 454      17.486 337.204  28.950  1.00 61.35           C  
ATOM    740  C   LYS A 454      17.272 338.470  29.801  1.00 62.95           C  
ATOM    741  O   LYS A 454      16.775 339.460  29.273  1.00 70.15           O  
ATOM    742  CB  LYS A 454      16.336 336.183  29.103  1.00  0.00           C  
ATOM    743  CG  LYS A 454      14.969 336.715  28.627  1.00  0.00           C  
ATOM    744  CD  LYS A 454      13.827 335.699  28.774  1.00  0.00           C  
ATOM    745  CE  LYS A 454      12.464 336.307  28.398  1.00  0.00           C  
ATOM    746  NZ  LYS A 454      11.362 335.341  28.554  1.00  0.00           N1+
ATOM    747  N   LEU A 455      17.716 338.428  31.068  1.00 58.12           N  
ATOM    748  CA  LEU A 455      17.795 339.559  31.992  1.00 57.08           C  
ATOM    749  C   LEU A 455      18.710 340.690  31.465  1.00 55.01           C  
ATOM    750  O   LEU A 455      18.257 341.831  31.447  1.00 57.20           O  
ATOM    751  CB  LEU A 455      18.145 339.005  33.402  1.00  0.00           C  
ATOM    752  CG  LEU A 455      18.830 339.950  34.406  1.00  0.00           C  
ATOM    753  CD1 LEU A 455      17.969 341.135  34.831  1.00  0.00           C  
ATOM    754  CD2 LEU A 455      19.423 339.172  35.596  1.00  0.00           C  
ATOM    755  N   SER A 456      19.940 340.361  31.017  1.00 53.90           N  
ATOM    756  CA  SER A 456      20.928 341.280  30.417  1.00 53.29           C  
ATOM    757  C   SER A 456      20.378 342.039  29.216  1.00 54.43           C  
ATOM    758  O   SER A 456      20.492 343.264  29.158  1.00 55.78           O  
ATOM    759  CB  SER A 456      22.238 340.517  30.073  1.00  0.00           C  
ATOM    760  OG  SER A 456      22.968 340.991  28.953  1.00  0.00           O  
ATOM    761  N   TRP A 457      19.780 341.266  28.305  1.00 53.39           N  
ATOM    762  CA  TRP A 457      19.105 341.765  27.130  1.00 52.90           C  
ATOM    763  C   TRP A 457      17.933 342.675  27.480  1.00 52.81           C  
ATOM    764  O   TRP A 457      18.021 343.837  27.104  1.00 50.50           O  
ATOM    765  CB  TRP A 457      18.743 340.590  26.221  1.00  0.00           C  
ATOM    766  CG  TRP A 457      19.889 339.950  25.503  1.00  0.00           C  
ATOM    767  CD1 TRP A 457      21.076 340.521  25.176  1.00  0.00           C  
ATOM    768  CD2 TRP A 457      19.906 338.630  24.902  1.00  0.00           C  
ATOM    769  CE2 TRP A 457      21.131 338.475  24.189  1.00  0.00           C  
ATOM    770  CE3 TRP A 457      19.000 337.549  24.886  1.00  0.00           C  
ATOM    771  NE1 TRP A 457      21.815 339.648  24.410  1.00  0.00           N  
ATOM    772  CZ2 TRP A 457      21.434 337.309  23.472  1.00  0.00           C  
ATOM    773  CZ3 TRP A 457      19.319 336.356  24.213  1.00  0.00           C  
ATOM    774  CH2 TRP A 457      20.519 336.242  23.496  1.00  0.00           C  
ATOM    775  N   LEU A 458      16.920 342.190  28.222  1.00 51.31           N  
ATOM    776  CA  LEU A 458      15.744 342.969  28.646  1.00 52.05           C  
ATOM    777  C   LEU A 458      16.063 344.274  29.394  1.00 52.39           C  
ATOM    778  O   LEU A 458      15.306 345.233  29.263  1.00 48.93           O  
ATOM    779  CB  LEU A 458      14.794 342.098  29.496  1.00 50.52           C  
ATOM    780  CG  LEU A 458      13.979 341.060  28.697  1.00 52.92           C  
ATOM    781  CD1 LEU A 458      13.253 340.113  29.663  1.00 54.78           C  
ATOM    782  CD2 LEU A 458      12.984 341.711  27.713  1.00 52.96           C  
ATOM    783  N   TYR A 459      17.177 344.302  30.135  1.00 52.10           N  
ATOM    784  CA  TYR A 459      17.631 345.476  30.868  1.00 56.61           C  
ATOM    785  C   TYR A 459      18.197 346.599  29.987  1.00 56.64           C  
ATOM    786  O   TYR A 459      17.899 347.750  30.287  1.00 63.59           O  
ATOM    787  CB  TYR A 459      18.640 345.034  31.942  1.00  0.00           C  
ATOM    788  CG  TYR A 459      18.024 344.829  33.314  1.00  0.00           C  
ATOM    789  CD1 TYR A 459      16.861 344.054  33.511  1.00  0.00           C  
ATOM    790  CD2 TYR A 459      18.619 345.465  34.415  1.00  0.00           C  
ATOM    791  CE1 TYR A 459      16.328 343.912  34.809  1.00  0.00           C  
ATOM    792  CE2 TYR A 459      18.060 345.370  35.696  1.00  0.00           C  
ATOM    793  CZ  TYR A 459      16.932 344.561  35.902  1.00  0.00           C  
ATOM    794  OH  TYR A 459      16.447 344.382  37.163  1.00  0.00           O  
ATOM    795  N   HIS A 460      18.989 346.255  28.950  1.00 54.03           N  
ATOM    796  CA  HIS A 460      19.901 347.124  28.172  1.00 52.85           C  
ATOM    797  C   HIS A 460      19.247 348.357  27.536  1.00 51.79           C  
ATOM    798  O   HIS A 460      18.073 348.696  27.660  1.00 48.41           O  
ATOM    799  CB  HIS A 460      20.645 346.252  27.122  1.00  0.00           C  
ATOM    800  CG  HIS A 460      21.496 347.000  26.119  1.00  0.00           C  
ATOM    801  CD2 HIS A 460      22.582 347.816  26.354  1.00  0.00           C  
ATOM    802  ND1 HIS A 460      21.203 347.019  24.751  1.00  0.00           N  
ATOM    803  CE1 HIS A 460      22.102 347.839  24.223  1.00  0.00           C  
ATOM    804  NE2 HIS A 460      22.938 348.349  25.129  1.00  0.00           N  
ATOM    805  N   GLU A 559      16.850 346.291  26.617  1.00 54.49           N  
ATOM    806  CA  GLU A 559      16.203 347.053  25.539  1.00 57.66           C  
ATOM    807  C   GLU A 559      15.321 348.162  26.142  1.00 57.38           C  
ATOM    808  O   GLU A 559      15.067 349.152  25.458  1.00 54.93           O  
ATOM    809  CB  GLU A 559      15.340 346.158  24.638  1.00  0.00           C  
ATOM    810  CG  GLU A 559      16.139 345.018  24.014  1.00  0.00           C  
ATOM    811  CD  GLU A 559      16.050 343.678  24.713  1.00  0.00           C  
ATOM    812  OE1 GLU A 559      15.078 343.269  25.338  1.00  0.00           O  
ATOM    813  OE2 GLU A 559      17.173 342.952  24.499  1.00  0.00           O1-
ATOM    814  N   MET A 560      14.818 347.948  27.368  1.00 59.25           N  
ATOM    815  CA  MET A 560      13.799 348.745  28.036  1.00 61.81           C  
ATOM    816  C   MET A 560      14.330 350.035  28.699  1.00 65.25           C  
ATOM    817  O   MET A 560      13.553 350.706  29.377  1.00 67.89           O  
ATOM    818  CB  MET A 560      13.038 347.824  29.014  1.00  0.00           C  
ATOM    819  CG  MET A 560      12.479 346.522  28.396  1.00  0.00           C  
ATOM    820  SD  MET A 560      11.292 346.704  27.040  1.00  0.00           S  
ATOM    821  CE  MET A 560       9.880 347.342  27.964  1.00  0.00           C  
ATOM    822  N   ASP A 561      15.607 350.388  28.463  1.00 67.12           N  
ATOM    823  CA  ASP A 561      16.224 351.659  28.844  1.00 69.43           C  
ATOM    824  C   ASP A 561      17.049 352.185  27.663  1.00 78.02           C  
ATOM    825  O   ASP A 561      18.100 351.625  27.355  1.00 87.29           O  
ATOM    826  CB  ASP A 561      17.041 351.468  30.144  1.00  0.00           C  
ATOM    827  CG  ASP A 561      17.984 352.627  30.506  1.00  0.00           C  
ATOM    828  OD1 ASP A 561      17.724 353.464  31.362  1.00  0.00           O  
ATOM    829  OD2 ASP A 561      19.169 352.602  29.830  1.00  0.00           O1-
ATOM    830  N   THR A 562      16.592 353.298  27.080  1.00 87.36           N  
ATOM    831  CA  THR A 562      17.353 354.091  26.119  1.00 88.84           C  
ATOM    832  C   THR A 562      17.076 355.568  26.461  1.00 80.93           C  
ATOM    833  O   THR A 562      16.241 356.232  25.846  1.00 81.52           O  
ATOM    834  CB  THR A 562      17.018 353.729  24.645  1.00  0.00           C  
ATOM    835  CG2 THR A 562      17.456 352.304  24.261  1.00  0.00           C  
ATOM    836  OG1 THR A 562      15.638 353.856  24.360  1.00  0.00           O  
ATOM    837  N   THR A 563      17.785 356.000  27.517  1.00 11.82           N  
ATOM    838  CA  THR A 563      17.730 357.278  28.231  1.00 12.72           C  
ATOM    839  C   THR A 563      17.627 358.552  27.364  1.00 14.25           C  
ATOM    840  O   THR A 563      16.666 359.305  27.518  1.00 13.87           O  
ATOM    841  CB  THR A 563      18.941 357.379  29.212  1.00  0.00           C  
ATOM    842  CG2 THR A 563      20.333 357.143  28.589  1.00  0.00           C  
ATOM    843  OG1 THR A 563      19.006 358.630  29.871  1.00  0.00           O  
ATOM    844  N   SER A 564      18.607 358.752  26.471  1.00 15.64           N  
ATOM    845  CA  SER A 564      18.751 359.927  25.612  1.00 17.67           C  
ATOM    846  C   SER A 564      17.811 359.932  24.391  1.00 17.39           C  
ATOM    847  O   SER A 564      17.662 360.978  23.761  1.00 18.55           O  
ATOM    848  CB  SER A 564      20.238 360.044  25.222  1.00  0.00           C  
ATOM    849  OG  SER A 564      20.663 358.957  24.421  1.00  0.00           O  
ATOM    850  N   PHE A 565      17.187 358.780  24.093  1.00 16.48           N  
ATOM    851  CA  PHE A 565      16.160 358.625  23.064  1.00 16.65           C  
ATOM    852  C   PHE A 565      14.775 359.019  23.628  1.00 17.19           C  
ATOM    853  O   PHE A 565      13.947 359.532  22.879  1.00 16.97           O  
ATOM    854  CB  PHE A 565      16.213 357.155  22.583  1.00  0.00           C  
ATOM    855  CG  PHE A 565      15.536 356.807  21.266  1.00  0.00           C  
ATOM    856  CD1 PHE A 565      14.749 355.638  21.167  1.00  0.00           C  
ATOM    857  CD2 PHE A 565      15.821 357.537  20.091  1.00  0.00           C  
ATOM    858  CE1 PHE A 565      14.228 355.249  19.941  1.00  0.00           C  
ATOM    859  CE2 PHE A 565      15.290 357.131  18.873  1.00  0.00           C  
ATOM    860  CZ  PHE A 565      14.494 355.994  18.799  1.00  0.00           C  
ATOM    861  N   LEU A 566      14.566 358.813  24.941  1.00 17.55           N  
ATOM    862  CA  LEU A 566      13.374 359.187  25.707  1.00 19.53           C  
ATOM    863  C   LEU A 566      13.436 360.661  26.169  1.00 18.26           C  
ATOM    864  O   LEU A 566      14.517 361.249  26.206  1.00 18.30           O  
ATOM    865  CB  LEU A 566      13.276 358.170  26.876  1.00  0.00           C  
ATOM    866  CG  LEU A 566      12.138 358.333  27.913  1.00  0.00           C  
ATOM    867  CD1 LEU A 566      10.729 358.382  27.279  1.00  0.00           C  
ATOM    868  CD2 LEU A 566      12.246 357.250  29.008  1.00  0.00           C  
ATOM    869  N   ARG A 567      12.267 361.228  26.516  1.00 18.16           N  
ATOM    870  CA  ARG A 567      12.129 362.571  27.093  1.00 16.86           C  
ATOM    871  C   ARG A 567      12.132 362.536  28.630  1.00 17.11           C  
ATOM    872  O   ARG A 567      12.889 363.286  29.245  1.00 18.09           O  
ATOM    873  CB  ARG A 567      10.816 363.222  26.614  1.00  0.00           C  
ATOM    874  CG  ARG A 567      10.798 363.603  25.129  1.00  0.00           C  
ATOM    875  CD  ARG A 567       9.481 364.304  24.750  1.00  0.00           C  
ATOM    876  NE  ARG A 567       9.558 364.974  23.442  1.00  0.00           N  
ATOM    877  CZ  ARG A 567      10.046 366.207  23.200  1.00  0.00           C  
ATOM    878  NH1 ARG A 567      10.545 366.987  24.174  1.00  0.00           N1+
ATOM    879  NH2 ARG A 567      10.036 366.673  21.945  1.00  0.00           N1+
ATOM    880  N   ASN A 568      11.251 361.704  29.211  1.00 16.91           N  
ATOM    881  CA  ASN A 568      10.943 361.667  30.643  1.00 15.94           C  
ATOM    882  C   ASN A 568      11.625 360.451  31.281  1.00 17.65           C  
ATOM    883  O   ASN A 568      10.951 359.526  31.738  1.00 18.83           O  
ATOM    884  CB  ASN A 568       9.406 361.656  30.833  1.00  0.00           C  
ATOM    885  CG  ASN A 568       8.740 362.967  30.405  1.00  0.00           C  
ATOM    886  ND2 ASN A 568       8.266 363.038  29.160  1.00  0.00           N  
ATOM    887  OD1 ASN A 568       8.643 363.903  31.194  1.00  0.00           O  
ATOM    888  N   HIS A 569      12.965 360.493  31.294  1.00 16.20           N  
ATOM    889  CA  HIS A 569      13.822 359.518  31.959  1.00 17.24           C  
ATOM    890  C   HIS A 569      14.258 360.069  33.335  1.00 16.91           C  
ATOM    891  O   HIS A 569      13.423 360.602  34.066  1.00 18.66           O  
ATOM    892  CB  HIS A 569      14.967 359.130  30.994  1.00  0.00           C  
ATOM    893  CG  HIS A 569      15.689 357.865  31.381  1.00  0.00           C  
ATOM    894  CD2 HIS A 569      15.243 356.564  31.303  1.00  0.00           C  
ATOM    895  ND1 HIS A 569      16.976 357.874  31.929  1.00  0.00           N  
ATOM    896  CE1 HIS A 569      17.252 356.600  32.161  1.00  0.00           C  
ATOM    897  NE2 HIS A 569      16.258 355.786  31.819  1.00  0.00           N  
ATOM    898  N   LYS A 570      15.536 359.876  33.685  1.00 15.49           N  
ATOM    899  CA  LYS A 570      16.170 360.172  34.966  1.00 15.21           C  
ATOM    900  C   LYS A 570      17.677 359.918  34.777  1.00 14.65           C  
ATOM    901  O   LYS A 570      18.288 360.568  33.928  1.00 15.18           O  
ATOM    902  CB  LYS A 570      15.492 359.392  36.134  1.00  0.00           C  
ATOM    903  CG  LYS A 570      15.115 357.922  35.836  1.00  0.00           C  
ATOM    904  CD  LYS A 570      14.841 357.099  37.103  1.00  0.00           C  
ATOM    905  CE  LYS A 570      14.035 355.820  36.816  1.00  0.00           C  
ATOM    906  NZ  LYS A 570      13.957 354.944  38.001  1.00  0.00           N1+
ATOM    907  N   ASN A 571      18.239 358.967  35.535  1.00 13.85           N  
ATOM    908  CA  ASN A 571      19.549 358.354  35.298  1.00 13.89           C  
ATOM    909  C   ASN A 571      19.334 356.851  35.059  1.00 13.31           C  
ATOM    910  O   ASN A 571      18.222 356.359  35.247  1.00 13.54           O  
ATOM    911  CB  ASN A 571      20.480 358.563  36.518  1.00  0.00           C  
ATOM    912  CG  ASN A 571      20.695 360.031  36.894  1.00  0.00           C  
ATOM    913  ND2 ASN A 571      21.344 360.802  36.019  1.00  0.00           N  
ATOM    914  OD1 ASN A 571      20.281 360.463  37.966  1.00  0.00           O  
ATOM    915  N   SER A 572      20.396 356.134  34.656  1.00 11.96           N  
ATOM    916  CA  SER A 572      20.373 354.675  34.509  1.00 11.91           C  
ATOM    917  C   SER A 572      20.354 353.932  35.862  1.00 11.63           C  
ATOM    918  O   SER A 572      20.592 354.524  36.916  1.00 12.13           O  
ATOM    919  CB  SER A 572      21.524 354.225  33.586  1.00  0.00           C  
ATOM    920  OG  SER A 572      21.080 354.214  32.243  1.00  0.00           O  
ATOM    921  N   ASN A 573      19.973 352.652  35.783  1.00110.88           N  
ATOM    922  CA  ASN A 573      19.481 351.818  36.891  1.00116.61           C  
ATOM    923  C   ASN A 573      19.530 350.344  36.484  1.00111.22           C  
ATOM    924  O   ASN A 573      19.918 349.502  37.293  1.00106.86           O  
ATOM    925  CB  ASN A 573      18.054 352.246  37.340  1.00  0.00           C  
ATOM    926  CG  ASN A 573      17.184 352.847  36.225  1.00  0.00           C  
ATOM    927  ND2 ASN A 573      16.822 354.118  36.376  1.00  0.00           N  
ATOM    928  OD1 ASN A 573      16.891 352.200  35.222  1.00  0.00           O  
ATOM    929  N   ASP A 574      19.218 350.094  35.202  1.00107.67           N  
ATOM    930  CA  ASP A 574      19.520 348.881  34.454  1.00111.15           C  
ATOM    931  C   ASP A 574      21.019 348.534  34.487  1.00107.14           C  
ATOM    932  O   ASP A 574      21.383 347.392  34.755  1.00 98.69           O  
ATOM    933  CB  ASP A 574      19.101 348.970  32.953  1.00  0.00           C  
ATOM    934  CG  ASP A 574      19.733 350.092  32.100  1.00  0.00           C  
ATOM    935  OD1 ASP A 574      19.849 351.233  32.603  1.00  0.00           O  
ATOM    936  OD2 ASP A 574      20.079 349.796  30.935  1.00  0.00           O1-
ATOM    937  N   SER A 575      21.844 349.532  34.137  1.00100.28           N  
ATOM    938  CA  SER A 575      23.159 349.341  33.545  1.00 93.85           C  
ATOM    939  C   SER A 575      24.186 348.820  34.556  1.00 91.61           C  
ATOM    940  O   SER A 575      25.066 348.053  34.169  1.00 93.56           O  
ATOM    941  CB  SER A 575      23.575 350.657  32.859  1.00  0.00           C  
ATOM    942  OG  SER A 575      24.690 350.468  32.013  1.00  0.00           O  
ATOM    943  N   THR A 576      23.996 349.187  35.835  1.00 86.08           N  
ATOM    944  CA  THR A 576      24.753 348.692  36.982  1.00 84.89           C  
ATOM    945  C   THR A 576      24.577 347.173  37.213  1.00 81.59           C  
ATOM    946  O   THR A 576      25.565 346.514  37.534  1.00 78.23           O  
ATOM    947  CB  THR A 576      24.363 349.449  38.285  1.00  0.00           C  
ATOM    948  CG2 THR A 576      24.465 350.977  38.155  1.00  0.00           C  
ATOM    949  OG1 THR A 576      23.068 349.122  38.763  1.00  0.00           O  
ATOM    950  N   LEU A 577      23.356 346.644  37.002  1.00 82.44           N  
ATOM    951  CA  LEU A 577      23.029 345.222  37.117  1.00 80.97           C  
ATOM    952  C   LEU A 577      23.331 344.437  35.825  1.00 79.83           C  
ATOM    953  O   LEU A 577      23.598 343.239  35.904  1.00 73.09           O  
ATOM    954  CB  LEU A 577      21.551 345.079  37.551  1.00 81.06           C  
ATOM    955  CG  LEU A 577      21.013 343.630  37.637  1.00 82.24           C  
ATOM    956  CD1 LEU A 577      21.851 342.740  38.565  1.00 85.85           C  
ATOM    957  CD2 LEU A 577      19.540 343.596  38.059  1.00 78.10           C  
ATOM    958  N   SER A 578      23.290 345.102  34.662  1.00 85.10           N  
ATOM    959  CA  SER A 578      23.548 344.475  33.368  1.00 83.49           C  
ATOM    960  C   SER A 578      25.040 344.147  33.138  1.00 83.83           C  
ATOM    961  O   SER A 578      25.329 343.080  32.605  1.00 81.20           O  
ATOM    962  CB  SER A 578      22.952 345.362  32.255  1.00  0.00           C  
ATOM    963  OG  SER A 578      23.076 344.772  30.975  1.00  0.00           O  
ATOM    964  N   GLN A 579      25.941 345.074  33.522  1.00 86.15           N  
ATOM    965  CA  GLN A 579      27.381 345.155  33.185  1.00 87.23           C  
ATOM    966  C   GLN A 579      28.229 343.927  33.491  1.00 83.68           C  
ATOM    967  O   GLN A 579      27.855 342.929  34.101  1.00 78.35           O  
ATOM    968  CB  GLN A 579      28.011 346.412  33.844  1.00  0.00           C  
ATOM    969  CG  GLN A 579      28.396 347.464  32.792  1.00  0.00           C  
ATOM    970  CD  GLN A 579      29.044 348.691  33.420  1.00  0.00           C  
ATOM    971  NE2 GLN A 579      28.327 349.815  33.421  1.00  0.00           N  
ATOM    972  OE1 GLN A 579      30.180 348.629  33.884  1.00  0.00           O  
ATOM    973  N   ASN A 639      26.543 343.904  36.407  1.00 83.26           N  
ATOM    974  CA  ASN A 639      26.987 342.891  37.372  1.00 88.79           C  
ATOM    975  C   ASN A 639      26.822 341.467  36.767  1.00 82.10           C  
ATOM    976  O   ASN A 639      27.678 340.623  37.032  1.00 79.07           O  
ATOM    977  CB  ASN A 639      26.219 343.102  38.701  1.00  0.00           C  
ATOM    978  CG  ASN A 639      26.648 342.250  39.901  1.00  0.00           C  
ATOM    979  ND2 ASN A 639      27.914 341.833  39.970  1.00  0.00           N  
ATOM    980  OD1 ASN A 639      25.829 341.987  40.778  1.00  0.00           O  
ATOM    981  N   LEU A 640      25.741 341.198  36.010  1.00 80.23           N  
ATOM    982  CA  LEU A 640      25.423 339.863  35.497  1.00 79.63           C  
ATOM    983  C   LEU A 640      26.350 339.410  34.359  1.00 82.75           C  
ATOM    984  O   LEU A 640      26.750 338.247  34.361  1.00 86.04           O  
ATOM    985  CB  LEU A 640      23.923 339.787  35.136  1.00  0.00           C  
ATOM    986  CG  LEU A 640      23.553 340.137  33.676  1.00  0.00           C  
ATOM    987  CD1 LEU A 640      23.827 338.971  32.694  1.00  0.00           C  
ATOM    988  CD2 LEU A 640      22.119 340.637  33.598  1.00  0.00           C  
ATOM    989  N   GLN A 641      26.647 340.315  33.401  1.00 87.92           N  
ATOM    990  CA  GLN A 641      27.485 340.026  32.234  1.00 92.33           C  
ATOM    991  C   GLN A 641      28.936 339.772  32.662  1.00103.21           C  
ATOM    992  O   GLN A 641      29.623 339.040  31.970  1.00105.11           O  
ATOM    993  CB  GLN A 641      27.336 341.126  31.154  1.00  0.00           C  
ATOM    994  CG  GLN A 641      28.024 340.819  29.805  1.00  0.00           C  
ATOM    995  CD  GLN A 641      27.924 341.990  28.826  1.00  0.00           C  
ATOM    996  NE2 GLN A 641      26.826 342.070  28.072  1.00  0.00           N  
ATOM    997  OE1 GLN A 641      28.834 342.812  28.747  1.00  0.00           O  
ATOM    998  N   SER A 642      29.347 340.266  33.845  1.00105.92           N  
ATOM    999  CA  SER A 642      30.566 339.865  34.553  1.00100.67           C  
ATOM   1000  C   SER A 642      30.224 338.556  35.248  1.00 87.87           C  
ATOM   1001  O   SER A 642      31.063 337.680  35.451  1.00 70.14           O  
ATOM   1002  CB  SER A 642      30.937 340.968  35.571  1.00 99.90           C  
ATOM   1003  OG  SER A 642      32.138 340.672  36.256  1.00101.92           O  
ATOM   1004  N   PHE A 706      32.836 333.684  29.992  1.00 92.09           N  
ATOM   1005  CA  PHE A 706      31.991 333.556  31.194  1.00 94.31           C  
ATOM   1006  C   PHE A 706      30.738 332.810  30.797  1.00 91.83           C  
ATOM   1007  O   PHE A 706      29.901 332.394  31.594  1.00 82.61           O  
ATOM   1008  CB  PHE A 706      31.685 334.896  31.946  1.00  0.00           C  
ATOM   1009  CG  PHE A 706      32.024 336.216  31.254  1.00  0.00           C  
ATOM   1010  CD1 PHE A 706      31.027 336.971  30.608  1.00  0.00           C  
ATOM   1011  CD2 PHE A 706      33.364 336.641  31.139  1.00  0.00           C  
ATOM   1012  CE1 PHE A 706      31.356 338.089  29.856  1.00  0.00           C  
ATOM   1013  CE2 PHE A 706      33.672 337.791  30.421  1.00  0.00           C  
ATOM   1014  CZ  PHE A 706      32.673 338.509  29.776  1.00  0.00           C  
ATOM   1015  N   PHE A 729      29.493 334.983  29.068  1.00 90.81           N  
ATOM   1016  CA  PHE A 729      28.567 334.474  28.054  1.00 84.28           C  
ATOM   1017  C   PHE A 729      29.128 334.861  26.661  1.00 84.46           C  
ATOM   1018  O   PHE A 729      28.350 334.902  25.713  1.00 84.43           O  
ATOM   1019  CB  PHE A 729      27.142 335.025  28.342  1.00  0.00           C  
ATOM   1020  CG  PHE A 729      26.722 334.950  29.809  1.00  0.00           C  
ATOM   1021  CD1 PHE A 729      26.354 336.118  30.511  1.00  0.00           C  
ATOM   1022  CD2 PHE A 729      26.763 333.720  30.502  1.00  0.00           C  
ATOM   1023  CE1 PHE A 729      26.053 336.045  31.864  1.00  0.00           C  
ATOM   1024  CE2 PHE A 729      26.485 333.679  31.863  1.00  0.00           C  
ATOM   1025  CZ  PHE A 729      26.122 334.835  32.539  1.00  0.00           C  
ATOM   1026  N   SER A 730      30.460 335.077  26.551  1.00 86.09           N  
ATOM   1027  CA  SER A 730      31.212 335.551  25.390  1.00 84.44           C  
ATOM   1028  C   SER A 730      30.984 334.730  24.117  1.00 83.93           C  
ATOM   1029  O   SER A 730      30.824 335.328  23.062  1.00 84.93           O  
ATOM   1030  CB  SER A 730      32.710 335.623  25.757  1.00  0.00           C  
ATOM   1031  OG  SER A 730      33.496 336.125  24.692  1.00  0.00           O  
ATOM   1032  N   LEU A 731      30.946 333.395  24.243  1.00 75.84           N  
ATOM   1033  CA  LEU A 731      30.696 332.449  23.155  1.00 76.10           C  
ATOM   1034  C   LEU A 731      29.316 332.665  22.504  1.00 80.22           C  
ATOM   1035  O   LEU A 731      29.215 332.686  21.279  1.00 82.27           O  
ATOM   1036  CB  LEU A 731      30.805 331.008  23.709  1.00  0.00           C  
ATOM   1037  CG  LEU A 731      32.221 330.476  24.022  1.00  0.00           C  
ATOM   1038  CD1 LEU A 731      33.116 330.424  22.776  1.00  0.00           C  
ATOM   1039  CD2 LEU A 731      32.914 331.169  25.209  1.00  0.00           C  
ATOM   1040  N   LEU A 732      28.301 332.856  23.358  1.00 79.66           N  
ATOM   1041  CA  LEU A 732      26.910 333.128  23.017  1.00 74.96           C  
ATOM   1042  C   LEU A 732      26.710 334.567  22.490  1.00 72.37           C  
ATOM   1043  O   LEU A 732      26.048 334.742  21.467  1.00 79.05           O  
ATOM   1044  CB  LEU A 732      26.055 332.709  24.249  1.00  0.00           C  
ATOM   1045  CG  LEU A 732      24.980 333.671  24.793  1.00  0.00           C  
ATOM   1046  CD1 LEU A 732      23.889 333.969  23.750  1.00  0.00           C  
ATOM   1047  CD2 LEU A 732      24.398 333.116  26.105  1.00  0.00           C  
ATOM   1048  N   ASN A 733      27.298 335.558  23.183  1.00 65.40           N  
ATOM   1049  CA  ASN A 733      27.283 336.984  22.842  1.00 68.78           C  
ATOM   1050  C   ASN A 733      27.937 337.242  21.473  1.00 71.07           C  
ATOM   1051  O   ASN A 733      27.360 337.973  20.672  1.00 71.03           O  
ATOM   1052  CB  ASN A 733      27.943 337.763  24.012  1.00  0.00           C  
ATOM   1053  CG  ASN A 733      28.372 339.202  23.689  1.00  0.00           C  
ATOM   1054  ND2 ASN A 733      29.681 339.436  23.572  1.00  0.00           N  
ATOM   1055  OD1 ASN A 733      27.533 340.087  23.540  1.00  0.00           O  
ATOM   1056  N   ASN A 734      29.107 336.622  21.237  1.00 78.07           N  
ATOM   1057  CA  ASN A 734      29.852 336.677  19.982  1.00 83.72           C  
ATOM   1058  C   ASN A 734      29.086 336.000  18.837  1.00 76.11           C  
ATOM   1059  O   ASN A 734      29.066 336.565  17.748  1.00 79.14           O  
ATOM   1060  CB  ASN A 734      31.256 336.057  20.156  1.00  0.00           C  
ATOM   1061  CG  ASN A 734      32.174 336.298  18.954  1.00  0.00           C  
ATOM   1062  ND2 ASN A 734      32.421 335.257  18.155  1.00  0.00           N  
ATOM   1063  OD1 ASN A 734      32.650 337.411  18.748  1.00  0.00           O  
ATOM   1064  N   PHE A 735      28.458 334.842  19.106  1.00 67.76           N  
ATOM   1065  CA  PHE A 735      27.600 334.122  18.164  1.00 64.95           C  
ATOM   1066  C   PHE A 735      26.426 334.964  17.634  1.00 63.09           C  
ATOM   1067  O   PHE A 735      26.211 334.996  16.425  1.00 63.27           O  
ATOM   1068  CB  PHE A 735      27.173 332.766  18.771  1.00 63.94           C  
ATOM   1069  CG  PHE A 735      26.043 332.025  18.076  1.00 63.43           C  
ATOM   1070  CD1 PHE A 735      26.220 331.520  16.771  1.00 66.11           C  
ATOM   1071  CD2 PHE A 735      24.785 331.895  18.703  1.00 69.07           C  
ATOM   1072  CE1 PHE A 735      25.175 330.860  16.139  1.00 67.81           C  
ATOM   1073  CE2 PHE A 735      23.758 331.221  18.058  1.00 66.88           C  
ATOM   1074  CZ  PHE A 735      23.959 330.694  16.790  1.00 66.41           C  
ATOM   1075  N   ILE A 736      25.733 335.663  18.545  1.00 65.77           N  
ATOM   1076  CA  ILE A 736      24.592 336.523  18.230  1.00 65.51           C  
ATOM   1077  C   ILE A 736      24.989 337.899  17.669  1.00 69.28           C  
ATOM   1078  O   ILE A 736      24.249 338.428  16.841  1.00 69.48           O  
ATOM   1079  CB  ILE A 736      23.646 336.632  19.453  1.00 61.90           C  
ATOM   1080  CG1 ILE A 736      22.905 335.282  19.565  1.00 62.56           C  
ATOM   1081  CG2 ILE A 736      22.642 337.809  19.447  1.00 63.91           C  
ATOM   1082  CD1 ILE A 736      22.168 335.078  20.877  1.00 65.38           C  
ATOM   1083  N   ASN A 737      26.176 338.406  18.045  1.00 69.08           N  
ATOM   1084  CA  ASN A 737      26.845 339.536  17.394  1.00 68.72           C  
ATOM   1085  C   ASN A 737      27.147 339.215  15.918  1.00 66.24           C  
ATOM   1086  O   ASN A 737      26.903 340.072  15.078  1.00 68.01           O  
ATOM   1087  CB  ASN A 737      28.098 339.924  18.223  1.00  0.00           C  
ATOM   1088  CG  ASN A 737      29.123 340.806  17.496  1.00  0.00           C  
ATOM   1089  ND2 ASN A 737      30.235 340.212  17.053  1.00  0.00           N  
ATOM   1090  OD1 ASN A 737      28.911 342.005  17.333  1.00  0.00           O  
ATOM   1091  N   LEU A 738      27.638 337.995  15.635  1.00 63.82           N  
ATOM   1092  CA  LEU A 738      27.937 337.502  14.289  1.00 63.48           C  
ATOM   1093  C   LEU A 738      26.672 337.316  13.431  1.00 63.14           C  
ATOM   1094  O   LEU A 738      26.725 337.615  12.239  1.00 64.07           O  
ATOM   1095  CB  LEU A 738      28.782 336.204  14.378  1.00  0.00           C  
ATOM   1096  CG  LEU A 738      30.142 336.253  13.643  1.00  0.00           C  
ATOM   1097  CD1 LEU A 738      31.003 337.470  14.047  1.00  0.00           C  
ATOM   1098  CD2 LEU A 738      30.917 334.930  13.828  1.00  0.00           C  
ATOM   1099  N   LEU A 739      25.556 336.885  14.052  1.00 62.13           N  
ATOM   1100  CA  LEU A 739      24.234 336.819  13.422  1.00 63.81           C  
ATOM   1101  C   LEU A 739      23.667 338.218  13.106  1.00 60.33           C  
ATOM   1102  O   LEU A 739      23.148 338.430  12.013  1.00 54.47           O  
ATOM   1103  CB  LEU A 739      23.255 336.006  14.297  1.00 66.88           C  
ATOM   1104  CG  LEU A 739      23.533 334.488  14.341  1.00 69.64           C  
ATOM   1105  CD1 LEU A 739      22.596 333.788  15.348  1.00 66.09           C  
ATOM   1106  CD2 LEU A 739      23.465 333.847  12.941  1.00 70.27           C  
ATOM   1107  N   ILE A 740      23.812 339.176  14.032  1.00 55.56           N  
ATOM   1108  CA  ILE A 740      23.453 340.577  13.799  1.00 54.76           C  
ATOM   1109  C   ILE A 740      24.339 341.254  12.726  1.00 53.47           C  
ATOM   1110  O   ILE A 740      23.819 342.020  11.915  1.00 51.45           O  
ATOM   1111  CB  ILE A 740      23.440 341.382  15.136  1.00  0.00           C  
ATOM   1112  CG1 ILE A 740      22.147 341.042  15.916  1.00  0.00           C  
ATOM   1113  CG2 ILE A 740      23.608 342.914  15.005  1.00  0.00           C  
ATOM   1114  CD1 ILE A 740      22.108 341.564  17.357  1.00  0.00           C  
ATOM   1115  N   SER A 741      25.643 340.933  12.723  1.00 58.72           N  
ATOM   1116  CA  SER A 741      26.642 341.465  11.799  1.00 60.05           C  
ATOM   1117  C   SER A 741      26.435 340.994  10.349  1.00 54.52           C  
ATOM   1118  O   SER A 741      26.558 341.826   9.449  1.00 52.94           O  
ATOM   1119  CB  SER A 741      28.057 341.142  12.321  1.00  0.00           C  
ATOM   1120  OG  SER A 741      29.070 341.704  11.510  1.00  0.00           O  
ATOM   1121  N   VAL A 742      26.101 339.702  10.141  1.00 55.25           N  
ATOM   1122  CA  VAL A 742      25.799 339.174   8.805  1.00 58.15           C  
ATOM   1123  C   VAL A 742      24.532 339.813   8.204  1.00 61.00           C  
ATOM   1124  O   VAL A 742      24.577 340.183   7.035  1.00 67.89           O  
ATOM   1125  CB  VAL A 742      25.723 337.616   8.726  1.00  0.00           C  
ATOM   1126  CG1 VAL A 742      24.552 336.966   9.479  1.00  0.00           C  
ATOM   1127  CG2 VAL A 742      25.721 337.099   7.276  1.00  0.00           C  
ATOM   1128  N   SER A 743      23.482 340.015   9.025  1.00 64.72           N  
ATOM   1129  CA  SER A 743      22.224 340.685   8.671  1.00 65.14           C  
ATOM   1130  C   SER A 743      22.422 342.111   8.125  1.00 67.16           C  
ATOM   1131  O   SER A 743      21.821 342.459   7.109  1.00 74.84           O  
ATOM   1132  CB  SER A 743      21.315 340.711   9.916  1.00  0.00           C  
ATOM   1133  OG  SER A 743      20.031 341.237   9.646  1.00  0.00           O  
ATOM   1134  N   ASN A 744      23.274 342.890   8.816  1.00 67.32           N  
ATOM   1135  CA  ASN A 744      23.663 344.259   8.474  1.00 74.32           C  
ATOM   1136  C   ASN A 744      24.372 344.342   7.105  1.00 72.87           C  
ATOM   1137  O   ASN A 744      24.095 345.274   6.351  1.00 70.39           O  
ATOM   1138  CB  ASN A 744      24.502 344.808   9.660  1.00  0.00           C  
ATOM   1139  CG  ASN A 744      25.309 346.082   9.368  1.00  0.00           C  
ATOM   1140  ND2 ASN A 744      26.625 345.943   9.193  1.00  0.00           N  
ATOM   1141  OD1 ASN A 744      24.752 347.175   9.301  1.00  0.00           O  
ATOM   1142  N   LEU A 745      25.262 343.376   6.822  1.00 69.20           N  
ATOM   1143  CA  LEU A 745      26.085 343.335   5.612  1.00 66.13           C  
ATOM   1144  C   LEU A 745      25.284 343.071   4.320  1.00 63.28           C  
ATOM   1145  O   LEU A 745      25.686 343.567   3.266  1.00 67.54           O  
ATOM   1146  CB  LEU A 745      27.224 342.311   5.825  1.00  0.00           C  
ATOM   1147  CG  LEU A 745      28.308 342.276   4.722  1.00  0.00           C  
ATOM   1148  CD1 LEU A 745      28.993 343.641   4.505  1.00  0.00           C  
ATOM   1149  CD2 LEU A 745      29.340 341.170   5.002  1.00  0.00           C  
ATOM   1150  N   LEU A 746      24.154 342.346   4.423  1.00 58.22           N  
ATOM   1151  CA  LEU A 746      23.252 342.033   3.306  1.00 57.67           C  
ATOM   1152  C   LEU A 746      22.559 343.259   2.678  1.00 58.67           C  
ATOM   1153  O   LEU A 746      22.042 343.130   1.570  1.00 57.52           O  
ATOM   1154  CB  LEU A 746      22.186 341.008   3.758  1.00 57.89           C  
ATOM   1155  CG  LEU A 746      22.730 339.637   4.205  1.00 58.33           C  
ATOM   1156  CD1 LEU A 746      21.594 338.728   4.703  1.00 57.50           C  
ATOM   1157  CD2 LEU A 746      23.612 338.943   3.153  1.00 60.27           C  
ATOM   1158  N   ALA A 747      22.575 344.419   3.360  1.00 62.42           N  
ATOM   1159  CA  ALA A 747      22.021 345.694   2.891  1.00 61.67           C  
ATOM   1160  C   ALA A 747      22.574 346.187   1.540  1.00 58.65           C  
ATOM   1161  O   ALA A 747      21.843 346.861   0.814  1.00 63.51           O  
ATOM   1162  CB  ALA A 747      22.260 346.758   3.974  1.00 63.93           C  
ATOM   1163  N   ALA A 748      23.832 345.828   1.227  1.00 57.43           N  
ATOM   1164  CA  ALA A 748      24.531 346.189  -0.006  1.00 57.71           C  
ATOM   1165  C   ALA A 748      24.077 345.416  -1.259  1.00 57.09           C  
ATOM   1166  O   ALA A 748      24.280 345.928  -2.359  1.00 58.75           O  
ATOM   1167  CB  ALA A 748      26.039 346.002   0.219  1.00  0.00           C  
ATOM   1168  N   GLU A 749      23.480 344.222  -1.091  1.00 55.91           N  
ATOM   1169  CA  GLU A 749      22.994 343.381  -2.190  1.00 59.73           C  
ATOM   1170  C   GLU A 749      21.504 343.671  -2.433  1.00 60.81           C  
ATOM   1171  O   GLU A 749      20.719 343.361  -1.544  1.00 69.12           O  
ATOM   1172  CB  GLU A 749      23.198 341.897  -1.805  1.00  0.00           C  
ATOM   1173  CG  GLU A 749      24.673 341.463  -1.700  1.00  0.00           C  
ATOM   1174  CD  GLU A 749      25.508 341.688  -2.974  1.00  0.00           C  
ATOM   1175  OE1 GLU A 749      25.000 341.385  -4.076  1.00  0.00           O  
ATOM   1176  OE2 GLU A 749      26.650 342.172  -2.826  1.00  0.00           O1-
ATOM   1177  N   PRO A 750      21.128 344.286  -3.580  1.00 61.31           N  
ATOM   1178  CA  PRO A 750      19.773 344.844  -3.774  1.00 59.47           C  
ATOM   1179  C   PRO A 750      18.622 343.841  -3.993  1.00 58.29           C  
ATOM   1180  O   PRO A 750      17.471 344.263  -3.877  1.00 59.99           O  
ATOM   1181  CB  PRO A 750      19.940 345.773  -4.986  1.00 65.62           C  
ATOM   1182  CG  PRO A 750      21.054 345.132  -5.794  1.00 65.22           C  
ATOM   1183  CD  PRO A 750      21.994 344.615  -4.714  1.00 65.61           C  
ATOM   1184  N   ASP A 751      18.923 342.557  -4.261  1.00 59.93           N  
ATOM   1185  CA  ASP A 751      17.926 341.510  -4.526  1.00 64.95           C  
ATOM   1186  C   ASP A 751      17.984 340.401  -3.467  1.00 68.35           C  
ATOM   1187  O   ASP A 751      19.053 340.092  -2.943  1.00 68.40           O  
ATOM   1188  CB  ASP A 751      18.087 340.909  -5.943  1.00  0.00           C  
ATOM   1189  CG  ASP A 751      17.887 341.914  -7.093  1.00  0.00           C  
ATOM   1190  OD1 ASP A 751      16.979 342.767  -6.981  1.00  0.00           O  
ATOM   1191  OD2 ASP A 751      18.544 341.713  -8.139  1.00  0.00           O1-
ATOM   1192  N   ILE A 752      16.802 339.825  -3.188  1.00 74.55           N  
ATOM   1193  CA  ILE A 752      16.538 338.713  -2.267  1.00 75.61           C  
ATOM   1194  C   ILE A 752      17.399 337.455  -2.533  1.00 76.44           C  
ATOM   1195  O   ILE A 752      17.854 336.825  -1.580  1.00 79.03           O  
ATOM   1196  CB  ILE A 752      15.022 338.333  -2.321  1.00  0.00           C  
ATOM   1197  CG1 ILE A 752      14.593 337.293  -1.262  1.00  0.00           C  
ATOM   1198  CG2 ILE A 752      14.540 337.914  -3.731  1.00  0.00           C  
ATOM   1199  CD1 ILE A 752      13.074 337.072  -1.193  1.00  0.00           C  
ATOM   1200  N   ASP A 753      17.633 337.155  -3.822  1.00 70.71           N  
ATOM   1201  CA  ASP A 753      18.454 336.053  -4.323  1.00 75.20           C  
ATOM   1202  C   ASP A 753      19.952 336.265  -4.027  1.00 73.09           C  
ATOM   1203  O   ASP A 753      20.610 335.337  -3.556  1.00 76.54           O  
ATOM   1204  CB  ASP A 753      18.150 335.817  -5.825  1.00  0.00           C  
ATOM   1205  CG  ASP A 753      19.020 334.767  -6.531  1.00  0.00           C  
ATOM   1206  OD1 ASP A 753      18.781 333.566  -6.278  1.00  0.00           O  
ATOM   1207  OD2 ASP A 753      19.980 335.185  -7.216  1.00  0.00           O1-
ATOM   1208  N   LEU A 754      20.446 337.491  -4.278  1.00 73.20           N  
ATOM   1209  CA  LEU A 754      21.823 337.907  -4.001  1.00 76.73           C  
ATOM   1210  C   LEU A 754      22.145 337.889  -2.497  1.00 74.36           C  
ATOM   1211  O   LEU A 754      23.209 337.398  -2.121  1.00 74.65           O  
ATOM   1212  CB  LEU A 754      22.071 339.320  -4.568  1.00  0.00           C  
ATOM   1213  CG  LEU A 754      22.004 339.455  -6.103  1.00  0.00           C  
ATOM   1214  CD1 LEU A 754      22.075 340.941  -6.513  1.00  0.00           C  
ATOM   1215  CD2 LEU A 754      23.073 338.603  -6.818  1.00  0.00           C  
ATOM   1216  N   ARG A 755      21.199 338.375  -1.670  1.00 70.35           N  
ATOM   1217  CA  ARG A 755      21.271 338.325  -0.210  1.00 60.79           C  
ATOM   1218  C   ARG A 755      21.327 336.889   0.333  1.00 62.32           C  
ATOM   1219  O   ARG A 755      22.136 336.649   1.223  1.00 60.23           O  
ATOM   1220  CB  ARG A 755      20.084 339.068   0.431  1.00  0.00           C  
ATOM   1221  CG  ARG A 755      20.122 340.593   0.298  1.00  0.00           C  
ATOM   1222  CD  ARG A 755      19.027 341.259   1.155  1.00  0.00           C  
ATOM   1223  NE  ARG A 755      18.970 342.719   0.988  1.00  0.00           N  
ATOM   1224  CZ  ARG A 755      18.386 343.396  -0.014  1.00  0.00           C  
ATOM   1225  NH1 ARG A 755      17.762 342.759  -1.007  1.00  0.00           N1+
ATOM   1226  NH2 ARG A 755      18.429 344.735  -0.026  1.00  0.00           N1+
ATOM   1227  N   ASN A 756      20.517 335.966  -0.220  1.00 59.03           N  
ATOM   1228  CA  ASN A 756      20.515 334.538   0.129  1.00 55.94           C  
ATOM   1229  C   ASN A 756      21.881 333.876  -0.139  1.00 55.54           C  
ATOM   1230  O   ASN A 756      22.338 333.097   0.697  1.00 56.22           O  
ATOM   1231  CB  ASN A 756      19.384 333.813  -0.651  1.00  0.00           C  
ATOM   1232  CG  ASN A 756      18.985 332.397  -0.188  1.00  0.00           C  
ATOM   1233  ND2 ASN A 756      19.720 331.762   0.728  1.00  0.00           N  
ATOM   1234  OD1 ASN A 756      17.987 331.868  -0.670  1.00  0.00           O  
ATOM   1235  N   GLU A 757      22.503 334.204  -1.282  1.00 60.73           N  
ATOM   1236  CA  GLU A 757      23.779 333.638  -1.709  1.00 66.68           C  
ATOM   1237  C   GLU A 757      24.962 334.100  -0.832  1.00 64.71           C  
ATOM   1238  O   GLU A 757      25.795 333.264  -0.475  1.00 67.24           O  
ATOM   1239  CB  GLU A 757      23.960 333.922  -3.212  1.00  0.00           C  
ATOM   1240  CG  GLU A 757      25.165 333.195  -3.840  1.00  0.00           C  
ATOM   1241  CD  GLU A 757      25.334 333.394  -5.354  1.00  0.00           C  
ATOM   1242  OE1 GLU A 757      26.497 333.269  -5.796  1.00  0.00           O  
ATOM   1243  OE2 GLU A 757      24.326 333.640  -6.055  1.00  0.00           O1-
ATOM   1244  N   LEU A 758      24.979 335.392  -0.449  1.00 64.60           N  
ATOM   1245  CA  LEU A 758      25.922 335.954   0.526  1.00 67.12           C  
ATOM   1246  C   LEU A 758      25.699 335.398   1.938  1.00 66.72           C  
ATOM   1247  O   LEU A 758      26.682 335.071   2.603  1.00 63.43           O  
ATOM   1248  CB  LEU A 758      25.844 337.500   0.550  1.00  0.00           C  
ATOM   1249  CG  LEU A 758      26.923 338.188  -0.307  1.00  0.00           C  
ATOM   1250  CD1 LEU A 758      26.675 338.000  -1.813  1.00  0.00           C  
ATOM   1251  CD2 LEU A 758      27.067 339.674   0.072  1.00  0.00           C  
ATOM   1252  N   LEU A 759      24.424 335.285   2.351  1.00 66.86           N  
ATOM   1253  CA  LEU A 759      24.000 334.742   3.639  1.00 62.63           C  
ATOM   1254  C   LEU A 759      24.552 333.329   3.841  1.00 65.21           C  
ATOM   1255  O   LEU A 759      25.309 333.154   4.789  1.00 65.85           O  
ATOM   1256  CB  LEU A 759      22.460 334.837   3.768  1.00 60.64           C  
ATOM   1257  CG  LEU A 759      21.812 334.356   5.084  1.00 59.00           C  
ATOM   1258  CD1 LEU A 759      22.293 335.140   6.321  1.00 60.30           C  
ATOM   1259  CD2 LEU A 759      20.276 334.331   4.959  1.00 58.06           C  
ATOM   1260  N   ARG A 760      24.248 332.417   2.895  1.00 62.81           N  
ATOM   1261  CA  ARG A 760      24.745 331.039   2.752  1.00 60.51           C  
ATOM   1262  C   ARG A 760      26.267 330.880   2.938  1.00 58.55           C  
ATOM   1263  O   ARG A 760      26.685 329.960   3.641  1.00 52.33           O  
ATOM   1264  CB  ARG A 760      24.257 330.488   1.386  1.00  0.00           C  
ATOM   1265  CG  ARG A 760      25.039 329.299   0.788  1.00  0.00           C  
ATOM   1266  CD  ARG A 760      24.498 328.872  -0.584  1.00  0.00           C  
ATOM   1267  NE  ARG A 760      25.511 328.130  -1.355  1.00  0.00           N  
ATOM   1268  CZ  ARG A 760      26.458 328.673  -2.146  1.00  0.00           C  
ATOM   1269  NH1 ARG A 760      26.595 330.000  -2.306  1.00  0.00           N1+
ATOM   1270  NH2 ARG A 760      27.300 327.862  -2.792  1.00  0.00           N1+
ATOM   1271  N   ARG A 761      27.063 331.755   2.302  1.00 57.64           N  
ATOM   1272  CA  ARG A 761      28.522 331.744   2.425  1.00 63.62           C  
ATOM   1273  C   ARG A 761      28.995 332.171   3.828  1.00 67.29           C  
ATOM   1274  O   ARG A 761      29.846 331.486   4.395  1.00 64.72           O  
ATOM   1275  CB  ARG A 761      29.160 332.637   1.341  1.00  0.00           C  
ATOM   1276  CG  ARG A 761      29.198 332.003  -0.062  1.00  0.00           C  
ATOM   1277  CD  ARG A 761      29.859 332.947  -1.084  1.00  0.00           C  
ATOM   1278  NE  ARG A 761      30.257 332.271  -2.333  1.00  0.00           N  
ATOM   1279  CZ  ARG A 761      31.439 331.670  -2.585  1.00  0.00           C  
ATOM   1280  NH1 ARG A 761      32.411 331.589  -1.662  1.00  0.00           N1+
ATOM   1281  NH2 ARG A 761      31.660 331.147  -3.798  1.00  0.00           N1+
ATOM   1282  N   PHE A 762      28.450 333.276   4.366  1.00 70.76           N  
ATOM   1283  CA  PHE A 762      28.859 333.838   5.658  1.00 66.94           C  
ATOM   1284  C   PHE A 762      28.510 333.001   6.894  1.00 66.03           C  
ATOM   1285  O   PHE A 762      29.266 333.016   7.862  1.00 68.99           O  
ATOM   1286  CB  PHE A 762      28.341 335.280   5.816  1.00  0.00           C  
ATOM   1287  CG  PHE A 762      29.248 336.320   5.194  1.00  0.00           C  
ATOM   1288  CD1 PHE A 762      30.556 336.492   5.696  1.00  0.00           C  
ATOM   1289  CD2 PHE A 762      28.827 337.085   4.088  1.00  0.00           C  
ATOM   1290  CE1 PHE A 762      31.415 337.400   5.095  1.00  0.00           C  
ATOM   1291  CE2 PHE A 762      29.704 337.984   3.498  1.00  0.00           C  
ATOM   1292  CZ  PHE A 762      30.992 338.138   3.998  1.00  0.00           C  
ATOM   1293  N   ILE A 763      27.383 332.291   6.844  1.00 62.74           N  
ATOM   1294  CA  ILE A 763      26.912 331.434   7.928  1.00 69.29           C  
ATOM   1295  C   ILE A 763      27.558 330.028   7.923  1.00 74.76           C  
ATOM   1296  O   ILE A 763      27.506 329.356   8.951  1.00 79.33           O  
ATOM   1297  CB  ILE A 763      25.379 331.295   7.869  1.00  0.00           C  
ATOM   1298  CG1 ILE A 763      24.959 330.645   6.540  1.00  0.00           C  
ATOM   1299  CG2 ILE A 763      24.692 332.651   8.149  1.00  0.00           C  
ATOM   1300  CD1 ILE A 763      23.480 330.754   6.205  1.00  0.00           C  
ATOM   1301  N   TYR A 764      28.199 329.625   6.807  1.00 75.93           N  
ATOM   1302  CA  TYR A 764      29.073 328.447   6.746  1.00 66.01           C  
ATOM   1303  C   TYR A 764      30.327 328.615   7.620  1.00 62.46           C  
ATOM   1304  O   TYR A 764      30.793 327.635   8.202  1.00 65.42           O  
ATOM   1305  CB  TYR A 764      29.467 328.155   5.284  1.00  0.00           C  
ATOM   1306  CG  TYR A 764      30.397 326.968   5.088  1.00  0.00           C  
ATOM   1307  CD1 TYR A 764      29.927 325.654   5.288  1.00  0.00           C  
ATOM   1308  CD2 TYR A 764      31.747 327.179   4.735  1.00  0.00           C  
ATOM   1309  CE1 TYR A 764      30.790 324.556   5.120  1.00  0.00           C  
ATOM   1310  CE2 TYR A 764      32.615 326.083   4.576  1.00  0.00           C  
ATOM   1311  CZ  TYR A 764      32.134 324.774   4.766  1.00  0.00           C  
ATOM   1312  OH  TYR A 764      32.974 323.718   4.611  1.00  0.00           O  
ATOM   1313  N   SER A 765      30.819 329.864   7.725  1.00 63.34           N  
ATOM   1314  CA  SER A 765      31.941 330.247   8.581  1.00 66.02           C  
ATOM   1315  C   SER A 765      31.619 330.121  10.082  1.00 67.36           C  
ATOM   1316  O   SER A 765      32.558 330.028  10.870  1.00 67.26           O  
ATOM   1317  CB  SER A 765      32.389 331.683   8.248  1.00  0.00           C  
ATOM   1318  OG  SER A 765      32.861 331.769   6.918  1.00  0.00           O  
ATOM   1319  N   LEU A 766      30.323 330.076  10.456  1.00 68.57           N  
ATOM   1320  CA  LEU A 766      29.889 329.833  11.832  1.00 67.45           C  
ATOM   1321  C   LEU A 766      30.189 328.405  12.316  1.00 67.55           C  
ATOM   1322  O   LEU A 766      30.481 328.234  13.498  1.00 68.22           O  
ATOM   1323  CB  LEU A 766      28.396 330.153  12.037  1.00 66.95           C  
ATOM   1324  CG  LEU A 766      27.986 331.607  11.741  1.00 67.32           C  
ATOM   1325  CD1 LEU A 766      26.463 331.783  11.897  1.00 66.92           C  
ATOM   1326  CD2 LEU A 766      28.761 332.629  12.586  1.00 65.27           C  
ATOM   1327  N   ASN A 767      30.146 327.420  11.399  1.00 61.18           N  
ATOM   1328  CA  ASN A 767      30.447 326.008  11.674  1.00 56.09           C  
ATOM   1329  C   ASN A 767      31.914 325.750  12.054  1.00 60.10           C  
ATOM   1330  O   ASN A 767      32.177 324.733  12.696  1.00 60.06           O  
ATOM   1331  CB  ASN A 767      30.043 325.128  10.472  1.00 54.23           C  
ATOM   1332  CG  ASN A 767      28.533 325.090  10.238  1.00 53.37           C  
ATOM   1333  ND2 ASN A 767      28.098 325.354   9.006  1.00 52.75           N  
ATOM   1334  OD1 ASN A 767      27.771 324.797  11.154  1.00 57.66           O  
ATOM   1335  N   SER A 768      32.829 326.671  11.695  1.00 68.18           N  
ATOM   1336  CA  SER A 768      34.232 326.645  12.120  1.00 77.55           C  
ATOM   1337  C   SER A 768      34.404 326.868  13.633  1.00 75.30           C  
ATOM   1338  O   SER A 768      35.387 326.379  14.190  1.00 77.69           O  
ATOM   1339  CB  SER A 768      35.044 327.694  11.336  1.00  0.00           C  
ATOM   1340  OG  SER A 768      35.166 327.316   9.981  1.00  0.00           O  
ATOM   1341  N   TRP A 769      33.444 327.571  14.264  1.00 77.03           N  
ATOM   1342  CA  TRP A 769      33.413 327.796  15.707  1.00 75.31           C  
ATOM   1343  C   TRP A 769      32.538 326.754  16.423  1.00 71.05           C  
ATOM   1344  O   TRP A 769      32.873 326.416  17.550  1.00 68.60           O  
ATOM   1345  CB  TRP A 769      32.904 329.216  16.045  1.00  0.00           C  
ATOM   1346  CG  TRP A 769      33.190 330.328  15.083  1.00  0.00           C  
ATOM   1347  CD1 TRP A 769      32.247 330.920  14.322  1.00  0.00           C  
ATOM   1348  CD2 TRP A 769      34.445 330.995  14.746  1.00  0.00           C  
ATOM   1349  CE2 TRP A 769      34.181 331.955  13.719  1.00  0.00           C  
ATOM   1350  CE3 TRP A 769      35.781 330.897  15.202  1.00  0.00           C  
ATOM   1351  NE1 TRP A 769      32.825 331.856  13.495  1.00  0.00           N  
ATOM   1352  CZ2 TRP A 769      35.188 332.765  13.166  1.00  0.00           C  
ATOM   1353  CZ3 TRP A 769      36.795 331.720  14.669  1.00  0.00           C  
ATOM   1354  CH2 TRP A 769      36.503 332.649  13.651  1.00  0.00           C  
ATOM   1355  N   MET A 770      31.432 326.296  15.799  1.00 69.99           N  
ATOM   1356  CA  MET A 770      30.369 325.514  16.450  1.00 74.02           C  
ATOM   1357  C   MET A 770      30.823 324.198  17.095  1.00 81.33           C  
ATOM   1358  O   MET A 770      31.697 323.509  16.566  1.00 92.48           O  
ATOM   1359  CB  MET A 770      29.206 325.277  15.482  1.00  0.00           C  
ATOM   1360  CG  MET A 770      28.315 326.510  15.353  1.00  0.00           C  
ATOM   1361  SD  MET A 770      27.221 326.493  13.922  1.00  0.00           S  
ATOM   1362  CE  MET A 770      26.382 328.054  14.246  1.00  0.00           C  
ATOM   1363  N   ASN A 771      30.224 323.936  18.269  1.00 82.66           N  
ATOM   1364  CA  ASN A 771      30.787 323.078  19.307  1.00 78.55           C  
ATOM   1365  C   ASN A 771      31.078 323.876  20.587  1.00 70.70           C  
ATOM   1366  O   ASN A 771      32.088 323.554  21.208  1.00 68.54           O  
ATOM   1367  CB  ASN A 771      29.888 321.839  19.542  1.00  0.00           C  
ATOM   1368  CG  ASN A 771      30.247 320.671  18.619  1.00  0.00           C  
ATOM   1369  ND2 ASN A 771      31.529 320.313  18.586  1.00  0.00           N  
ATOM   1370  OD1 ASN A 771      29.389 320.077  17.973  1.00  0.00           O  
ATOM   1371  N   MET A 772      30.300 324.925  20.924  1.00 68.52           N  
ATOM   1372  CA  MET A 772      30.629 325.888  21.995  1.00 72.28           C  
ATOM   1373  C   MET A 772      29.568 325.956  23.110  1.00 78.35           C  
ATOM   1374  O   MET A 772      28.798 325.012  23.265  1.00 70.65           O  
ATOM   1375  CB  MET A 772      30.992 327.256  21.368  1.00  0.00           C  
ATOM   1376  CG  MET A 772      32.318 327.172  20.600  1.00  0.00           C  
ATOM   1377  SD  MET A 772      33.017 328.699  19.908  1.00  0.00           S  
ATOM   1378  CE  MET A 772      31.556 329.495  19.204  1.00  0.00           C  
ATOM   1379  N   ARG A 773      29.597 327.039  23.915  1.00 84.46           N  
ATOM   1380  CA  ARG A 773      28.814 327.233  25.152  1.00 84.84           C  
ATOM   1381  C   ARG A 773      28.262 328.655  25.149  1.00 71.41           C  
ATOM   1382  O   ARG A 773      28.247 329.414  24.182  1.00 62.73           O  
ATOM   1383  CB  ARG A 773      29.729 327.069  26.384  1.00 97.07           C  
ATOM   1384  CG  ARG A 773      28.981 327.100  27.747  1.00111.14           C  
ATOM   1385  CD  ARG A 773      29.859 327.384  28.982  1.00117.29           C  
ATOM   1386  NE  ARG A 773      30.732 328.562  28.811  1.00124.32           N  
ATOM   1387  CZ  ARG A 773      30.395 329.834  28.528  1.00141.83           C  
ATOM   1388  NH1 ARG A 773      29.130 330.282  28.531  1.00142.06           N1+
ATOM   1389  NH2 ARG A 773      31.379 330.682  28.216  1.00156.18           N1+
ATOM   1390  N   GLU A 794      26.571 327.370  22.919  1.00 62.11           N  
ATOM   1391  CA  GLU A 794      25.835 328.510  22.353  1.00 62.03           C  
ATOM   1392  C   GLU A 794      24.431 327.977  22.041  1.00 58.51           C  
ATOM   1393  O   GLU A 794      24.274 326.836  21.606  1.00 59.99           O  
ATOM   1394  CB  GLU A 794      26.540 329.098  21.110  1.00  0.00           C  
ATOM   1395  CG  GLU A 794      26.865 328.052  20.029  1.00  0.00           C  
ATOM   1396  CD  GLU A 794      27.309 328.641  18.705  1.00  0.00           C  
ATOM   1397  OE1 GLU A 794      26.643 328.570  17.679  1.00  0.00           O  
ATOM   1398  OE2 GLU A 794      28.539 329.215  18.780  1.00  0.00           O1-
ATOM   1399  N   SER A 795      23.414 328.805  22.287  1.00 58.41           N  
ATOM   1400  CA  SER A 795      22.049 328.313  22.294  1.00 59.29           C  
ATOM   1401  C   SER A 795      21.039 329.352  21.840  1.00 56.29           C  
ATOM   1402  O   SER A 795      21.261 330.557  21.972  1.00 48.74           O  
ATOM   1403  CB  SER A 795      21.759 327.776  23.698  1.00  0.00           C  
ATOM   1404  OG  SER A 795      21.801 328.816  24.662  1.00  0.00           O  
ATOM   1405  N   MET A 796      19.919 328.814  21.345  1.00 55.10           N  
ATOM   1406  CA  MET A 796      18.721 329.558  21.014  1.00 54.77           C  
ATOM   1407  C   MET A 796      17.823 329.578  22.246  1.00 59.41           C  
ATOM   1408  O   MET A 796      17.276 328.549  22.635  1.00 61.35           O  
ATOM   1409  CB  MET A 796      18.003 328.873  19.848  1.00  0.00           C  
ATOM   1410  CG  MET A 796      18.777 328.949  18.530  1.00  0.00           C  
ATOM   1411  SD  MET A 796      18.170 327.746  17.339  1.00  0.00           S  
ATOM   1412  CE  MET A 796      18.996 326.276  17.999  1.00  0.00           C  
ATOM   1413  N   SER A 797      17.665 330.775  22.813  1.00 57.78           N  
ATOM   1414  CA  SER A 797      16.753 331.071  23.912  1.00 57.19           C  
ATOM   1415  C   SER A 797      15.256 330.838  23.598  1.00 56.78           C  
ATOM   1416  O   SER A 797      14.471 330.719  24.535  1.00 57.80           O  
ATOM   1417  CB  SER A 797      17.045 332.519  24.344  1.00  0.00           C  
ATOM   1418  OG  SER A 797      16.805 333.406  23.275  1.00  0.00           O  
ATOM   1419  N   SER A 798      14.894 330.766  22.304  1.00 56.65           N  
ATOM   1420  CA  SER A 798      13.539 330.524  21.803  1.00 56.76           C  
ATOM   1421  C   SER A 798      13.085 329.047  21.843  1.00 56.52           C  
ATOM   1422  O   SER A 798      11.894 328.794  21.670  1.00 59.35           O  
ATOM   1423  CB  SER A 798      13.456 331.103  20.373  1.00  0.00           C  
ATOM   1424  OG  SER A 798      14.214 330.346  19.446  1.00  0.00           O  
ATOM   1425  N   SER A 799      14.022 328.103  22.024  1.00 57.61           N  
ATOM   1426  CA  SER A 799      13.777 326.658  21.986  1.00 63.78           C  
ATOM   1427  C   SER A 799      13.093 326.151  23.270  1.00 66.76           C  
ATOM   1428  O   SER A 799      13.371 326.684  24.334  1.00 66.13           O  
ATOM   1429  CB  SER A 799      15.138 325.983  21.779  1.00  0.00           C  
ATOM   1430  OG  SER A 799      15.630 326.189  20.481  1.00  0.00           O  
ATOM   1431  N   THR A 800      12.221 325.134  23.181  1.00 70.92           N  
ATOM   1432  CA  THR A 800      11.373 324.675  24.300  1.00 78.73           C  
ATOM   1433  C   THR A 800      12.111 323.995  25.481  1.00 76.58           C  
ATOM   1434  O   THR A 800      11.598 323.989  26.600  1.00 77.04           O  
ATOM   1435  CB  THR A 800      10.209 323.750  23.810  1.00  0.00           C  
ATOM   1436  CG2 THR A 800       9.807 323.924  22.335  1.00  0.00           C  
ATOM   1437  OG1 THR A 800      10.347 322.368  24.088  1.00  0.00           O  
ATOM   1438  N   PHE A 801      13.279 323.416  25.184  1.00 73.00           N  
ATOM   1439  CA  PHE A 801      14.110 322.586  26.058  1.00 72.09           C  
ATOM   1440  C   PHE A 801      15.445 323.281  26.322  1.00 69.15           C  
ATOM   1441  O   PHE A 801      16.496 322.657  26.254  1.00 73.05           O  
ATOM   1442  CB  PHE A 801      14.265 321.192  25.409  1.00 75.63           C  
ATOM   1443  CG  PHE A 801      14.421 321.204  23.901  1.00 77.76           C  
ATOM   1444  CD1 PHE A 801      15.647 321.534  23.289  1.00 81.84           C  
ATOM   1445  CD2 PHE A 801      13.260 321.098  23.110  1.00 78.92           C  
ATOM   1446  CE1 PHE A 801      15.683 321.786  21.926  1.00 86.04           C  
ATOM   1447  CE2 PHE A 801      13.319 321.338  21.752  1.00 79.49           C  
ATOM   1448  CZ  PHE A 801      14.522 321.695  21.174  1.00 84.05           C  
ATOM   1449  N   ASN A 802      15.352 324.593  26.532  1.00 16.55           N  
ATOM   1450  CA  ASN A 802      16.395 325.599  26.430  1.00 20.98           C  
ATOM   1451  C   ASN A 802      15.813 326.705  27.314  1.00 23.48           C  
ATOM   1452  O   ASN A 802      16.188 326.799  28.481  1.00 23.26           O  
ATOM   1453  CB  ASN A 802      16.530 326.000  24.931  1.00  0.00           C  
ATOM   1454  CG  ASN A 802      17.534 325.264  24.029  1.00  0.00           C  
ATOM   1455  ND2 ASN A 802      17.578 323.943  24.063  1.00  0.00           N  
ATOM   1456  OD1 ASN A 802      18.271 325.885  23.268  1.00  0.00           O  
ATOM   1457  N   HIS A 803      14.823 327.435  26.764  1.00 27.11           N  
ATOM   1458  CA  HIS A 803      13.865 328.317  27.440  1.00 31.30           C  
ATOM   1459  C   HIS A 803      13.385 327.690  28.756  1.00 32.86           C  
ATOM   1460  O   HIS A 803      12.835 326.587  28.716  1.00 34.54           O  
ATOM   1461  CB  HIS A 803      12.708 328.560  26.447  1.00  0.00           C  
ATOM   1462  CG  HIS A 803      11.776 329.729  26.611  1.00  0.00           C  
ATOM   1463  CD2 HIS A 803      10.971 330.276  25.634  1.00  0.00           C  
ATOM   1464  ND1 HIS A 803      11.564 330.418  27.809  1.00  0.00           N  
ATOM   1465  CE1 HIS A 803      10.643 331.328  27.513  1.00  0.00           C  
ATOM   1466  NE2 HIS A 803      10.255 331.289  26.238  1.00  0.00           N  
ATOM   1467  N   ASP A 804      13.672 328.377  29.880  1.00 34.10           N  
ATOM   1468  CA  ASP A 804      13.451 327.919  31.263  1.00 35.19           C  
ATOM   1469  C   ASP A 804      12.062 327.318  31.533  1.00 35.98           C  
ATOM   1470  O   ASP A 804      11.981 326.445  32.391  1.00 34.65           O  
ATOM   1471  CB  ASP A 804      13.708 329.028  32.320  1.00  0.00           C  
ATOM   1472  CG  ASP A 804      15.154 329.423  32.635  1.00  0.00           C  
ATOM   1473  OD1 ASP A 804      16.073 329.039  31.884  1.00  0.00           O  
ATOM   1474  OD2 ASP A 804      15.315 330.183  33.615  1.00  0.00           O1-
ATOM   1475  N   THR A 805      11.051 327.789  30.775  1.00 37.16           N  
ATOM   1476  CA  THR A 805       9.605 327.523  30.749  1.00 37.03           C  
ATOM   1477  C   THR A 805       9.136 326.043  30.650  1.00 37.42           C  
ATOM   1478  O   THR A 805       7.948 325.802  30.429  1.00 38.84           O  
ATOM   1479  CB  THR A 805       9.004 328.310  29.538  1.00  0.00           C  
ATOM   1480  CG2 THR A 805       9.309 327.707  28.150  1.00  0.00           C  
ATOM   1481  OG1 THR A 805       7.600 328.449  29.639  1.00  0.00           O  
ATOM   1482  N   ASN A 806      10.075 325.096  30.775  1.00 37.75           N  
ATOM   1483  CA  ASN A 806       9.976 323.660  30.531  1.00 38.36           C  
ATOM   1484  C   ASN A 806       8.715 322.960  31.083  1.00 39.27           C  
ATOM   1485  O   ASN A 806       8.238 323.280  32.173  1.00 37.20           O  
ATOM   1486  CB  ASN A 806      11.286 322.989  31.030  1.00  0.00           C  
ATOM   1487  CG  ASN A 806      11.347 322.668  32.531  1.00  0.00           C  
ATOM   1488  ND2 ASN A 806      11.801 323.619  33.346  1.00  0.00           N  
ATOM   1489  OD1 ASN A 806      10.972 321.573  32.945  1.00  0.00           O  
ATOM   1490  N   ASN A 807       8.254 321.957  30.324  1.00 39.51           N  
ATOM   1491  CA  ASN A 807       7.311 320.929  30.765  1.00 40.97           C  
ATOM   1492  C   ASN A 807       8.035 319.584  30.563  1.00 41.35           C  
ATOM   1493  O   ASN A 807       7.554 318.739  29.807  1.00 41.43           O  
ATOM   1494  CB  ASN A 807       5.990 321.011  29.946  1.00  0.00           C  
ATOM   1495  CG  ASN A 807       5.130 322.278  30.092  1.00  0.00           C  
ATOM   1496  ND2 ASN A 807       5.411 323.158  31.056  1.00  0.00           N  
ATOM   1497  OD1 ASN A 807       4.185 322.452  29.327  1.00  0.00           O  
ATOM   1498  N   ARG A 808       9.236 319.453  31.160  1.00 43.31           N  
ATOM   1499  CA  ARG A 808      10.242 318.489  30.700  1.00 44.09           C  
ATOM   1500  C   ARG A 808      11.214 318.001  31.793  1.00 43.40           C  
ATOM   1501  O   ARG A 808      11.947 317.049  31.531  1.00 45.87           O  
ATOM   1502  CB  ARG A 808      10.978 319.148  29.513  1.00  0.00           C  
ATOM   1503  CG  ARG A 808      11.831 318.215  28.651  1.00  0.00           C  
ATOM   1504  CD  ARG A 808      12.385 318.981  27.448  1.00  0.00           C  
ATOM   1505  NE  ARG A 808      13.438 318.238  26.742  1.00  0.00           N  
ATOM   1506  CZ  ARG A 808      14.720 318.139  27.134  1.00  0.00           C  
ATOM   1507  NH1 ARG A 808      15.151 318.620  28.307  1.00  0.00           N1+
ATOM   1508  NH2 ARG A 808      15.603 317.551  26.327  1.00  0.00           N1+
ATOM   1509  N   LEU A 809      11.199 318.641  32.977  1.00 39.43           N  
ATOM   1510  CA  LEU A 809      12.091 318.452  34.132  1.00 36.39           C  
ATOM   1511  C   LEU A 809      13.412 319.239  33.985  1.00 33.98           C  
ATOM   1512  O   LEU A 809      13.826 319.562  32.870  1.00 32.93           O  
ATOM   1513  CB  LEU A 809      12.290 316.946  34.477  1.00  0.00           C  
ATOM   1514  CG  LEU A 809      12.871 316.619  35.874  1.00  0.00           C  
ATOM   1515  CD1 LEU A 809      12.030 317.216  37.022  1.00  0.00           C  
ATOM   1516  CD2 LEU A 809      13.072 315.097  36.036  1.00  0.00           C  
ATOM   1517  N   SER A 810      14.024 319.548  35.144  1.00 32.47           N  
ATOM   1518  CA  SER A 810      15.249 320.339  35.327  1.00 31.34           C  
ATOM   1519  C   SER A 810      15.040 321.833  34.977  1.00 30.61           C  
ATOM   1520  O   SER A 810      13.891 322.272  34.977  1.00 29.83           O  
ATOM   1521  CB  SER A 810      16.453 319.635  34.657  1.00  0.00           C  
ATOM   1522  OG  SER A 810      16.796 318.485  35.403  1.00  0.00           O  
ATOM   1523  N   TYR A 811      16.119 322.617  34.783  1.00 29.58           N  
ATOM   1524  CA  TYR A 811      16.053 324.070  34.564  1.00 28.20           C  
ATOM   1525  C   TYR A 811      16.278 324.414  33.075  1.00 27.13           C  
ATOM   1526  O   TYR A 811      15.306 324.414  32.318  1.00 25.24           O  
ATOM   1527  CB  TYR A 811      17.036 324.832  35.496  1.00  0.00           C  
ATOM   1528  CG  TYR A 811      16.891 324.722  37.010  1.00  0.00           C  
ATOM   1529  CD1 TYR A 811      17.924 325.247  37.815  1.00  0.00           C  
ATOM   1530  CD2 TYR A 811      15.772 324.125  37.633  1.00  0.00           C  
ATOM   1531  CE1 TYR A 811      17.859 325.158  39.218  1.00  0.00           C  
ATOM   1532  CE2 TYR A 811      15.716 324.013  39.036  1.00  0.00           C  
ATOM   1533  CZ  TYR A 811      16.757 324.530  39.830  1.00  0.00           C  
ATOM   1534  OH  TYR A 811      16.687 324.444  41.190  1.00  0.00           O  
ATOM   1535  N   ASN A 812      17.522 324.775  32.702  1.00 24.61           N  
ATOM   1536  CA  ASN A 812      17.839 325.533  31.488  1.00 24.99           C  
ATOM   1537  C   ASN A 812      18.624 324.679  30.475  1.00 22.89           C  
ATOM   1538  O   ASN A 812      19.835 324.805  30.365  1.00 24.46           O  
ATOM   1539  CB  ASN A 812      18.480 326.902  31.889  1.00  0.00           C  
ATOM   1540  CG  ASN A 812      19.995 327.044  32.143  1.00  0.00           C  
ATOM   1541  ND2 ASN A 812      20.571 326.249  33.044  1.00  0.00           N  
ATOM   1542  OD1 ASN A 812      20.649 327.894  31.541  1.00  0.00           O  
ATOM   1543  N   ASN A 813      17.932 323.806  29.732  1.00 21.81           N  
ATOM   1544  CA  ASN A 813      18.530 322.690  28.975  1.00 21.55           C  
ATOM   1545  C   ASN A 813      19.243 323.016  27.616  1.00 20.55           C  
ATOM   1546  O   ASN A 813      19.324 322.134  26.766  1.00 17.55           O  
ATOM   1547  CB  ASN A 813      17.585 321.439  28.963  1.00  0.00           C  
ATOM   1548  CG  ASN A 813      16.238 321.553  29.712  1.00  0.00           C  
ATOM   1549  ND2 ASN A 813      16.225 321.343  31.028  1.00  0.00           N  
ATOM   1550  OD1 ASN A 813      15.204 321.814  29.103  1.00  0.00           O  
ATOM   1551  N   LEU A 814      19.729 324.263  27.432  1.00 20.27           N  
ATOM   1552  CA  LEU A 814      20.267 324.956  26.231  1.00 19.68           C  
ATOM   1553  C   LEU A 814      21.357 324.227  25.396  1.00 19.24           C  
ATOM   1554  O   LEU A 814      22.279 323.692  26.000  1.00 19.86           O  
ATOM   1555  CB  LEU A 814      20.824 326.330  26.674  1.00  0.00           C  
ATOM   1556  CG  LEU A 814      19.898 327.517  27.028  1.00  0.00           C  
ATOM   1557  CD1 LEU A 814      19.010 328.086  25.910  1.00  0.00           C  
ATOM   1558  CD2 LEU A 814      19.127 327.262  28.316  1.00  0.00           C  
ATOM   1559  N   GLN A 815      21.287 324.261  24.036  1.00 17.96           N  
ATOM   1560  CA  GLN A 815      22.149 323.445  23.137  1.00 18.56           C  
ATOM   1561  C   GLN A 815      22.377 323.946  21.672  1.00 16.36           C  
ATOM   1562  O   GLN A 815      21.831 324.990  21.321  1.00 15.55           O  
ATOM   1563  CB  GLN A 815      21.822 321.940  23.284  1.00  0.00           C  
ATOM   1564  CG  GLN A 815      20.354 321.564  23.593  1.00  0.00           C  
ATOM   1565  CD  GLN A 815      19.402 321.760  22.425  1.00  0.00           C  
ATOM   1566  NE2 GLN A 815      18.798 320.678  21.939  1.00  0.00           N  
ATOM   1567  OE1 GLN A 815      19.195 322.883  21.975  1.00  0.00           O  
ATOM   1568  N   ILE A 816      23.271 323.262  20.896  1.00 15.22           N  
ATOM   1569  CA  ILE A 816      24.316 323.919  20.060  1.00 14.91           C  
ATOM   1570  C   ILE A 816      24.532 323.500  18.562  1.00 15.38           C  
ATOM   1571  O   ILE A 816      24.465 324.364  17.687  1.00 15.52           O  
ATOM   1572  CB  ILE A 816      25.713 323.697  20.744  1.00  0.00           C  
ATOM   1573  CG1 ILE A 816      25.733 324.032  22.254  1.00  0.00           C  
ATOM   1574  CG2 ILE A 816      26.892 324.398  20.038  1.00  0.00           C  
ATOM   1575  CD1 ILE A 816      25.881 322.792  23.148  1.00  0.00           C  
ATOM   1576  N   LEU A 817      24.967 322.245  18.340  1.00 71.86           N  
ATOM   1577  CA  LEU A 817      26.060 321.743  17.469  1.00 74.88           C  
ATOM   1578  C   LEU A 817      26.424 322.267  16.057  1.00 76.20           C  
ATOM   1579  O   LEU A 817      27.616 322.224  15.746  1.00 75.42           O  
ATOM   1580  CB  LEU A 817      26.054 320.197  17.483  1.00  0.00           C  
ATOM   1581  CG  LEU A 817      24.677 319.527  17.292  1.00  0.00           C  
ATOM   1582  CD1 LEU A 817      24.101 319.753  15.902  1.00  0.00           C  
ATOM   1583  CD2 LEU A 817      24.708 318.031  17.570  1.00  0.00           C  
ATOM   1584  N   HIS A 818      25.475 322.632  15.183  1.00 71.14           N  
ATOM   1585  CA  HIS A 818      25.758 322.801  13.746  1.00 68.38           C  
ATOM   1586  C   HIS A 818      24.672 323.639  13.077  1.00 63.00           C  
ATOM   1587  O   HIS A 818      23.587 323.816  13.628  1.00 62.86           O  
ATOM   1588  CB  HIS A 818      25.929 321.416  13.056  1.00  0.00           C  
ATOM   1589  CG  HIS A 818      26.299 321.426  11.584  1.00  0.00           C  
ATOM   1590  CD2 HIS A 818      27.504 321.625  10.953  1.00  0.00           C  
ATOM   1591  ND1 HIS A 818      25.389 321.213  10.561  1.00  0.00           N  
ATOM   1592  CE1 HIS A 818      26.048 321.303   9.404  1.00  0.00           C  
ATOM   1593  NE2 HIS A 818      27.340 321.555   9.566  1.00  0.00           N  
ATOM   1594  N   PHE A 819      24.998 324.134  11.879  1.00 59.89           N  
ATOM   1595  CA  PHE A 819      24.115 324.966  11.099  1.00 59.12           C  
ATOM   1596  C   PHE A 819      24.188 324.622   9.599  1.00 57.29           C  
ATOM   1597  O   PHE A 819      25.231 324.816   8.976  1.00 58.85           O  
ATOM   1598  CB  PHE A 819      24.393 326.434  11.472  1.00  0.00           C  
ATOM   1599  CG  PHE A 819      23.567 327.360  10.636  1.00  0.00           C  
ATOM   1600  CD1 PHE A 819      22.164 327.338  10.760  1.00  0.00           C  
ATOM   1601  CD2 PHE A 819      24.155 327.963   9.522  1.00  0.00           C  
ATOM   1602  CE1 PHE A 819      21.373 327.858   9.750  1.00  0.00           C  
ATOM   1603  CE2 PHE A 819      23.333 328.485   8.556  1.00  0.00           C  
ATOM   1604  CZ  PHE A 819      21.958 328.416   8.636  1.00  0.00           C  
ATOM   1605  N   ASN A 820      23.059 324.131   9.057  1.00 56.15           N  
ATOM   1606  CA  ASN A 820      22.870 323.762   7.652  1.00 58.29           C  
ATOM   1607  C   ASN A 820      22.686 325.026   6.787  1.00 66.59           C  
ATOM   1608  O   ASN A 820      21.568 325.524   6.645  1.00 70.49           O  
ATOM   1609  CB  ASN A 820      21.671 322.789   7.550  1.00  0.00           C  
ATOM   1610  CG  ASN A 820      21.647 322.013   6.229  1.00  0.00           C  
ATOM   1611  ND2 ASN A 820      21.996 320.726   6.267  1.00  0.00           N  
ATOM   1612  OD1 ASN A 820      21.307 322.565   5.187  1.00  0.00           O  
ATOM   1613  N   ASN A 821      23.812 325.536   6.267  1.00 65.44           N  
ATOM   1614  CA  ASN A 821      23.930 326.824   5.581  1.00 66.85           C  
ATOM   1615  C   ASN A 821      23.194 326.958   4.250  1.00 65.27           C  
ATOM   1616  O   ASN A 821      22.701 328.045   3.951  1.00 70.59           O  
ATOM   1617  CB  ASN A 821      25.413 327.233   5.449  1.00  0.00           C  
ATOM   1618  CG  ASN A 821      26.270 326.256   4.648  1.00  0.00           C  
ATOM   1619  ND2 ASN A 821      26.716 326.664   3.458  1.00  0.00           N  
ATOM   1620  OD1 ASN A 821      26.528 325.147   5.105  1.00  0.00           O  
ATOM   1621  N   GLU A 822      23.128 325.873   3.475  1.00 71.03           N  
ATOM   1622  CA  GLU A 822      22.500 325.887   2.162  1.00 75.31           C  
ATOM   1623  C   GLU A 822      20.960 325.920   2.240  1.00 72.76           C  
ATOM   1624  O   GLU A 822      20.336 326.332   1.264  1.00 79.16           O  
ATOM   1625  CB  GLU A 822      23.039 324.717   1.324  1.00  0.00           C  
ATOM   1626  CG  GLU A 822      24.588 324.636   1.248  1.00  0.00           C  
ATOM   1627  CD  GLU A 822      25.284 323.678   2.236  1.00  0.00           C  
ATOM   1628  OE1 GLU A 822      24.627 323.171   3.172  1.00  0.00           O  
ATOM   1629  OE2 GLU A 822      26.502 323.478   2.039  1.00  0.00           O1-
ATOM   1630  N   GLU A 823      20.392 325.554   3.405  1.00 66.04           N  
ATOM   1631  CA  GLU A 823      18.965 325.636   3.717  1.00 62.45           C  
ATOM   1632  C   GLU A 823      18.493 326.984   4.294  1.00 56.85           C  
ATOM   1633  O   GLU A 823      17.287 327.144   4.483  1.00 47.77           O  
ATOM   1634  CB  GLU A 823      18.574 324.453   4.630  1.00  0.00           C  
ATOM   1635  CG  GLU A 823      18.311 323.146   3.850  1.00  0.00           C  
ATOM   1636  CD  GLU A 823      16.965 323.089   3.102  1.00  0.00           C  
ATOM   1637  OE1 GLU A 823      16.238 324.107   3.061  1.00  0.00           O  
ATOM   1638  OE2 GLU A 823      16.664 322.000   2.575  1.00  0.00           O1-
ATOM   1639  N   CYS A 824      19.407 327.947   4.516  1.00 55.82           N  
ATOM   1640  CA  CYS A 824      19.061 329.326   4.883  1.00 57.66           C  
ATOM   1641  C   CYS A 824      18.284 330.036   3.761  1.00 58.67           C  
ATOM   1642  O   CYS A 824      18.451 329.696   2.587  1.00 56.17           O  
ATOM   1643  CB  CYS A 824      20.312 330.141   5.271  1.00  0.00           C  
ATOM   1644  SG  CYS A 824      21.186 330.895   3.855  1.00  0.00           S  
ATOM   1645  N   LYS A 825      17.481 331.046   4.136  1.00 60.30           N  
ATOM   1646  CA  LYS A 825      16.726 331.882   3.205  1.00 67.53           C  
ATOM   1647  C   LYS A 825      16.440 333.252   3.852  1.00 64.17           C  
ATOM   1648  O   LYS A 825      16.364 333.354   5.074  1.00 57.65           O  
ATOM   1649  CB  LYS A 825      15.432 331.144   2.779  1.00  0.00           C  
ATOM   1650  CG  LYS A 825      14.653 331.829   1.640  1.00  0.00           C  
ATOM   1651  CD  LYS A 825      13.444 331.013   1.161  1.00  0.00           C  
ATOM   1652  CE  LYS A 825      12.747 331.676  -0.038  1.00  0.00           C  
ATOM   1653  NZ  LYS A 825      11.557 330.925  -0.467  1.00  0.00           N1+
ATOM   1654  N   ILE A 826      16.254 334.287   3.029  1.00 66.88           N  
ATOM   1655  CA  ILE A 826      15.857 335.623   3.452  1.00 60.05           C  
ATOM   1656  C   ILE A 826      14.545 336.000   2.748  1.00 59.71           C  
ATOM   1657  O   ILE A 826      14.358 335.655   1.582  1.00 66.85           O  
ATOM   1658  CB  ILE A 826      16.987 336.641   3.165  1.00  0.00           C  
ATOM   1659  CG1 ILE A 826      16.701 338.044   3.740  1.00  0.00           C  
ATOM   1660  CG2 ILE A 826      17.409 336.728   1.686  1.00  0.00           C  
ATOM   1661  CD1 ILE A 826      17.986 338.835   4.002  1.00  0.00           C  
ATOM   1662  N   PHE A 827      13.640 336.638   3.498  1.00 58.43           N  
ATOM   1663  CA  PHE A 827      12.240 336.779   3.106  1.00 59.86           C  
ATOM   1664  C   PHE A 827      11.945 337.936   2.141  1.00 62.03           C  
ATOM   1665  O   PHE A 827      10.913 337.888   1.474  1.00 70.65           O  
ATOM   1666  CB  PHE A 827      11.384 336.959   4.376  1.00  0.00           C  
ATOM   1667  CG  PHE A 827      11.289 335.802   5.356  1.00  0.00           C  
ATOM   1668  CD1 PHE A 827      11.042 336.084   6.716  1.00  0.00           C  
ATOM   1669  CD2 PHE A 827      11.207 334.462   4.916  1.00  0.00           C  
ATOM   1670  CE1 PHE A 827      10.744 335.057   7.598  1.00  0.00           C  
ATOM   1671  CE2 PHE A 827      10.917 333.449   5.818  1.00  0.00           C  
ATOM   1672  CZ  PHE A 827      10.675 333.746   7.151  1.00  0.00           C  
ATOM   1673  N   PHE A 828      12.792 338.974   2.114  1.00 63.00           N  
ATOM   1674  CA  PHE A 828      12.448 340.253   1.493  1.00 61.25           C  
ATOM   1675  C   PHE A 828      13.661 340.873   0.788  1.00 65.19           C  
ATOM   1676  O   PHE A 828      14.799 340.558   1.136  1.00 63.17           O  
ATOM   1677  CB  PHE A 828      11.940 341.233   2.578  1.00  0.00           C  
ATOM   1678  CG  PHE A 828      10.721 340.804   3.377  1.00  0.00           C  
ATOM   1679  CD1 PHE A 828       9.447 340.770   2.772  1.00  0.00           C  
ATOM   1680  CD2 PHE A 828      10.863 340.320   4.695  1.00  0.00           C  
ATOM   1681  CE1 PHE A 828       8.350 340.311   3.489  1.00  0.00           C  
ATOM   1682  CE2 PHE A 828       9.752 339.872   5.397  1.00  0.00           C  
ATOM   1683  CZ  PHE A 828       8.500 339.870   4.797  1.00  0.00           C  
ATOM   1684  N   SER A 829      13.385 341.818  -0.125  1.00 73.32           N  
ATOM   1685  CA  SER A 829      14.381 342.665  -0.780  1.00 74.30           C  
ATOM   1686  C   SER A 829      14.638 344.001  -0.033  1.00 70.89           C  
ATOM   1687  O   SER A 829      15.158 344.940  -0.636  1.00 76.52           O  
ATOM   1688  CB  SER A 829      14.000 342.874  -2.264  1.00 75.68           C  
ATOM   1689  OG  SER A 829      14.255 341.700  -3.008  1.00 80.05           O  
ATOM   1690  N   LYS A 830      14.280 344.071   1.262  1.00 68.33           N  
ATOM   1691  CA  LYS A 830      14.444 345.237   2.141  1.00 70.27           C  
ATOM   1692  C   LYS A 830      15.911 345.453   2.560  1.00 69.61           C  
ATOM   1693  O   LYS A 830      16.668 344.484   2.635  1.00 60.68           O  
ATOM   1694  CB  LYS A 830      13.565 345.028   3.393  1.00 74.17           C  
ATOM   1695  CG  LYS A 830      12.051 345.012   3.115  1.00 81.36           C  
ATOM   1696  CD  LYS A 830      11.247 344.469   4.308  1.00 87.75           C  
ATOM   1697  CE  LYS A 830       9.740 344.374   4.014  1.00 88.07           C  
ATOM   1698  NZ  LYS A 830       8.995 343.789   5.144  1.00 90.02           N1+
ATOM   1699  N   LYS A 831      16.271 346.713   2.873  1.00 78.51           N  
ATOM   1700  CA  LYS A 831      17.605 347.116   3.350  1.00 81.99           C  
ATOM   1701  C   LYS A 831      18.070 346.392   4.627  1.00 75.81           C  
ATOM   1702  O   LYS A 831      19.250 346.067   4.728  1.00 72.73           O  
ATOM   1703  CB  LYS A 831      17.663 348.645   3.560  1.00  0.00           C  
ATOM   1704  CG  LYS A 831      17.724 349.454   2.254  1.00  0.00           C  
ATOM   1705  CD  LYS A 831      17.898 350.960   2.512  1.00  0.00           C  
ATOM   1706  CE  LYS A 831      18.061 351.770   1.215  1.00  0.00           C  
ATOM   1707  NZ  LYS A 831      18.225 353.210   1.483  1.00  0.00           N1+
ATOM   1708  N   ARG A 832      17.136 346.129   5.554  1.00 73.93           N  
ATOM   1709  CA  ARG A 832      17.364 345.329   6.757  1.00 73.22           C  
ATOM   1710  C   ARG A 832      16.286 344.240   6.822  1.00 65.68           C  
ATOM   1711  O   ARG A 832      15.512 344.184   7.777  1.00 62.96           O  
ATOM   1712  CB  ARG A 832      17.429 346.236   8.007  1.00  0.00           C  
ATOM   1713  CG  ARG A 832      18.571 347.266   7.940  1.00  0.00           C  
ATOM   1714  CD  ARG A 832      18.813 347.986   9.274  1.00  0.00           C  
ATOM   1715  NE  ARG A 832      19.833 349.044   9.156  1.00  0.00           N  
ATOM   1716  CZ  ARG A 832      21.173 348.891   9.153  1.00  0.00           C  
ATOM   1717  NH1 ARG A 832      21.761 347.691   9.271  1.00  0.00           N1+
ATOM   1718  NH2 ARG A 832      21.952 349.973   9.024  1.00  0.00           N1+
ATOM   1719  N   ALA A 833      16.258 343.406   5.768  1.00 61.70           N  
ATOM   1720  CA  ALA A 833      15.337 342.287   5.592  1.00 55.98           C  
ATOM   1721  C   ALA A 833      15.526 341.206   6.678  1.00 55.35           C  
ATOM   1722  O   ALA A 833      16.640 340.691   6.796  1.00 61.68           O  
ATOM   1723  CB  ALA A 833      15.592 341.678   4.202  1.00 54.64           C  
ATOM   1724  N   PRO A 834      14.463 340.866   7.449  1.00 53.54           N  
ATOM   1725  CA  PRO A 834      14.517 339.710   8.362  1.00 56.34           C  
ATOM   1726  C   PRO A 834      14.700 338.384   7.605  1.00 55.90           C  
ATOM   1727  O   PRO A 834      14.128 338.196   6.525  1.00 59.29           O  
ATOM   1728  CB  PRO A 834      13.193 339.782   9.134  1.00 57.91           C  
ATOM   1729  CG  PRO A 834      12.241 340.522   8.213  1.00 56.91           C  
ATOM   1730  CD  PRO A 834      13.150 341.518   7.502  1.00 55.27           C  
ATOM   1731  N   TYR A 835      15.553 337.528   8.166  1.00 50.63           N  
ATOM   1732  CA  TYR A 835      16.092 336.355   7.490  1.00 45.59           C  
ATOM   1733  C   TYR A 835      15.971 335.117   8.387  1.00 44.95           C  
ATOM   1734  O   TYR A 835      16.132 335.217   9.603  1.00 44.22           O  
ATOM   1735  CB  TYR A 835      17.545 336.664   7.060  1.00 45.46           C  
ATOM   1736  CG  TYR A 835      18.579 336.706   8.173  1.00 42.27           C  
ATOM   1737  CD1 TYR A 835      19.516 335.664   8.297  1.00 41.20           C  
ATOM   1738  CD2 TYR A 835      18.588 337.763   9.107  1.00 39.76           C  
ATOM   1739  CE1 TYR A 835      20.436 335.660   9.359  1.00 40.89           C  
ATOM   1740  CE2 TYR A 835      19.481 337.735  10.193  1.00 39.39           C  
ATOM   1741  CZ  TYR A 835      20.396 336.674  10.323  1.00 40.63           C  
ATOM   1742  OH  TYR A 835      21.236 336.593  11.387  1.00 47.37           O  
ATOM   1743  N   LEU A 836      15.683 333.977   7.745  1.00 46.55           N  
ATOM   1744  CA  LEU A 836      15.396 332.695   8.373  1.00 50.23           C  
ATOM   1745  C   LEU A 836      16.622 331.775   8.325  1.00 51.98           C  
ATOM   1746  O   LEU A 836      17.168 331.517   7.251  1.00 53.51           O  
ATOM   1747  CB  LEU A 836      14.162 332.083   7.672  1.00 52.36           C  
ATOM   1748  CG  LEU A 836      13.657 330.747   8.268  1.00 55.19           C  
ATOM   1749  CD1 LEU A 836      12.136 330.615   8.079  1.00 56.35           C  
ATOM   1750  CD2 LEU A 836      14.396 329.515   7.696  1.00 55.28           C  
ATOM   1751  N   LEU A 837      16.981 331.256   9.504  1.00 51.53           N  
ATOM   1752  CA  LEU A 837      18.004 330.244   9.720  1.00 54.90           C  
ATOM   1753  C   LEU A 837      17.337 329.035  10.383  1.00 58.93           C  
ATOM   1754  O   LEU A 837      16.610 329.199  11.360  1.00 68.65           O  
ATOM   1755  CB  LEU A 837      19.107 330.832  10.643  1.00  0.00           C  
ATOM   1756  CG  LEU A 837      20.353 331.343   9.893  1.00  0.00           C  
ATOM   1757  CD1 LEU A 837      20.027 332.391   8.830  1.00  0.00           C  
ATOM   1758  CD2 LEU A 837      21.454 331.819  10.858  1.00  0.00           C  
ATOM   1759  N   MET A 838      17.696 327.830   9.913  1.00 55.21           N  
ATOM   1760  CA  MET A 838      17.616 326.587  10.693  1.00 52.24           C  
ATOM   1761  C   MET A 838      18.673 326.593  11.823  1.00 55.63           C  
ATOM   1762  O   MET A 838      19.374 327.584  11.982  1.00 59.09           O  
ATOM   1763  CB  MET A 838      17.771 325.382   9.729  1.00  0.00           C  
ATOM   1764  CG  MET A 838      16.436 324.692   9.403  1.00  0.00           C  
ATOM   1765  SD  MET A 838      15.118 325.729   8.711  1.00  0.00           S  
ATOM   1766  CE  MET A 838      15.805 326.093   7.080  1.00  0.00           C  
ATOM   1767  N   PHE A 839      18.789 325.504  12.590  1.00 57.13           N  
ATOM   1768  CA  PHE A 839      19.877 325.260  13.542  1.00 58.30           C  
ATOM   1769  C   PHE A 839      19.718 323.853  14.092  1.00 63.71           C  
ATOM   1770  O   PHE A 839      18.667 323.534  14.642  1.00 68.88           O  
ATOM   1771  CB  PHE A 839      19.935 326.262  14.724  1.00  0.00           C  
ATOM   1772  CG  PHE A 839      20.726 327.543  14.520  1.00  0.00           C  
ATOM   1773  CD1 PHE A 839      22.109 327.486  14.258  1.00  0.00           C  
ATOM   1774  CD2 PHE A 839      20.079 328.798  14.527  1.00  0.00           C  
ATOM   1775  CE1 PHE A 839      22.796 328.651  13.949  1.00  0.00           C  
ATOM   1776  CE2 PHE A 839      20.791 329.951  14.228  1.00  0.00           C  
ATOM   1777  CZ  PHE A 839      22.142 329.873  13.923  1.00  0.00           C  
ATOM   1778  N   GLU A 840      20.781 323.057  13.976  1.00 69.70           N  
ATOM   1779  CA  GLU A 840      20.868 321.740  14.583  1.00 70.65           C  
ATOM   1780  C   GLU A 840      21.413 321.879  16.008  1.00 67.85           C  
ATOM   1781  O   GLU A 840      22.219 322.775  16.265  1.00 57.45           O  
ATOM   1782  CB  GLU A 840      21.814 320.877  13.749  1.00 74.98           C  
ATOM   1783  CG  GLU A 840      21.501 320.807  12.242  1.00 77.49           C  
ATOM   1784  CD  GLU A 840      22.489 319.930  11.464  1.00 82.78           C  
ATOM   1785  OE1 GLU A 840      23.245 319.168  12.102  1.00 85.08           O  
ATOM   1786  OE2 GLU A 840      22.499 320.052  10.221  1.00 85.37           O1-
ATOM   1787  N   VAL A 841      20.994 320.971  16.897  1.00 67.38           N  
ATOM   1788  CA  VAL A 841      21.323 321.004  18.322  1.00 71.82           C  
ATOM   1789  C   VAL A 841      21.232 319.592  18.953  1.00 74.93           C  
ATOM   1790  O   VAL A 841      20.552 318.732  18.395  1.00 69.76           O  
ATOM   1791  CB  VAL A 841      20.361 321.952  19.079  1.00 71.80           C  
ATOM   1792  CG1 VAL A 841      20.545 323.439  18.749  1.00 69.79           C  
ATOM   1793  CG2 VAL A 841      18.876 321.585  18.915  1.00 69.19           C  
ATOM   1794  N   ALA A 842      21.908 319.388  20.103  1.00 76.57           N  
ATOM   1795  CA  ALA A 842      21.891 318.141  20.885  1.00 75.51           C  
ATOM   1796  C   ALA A 842      21.299 318.373  22.276  1.00 73.14           C  
ATOM   1797  O   ALA A 842      21.993 318.931  23.125  1.00 70.41           O  
ATOM   1798  CB  ALA A 842      23.314 317.583  21.057  1.00  0.00           C  
ATOM   1799  N   ASP A 843      20.061 317.893  22.488  1.00 74.59           N  
ATOM   1800  CA  ASP A 843      19.276 317.910  23.732  1.00 74.91           C  
ATOM   1801  C   ASP A 843      20.062 317.572  25.008  1.00 73.36           C  
ATOM   1802  O   ASP A 843      20.808 316.595  25.033  1.00 68.53           O  
ATOM   1803  CB  ASP A 843      18.028 317.006  23.628  1.00  0.00           C  
ATOM   1804  CG  ASP A 843      16.931 317.584  22.722  1.00  0.00           C  
ATOM   1805  OD1 ASP A 843      17.009 317.377  21.494  1.00  0.00           O  
ATOM   1806  OD2 ASP A 843      16.110 318.358  23.256  1.00  0.00           O1-
ATOM   1807  N   LEU A 844      19.840 318.385  26.050  1.00 79.86           N  
ATOM   1808  CA  LEU A 844      20.387 318.181  27.389  1.00 82.39           C  
ATOM   1809  C   LEU A 844      19.231 317.973  28.373  1.00 91.08           C  
ATOM   1810  O   LEU A 844      18.114 318.411  28.107  1.00 91.69           O  
ATOM   1811  CB  LEU A 844      21.206 319.423  27.809  1.00  0.00           C  
ATOM   1812  CG  LEU A 844      22.355 319.806  26.851  1.00  0.00           C  
ATOM   1813  CD1 LEU A 844      23.028 321.104  27.294  1.00  0.00           C  
ATOM   1814  CD2 LEU A 844      23.397 318.691  26.678  1.00  0.00           C  
ATOM   1815  N   ASP A 845      19.542 317.356  29.520  1.00 97.19           N  
ATOM   1816  CA  ASP A 845      18.719 317.374  30.733  1.00 96.11           C  
ATOM   1817  C   ASP A 845      19.047 318.658  31.522  1.00 97.73           C  
ATOM   1818  O   ASP A 845      18.153 319.435  31.840  1.00104.84           O  
ATOM   1819  CB  ASP A 845      18.889 316.050  31.535  1.00  0.00           C  
ATOM   1820  CG  ASP A 845      18.732 316.131  33.064  1.00  0.00           C  
ATOM   1821  OD1 ASP A 845      17.572 316.242  33.517  1.00  0.00           O  
ATOM   1822  OD2 ASP A 845      19.782 316.257  33.734  1.00  0.00           O1-
ATOM   1823  N   GLU A 846      20.348 318.848  31.778  1.00 96.76           N  
ATOM   1824  CA  GLU A 846      20.946 320.037  32.371  1.00100.62           C  
ATOM   1825  C   GLU A 846      22.353 319.964  31.806  1.00 98.42           C  
ATOM   1826  O   GLU A 846      23.343 320.434  32.364  1.00103.26           O  
ATOM   1827  CB  GLU A 846      20.898 319.996  33.924  1.00  0.00           C  
ATOM   1828  CG  GLU A 846      21.260 321.338  34.615  1.00  0.00           C  
ATOM   1829  CD  GLU A 846      20.238 322.471  34.427  1.00  0.00           C  
ATOM   1830  OE1 GLU A 846      19.042 322.173  34.228  1.00  0.00           O  
ATOM   1831  OE2 GLU A 846      20.663 323.642  34.497  1.00  0.00           O1-
ATOM   1832  N   ASN A 896      21.766 322.883  30.883  1.00 89.40           N  
ATOM   1833  CA  ASN A 896      23.000 323.313  30.208  1.00 84.55           C  
ATOM   1834  C   ASN A 896      24.135 323.443  31.241  1.00 84.95           C  
ATOM   1835  O   ASN A 896      25.281 323.147  30.901  1.00 84.65           O  
ATOM   1836  CB  ASN A 896      22.743 324.621  29.422  1.00  0.00           C  
ATOM   1837  CG  ASN A 896      23.865 325.201  28.548  1.00  0.00           C  
ATOM   1838  ND2 ASN A 896      24.929 324.450  28.265  1.00  0.00           N  
ATOM   1839  OD1 ASN A 896      23.757 326.340  28.108  1.00  0.00           O  
ATOM   1840  N   TYR A 897      23.808 323.944  32.441  1.00 86.83           N  
ATOM   1841  CA  TYR A 897      24.740 324.489  33.416  1.00 87.29           C  
ATOM   1842  C   TYR A 897      25.816 323.512  33.938  1.00 92.72           C  
ATOM   1843  O   TYR A 897      26.845 323.987  34.418  1.00 83.19           O  
ATOM   1844  CB  TYR A 897      23.895 325.112  34.543  1.00  0.00           C  
ATOM   1845  CG  TYR A 897      24.661 325.989  35.508  1.00  0.00           C  
ATOM   1846  CD1 TYR A 897      25.094 327.268  35.102  1.00  0.00           C  
ATOM   1847  CD2 TYR A 897      24.955 325.524  36.805  1.00  0.00           C  
ATOM   1848  CE1 TYR A 897      25.839 328.072  35.985  1.00  0.00           C  
ATOM   1849  CE2 TYR A 897      25.705 326.325  37.685  1.00  0.00           C  
ATOM   1850  CZ  TYR A 897      26.151 327.596  37.274  1.00  0.00           C  
ATOM   1851  OH  TYR A 897      26.886 328.365  38.127  1.00  0.00           O  
ATOM   1852  N   ASN A 898      25.582 322.190  33.834  1.00106.41           N  
ATOM   1853  CA  ASN A 898      26.449 321.149  34.398  1.00115.15           C  
ATOM   1854  C   ASN A 898      26.930 320.107  33.366  1.00119.57           C  
ATOM   1855  O   ASN A 898      27.522 319.119  33.805  1.00126.15           O  
ATOM   1856  CB  ASN A 898      25.717 320.437  35.571  1.00  0.00           C  
ATOM   1857  CG  ASN A 898      25.319 321.327  36.755  1.00  0.00           C  
ATOM   1858  ND2 ASN A 898      26.193 322.246  37.174  1.00  0.00           N  
ATOM   1859  OD1 ASN A 898      24.236 321.164  37.312  1.00  0.00           O  
ATOM   1860  N   SER A 899      26.701 320.295  32.050  1.00118.02           N  
ATOM   1861  CA  SER A 899      26.992 319.258  31.047  1.00114.60           C  
ATOM   1862  C   SER A 899      27.758 319.758  29.812  1.00112.63           C  
ATOM   1863  O   SER A 899      27.725 320.945  29.485  1.00115.76           O  
ATOM   1864  CB  SER A 899      25.676 318.543  30.653  1.00  0.00           C  
ATOM   1865  OG  SER A 899      24.934 319.234  29.666  1.00  0.00           O  
ATOM   1866  N   ASP A 900      28.360 318.766  29.132  1.00115.39           N  
ATOM   1867  CA  ASP A 900      28.832 318.750  27.747  1.00112.95           C  
ATOM   1868  C   ASP A 900      29.658 319.970  27.303  1.00106.07           C  
ATOM   1869  O   ASP A 900      30.794 320.127  27.750  1.00102.05           O  
ATOM   1870  CB  ASP A 900      27.717 318.377  26.716  1.00  0.00           C  
ATOM   1871  CG  ASP A 900      27.017 317.019  26.882  1.00  0.00           C  
ATOM   1872  OD1 ASP A 900      27.509 316.169  27.655  1.00  0.00           O  
ATOM   1873  OD2 ASP A 900      26.033 316.816  26.139  1.00  0.00           O1-
ATOM   1874  N   VAL A 901      29.110 320.693  26.308  1.00 96.27           N  
ATOM   1875  CA  VAL A 901      29.810 321.205  25.130  1.00 95.01           C  
ATOM   1876  C   VAL A 901      30.430 320.007  24.378  1.00 91.34           C  
ATOM   1877  O   VAL A 901      31.561 319.612  24.667  1.00 95.91           O  
ATOM   1878  CB  VAL A 901      30.898 322.272  25.429  1.00 94.26           C  
ATOM   1879  CG1 VAL A 901      31.557 322.807  24.146  1.00 87.90           C  
ATOM   1880  CG2 VAL A 901      30.323 323.443  26.233  1.00 99.44           C  
ATOM   1881  N   GLN A 902      29.625 319.393  23.496  1.00 84.29           N  
ATOM   1882  CA  GLN A 902      29.962 318.162  22.773  1.00 83.64           C  
ATOM   1883  C   GLN A 902      31.173 318.347  21.833  1.00 85.55           C  
ATOM   1884  O   GLN A 902      31.519 319.476  21.485  1.00 82.32           O  
ATOM   1885  CB  GLN A 902      28.673 317.637  22.087  1.00  0.00           C  
ATOM   1886  CG  GLN A 902      28.636 317.662  20.547  1.00  0.00           C  
ATOM   1887  CD  GLN A 902      27.247 317.328  20.034  1.00  0.00           C  
ATOM   1888  NE2 GLN A 902      27.070 316.139  19.458  1.00  0.00           N  
ATOM   1889  OE1 GLN A 902      26.340 318.140  20.173  1.00  0.00           O  
ATOM   1890  N   SER A 903      31.796 317.222  21.448  1.00 85.57           N  
ATOM   1891  CA  SER A 903      32.969 317.201  20.573  1.00 85.47           C  
ATOM   1892  C   SER A 903      32.578 317.308  19.085  1.00 88.24           C  
ATOM   1893  O   SER A 903      31.497 316.864  18.694  1.00 88.21           O  
ATOM   1894  CB  SER A 903      33.775 315.923  20.870  1.00  0.00           C  
ATOM   1895  OG  SER A 903      35.041 315.965  20.242  1.00  0.00           O  
ATOM   1896  N   LYS A 904      33.475 317.913  18.288  1.00 83.66           N  
ATOM   1897  CA  LYS A 904      33.326 318.109  16.844  1.00 83.91           C  
ATOM   1898  C   LYS A 904      33.314 316.779  16.075  1.00 85.88           C  
ATOM   1899  O   LYS A 904      34.131 315.905  16.358  1.00 85.47           O  
ATOM   1900  CB  LYS A 904      34.440 319.064  16.349  1.00  0.00           C  
ATOM   1901  CG  LYS A 904      34.549 319.220  14.816  1.00  0.00           C  
ATOM   1902  CD  LYS A 904      35.672 320.173  14.386  1.00  0.00           C  
ATOM   1903  CE  LYS A 904      35.919 320.122  12.869  1.00  0.00           C  
ATOM   1904  NZ  LYS A 904      37.010 321.022  12.460  1.00  0.00           N1+
ATOM   1905  N   GLU A 905      32.431 316.712  15.068  1.00 89.62           N  
ATOM   1906  CA  GLU A 905      32.363 315.644  14.076  1.00 94.03           C  
ATOM   1907  C   GLU A 905      32.599 316.308  12.698  1.00100.24           C  
ATOM   1908  O   GLU A 905      31.842 317.217  12.350  1.00102.64           O  
ATOM   1909  CB  GLU A 905      30.981 314.966  14.189  1.00  0.00           C  
ATOM   1910  CG  GLU A 905      30.709 314.283  15.554  1.00  0.00           C  
ATOM   1911  CD  GLU A 905      31.692 313.161  15.934  1.00  0.00           C  
ATOM   1912  OE1 GLU A 905      32.072 312.379  15.034  1.00  0.00           O  
ATOM   1913  OE2 GLU A 905      32.045 313.098  17.133  1.00  0.00           O1-
ATOM   1914  N   PRO A 906      33.703 315.946  11.998  1.00 99.68           N  
ATOM   1915  CA  PRO A 906      34.342 316.828  10.996  1.00 95.56           C  
ATOM   1916  C   PRO A 906      33.654 317.052   9.630  1.00 99.97           C  
ATOM   1917  O   PRO A 906      34.143 317.918   8.906  1.00105.87           O  
ATOM   1918  CB  PRO A 906      35.756 316.241  10.839  1.00 99.97           C  
ATOM   1919  CG  PRO A 906      35.594 314.771  11.178  1.00105.72           C  
ATOM   1920  CD  PRO A 906      34.572 314.806  12.303  1.00104.28           C  
ATOM   1921  N   LYS A 907      32.544 316.352   9.320  1.00 96.15           N  
ATOM   1922  CA  LYS A 907      31.644 316.577   8.166  1.00 98.66           C  
ATOM   1923  C   LYS A 907      32.152 316.113   6.784  1.00105.83           C  
ATOM   1924  O   LYS A 907      33.352 315.945   6.570  1.00118.51           O  
ATOM   1925  CB  LYS A 907      31.224 318.073   8.052  1.00  0.00           C  
ATOM   1926  CG  LYS A 907      30.477 318.665   9.247  1.00  0.00           C  
ATOM   1927  CD  LYS A 907      30.414 320.199   9.223  1.00  0.00           C  
ATOM   1928  CE  LYS A 907      31.724 320.935   9.553  1.00  0.00           C  
ATOM   1929  NZ  LYS A 907      32.081 320.810  10.978  1.00  0.00           N1+
ATOM   1930  N   ASN A 908      31.184 316.033   5.851  1.00114.29           N  
ATOM   1931  CA  ASN A 908      31.358 316.274   4.416  1.00114.82           C  
ATOM   1932  C   ASN A 908      30.940 317.742   4.181  1.00113.07           C  
ATOM   1933  O   ASN A 908      29.891 318.162   4.674  1.00102.20           O  
ATOM   1934  CB  ASN A 908      30.490 315.277   3.615  1.00112.08           C  
ATOM   1935  CG  ASN A 908      30.675 315.320   2.091  1.00110.50           C  
ATOM   1936  ND2 ASN A 908      29.965 314.440   1.384  1.00107.15           N  
ATOM   1937  OD1 ASN A 908      31.433 316.122   1.548  1.00102.34           O  
ATOM   1938  N   VAL A 909      31.835 318.509   3.543  1.00 48.99           N  
ATOM   1939  CA  VAL A 909      32.170 319.839   4.048  1.00 53.05           C  
ATOM   1940  C   VAL A 909      32.566 320.820   2.921  1.00 55.96           C  
ATOM   1941  O   VAL A 909      33.641 321.417   2.963  1.00 57.20           O  
ATOM   1942  CB  VAL A 909      33.268 319.665   5.153  1.00  0.00           C  
ATOM   1943  CG1 VAL A 909      34.585 319.020   4.668  1.00  0.00           C  
ATOM   1944  CG2 VAL A 909      33.554 320.917   5.997  1.00  0.00           C  
ATOM   1945  N   ARG A 910      31.666 320.998   1.935  1.00 58.97           N  
ATOM   1946  CA  ARG A 910      31.787 321.998   0.865  1.00 61.75           C  
ATOM   1947  C   ARG A 910      30.393 322.494   0.433  1.00 62.91           C  
ATOM   1948  O   ARG A 910      29.426 321.733   0.445  1.00 63.12           O  
ATOM   1949  CB  ARG A 910      32.597 321.446  -0.333  1.00  0.00           C  
ATOM   1950  CG  ARG A 910      34.132 321.447  -0.113  1.00  0.00           C  
ATOM   1951  CD  ARG A 910      35.000 320.925  -1.273  1.00  0.00           C  
ATOM   1952  NE  ARG A 910      34.663 321.553  -2.562  1.00  0.00           N  
ATOM   1953  CZ  ARG A 910      33.824 321.045  -3.484  1.00  0.00           C  
ATOM   1954  NH1 ARG A 910      33.318 319.808  -3.376  1.00  0.00           N1+
ATOM   1955  NH2 ARG A 910      33.473 321.795  -4.534  1.00  0.00           N1+
ATOM   1956  N   GLU A 911      30.349 323.786   0.063  1.00 63.82           N  
ATOM   1957  CA  GLU A 911      29.169 324.629  -0.173  1.00 64.00           C  
ATOM   1958  C   GLU A 911      28.295 324.314  -1.413  1.00 62.95           C  
ATOM   1959  O   GLU A 911      27.306 325.019  -1.621  1.00 63.27           O  
ATOM   1960  CB  GLU A 911      29.660 326.097  -0.208  1.00  0.00           C  
ATOM   1961  CG  GLU A 911      30.675 326.404  -1.336  1.00  0.00           C  
ATOM   1962  CD  GLU A 911      31.063 327.885  -1.384  1.00  0.00           C  
ATOM   1963  OE1 GLU A 911      30.355 328.636  -2.089  1.00  0.00           O  
ATOM   1964  OE2 GLU A 911      32.068 328.242  -0.732  1.00  0.00           O1-
ATOM   1965  N   GLU A 912      28.684 323.334  -2.245  1.00 60.74           N  
ATOM   1966  CA  GLU A 912      28.121 323.099  -3.582  1.00 57.38           C  
ATOM   1967  C   GLU A 912      26.683 322.549  -3.588  1.00 56.09           C  
ATOM   1968  O   GLU A 912      26.315 321.797  -2.689  1.00 56.07           O  
ATOM   1969  CB  GLU A 912      29.076 322.178  -4.366  1.00  0.00           C  
ATOM   1970  CG  GLU A 912      29.209 320.737  -3.812  1.00  0.00           C  
ATOM   1971  CD  GLU A 912      30.160 319.824  -4.600  1.00  0.00           C  
ATOM   1972  OE1 GLU A 912      30.748 320.274  -5.611  1.00  0.00           O  
ATOM   1973  OE2 GLU A 912      30.317 318.668  -4.150  1.00  0.00           O1-
ATOM   1974  N   TYR A 913      25.926 322.922  -4.635  1.00 53.78           N  
ATOM   1975  CA  TYR A 913      24.524 322.565  -4.863  1.00 51.38           C  
ATOM   1976  C   TYR A 913      24.372 321.144  -5.451  1.00 48.13           C  
ATOM   1977  O   TYR A 913      24.512 320.982  -6.663  1.00 47.73           O  
ATOM   1978  CB  TYR A 913      23.901 323.604  -5.831  1.00  0.00           C  
ATOM   1979  CG  TYR A 913      24.001 325.070  -5.437  1.00  0.00           C  
ATOM   1980  CD1 TYR A 913      23.491 325.518  -4.200  1.00  0.00           C  
ATOM   1981  CD2 TYR A 913      24.567 326.002  -6.335  1.00  0.00           C  
ATOM   1982  CE1 TYR A 913      23.534 326.888  -3.874  1.00  0.00           C  
ATOM   1983  CE2 TYR A 913      24.613 327.370  -6.007  1.00  0.00           C  
ATOM   1984  CZ  TYR A 913      24.090 327.816  -4.777  1.00  0.00           C  
ATOM   1985  OH  TYR A 913      24.117 329.144  -4.464  1.00  0.00           O  
ATOM   1986  N   SER A 914      24.036 320.163  -4.595  1.00 44.81           N  
ATOM   1987  CA  SER A 914      23.628 318.796  -4.949  1.00 42.04           C  
ATOM   1988  C   SER A 914      23.307 318.019  -3.659  1.00 39.32           C  
ATOM   1989  O   SER A 914      23.975 318.219  -2.646  1.00 36.79           O  
ATOM   1990  CB  SER A 914      24.695 318.050  -5.794  1.00  0.00           C  
ATOM   1991  OG  SER A 914      24.265 316.747  -6.149  1.00  0.00           O  
ATOM   1992  N   ARG A 915      22.339 317.089  -3.754  1.00102.13           N  
ATOM   1993  CA  ARG A 915      21.832 316.201  -2.699  1.00107.95           C  
ATOM   1994  C   ARG A 915      21.197 316.977  -1.532  1.00112.72           C  
ATOM   1995  O   ARG A 915      20.125 317.545  -1.722  1.00103.06           O  
ATOM   1996  CB  ARG A 915      22.785 315.017  -2.321  1.00  0.00           C  
ATOM   1997  CG  ARG A 915      24.310 315.238  -2.400  1.00  0.00           C  
ATOM   1998  CD  ARG A 915      25.146 313.968  -2.173  1.00  0.00           C  
ATOM   1999  NE  ARG A 915      26.541 314.177  -2.606  1.00  0.00           N  
ATOM   2000  CZ  ARG A 915      27.014 314.082  -3.866  1.00  0.00           C  
ATOM   2001  NH1 ARG A 915      26.246 313.682  -4.893  1.00  0.00           N1+
ATOM   2002  NH2 ARG A 915      28.291 314.405  -4.108  1.00  0.00           N1+
ATOM   2003  N   LYS A 916      21.811 316.951  -0.345  1.00109.31           N  
ATOM   2004  CA  LYS A 916      21.199 317.449   0.888  1.00 99.78           C  
ATOM   2005  C   LYS A 916      21.386 318.951   1.126  1.00104.54           C  
ATOM   2006  O   LYS A 916      20.654 319.528   1.930  1.00118.30           O  
ATOM   2007  CB  LYS A 916      21.785 316.639   2.036  1.00  0.00           C  
ATOM   2008  CG  LYS A 916      21.549 315.121   1.903  1.00  0.00           C  
ATOM   2009  CD  LYS A 916      20.060 314.788   1.837  1.00  0.00           C  
ATOM   2010  CE  LYS A 916      19.766 313.370   2.302  1.00  0.00           C  
ATOM   2011  NZ  LYS A 916      18.317 313.115   2.323  1.00  0.00           N1+
ATOM   2012  N   SER A 917      22.329 319.550   0.388  1.00102.15           N  
ATOM   2013  CA  SER A 917      22.526 320.989   0.297  1.00 94.81           C  
ATOM   2014  C   SER A 917      21.448 321.694  -0.554  1.00 93.07           C  
ATOM   2015  O   SER A 917      21.304 322.906  -0.424  1.00 91.59           O  
ATOM   2016  CB  SER A 917      23.938 321.228  -0.257  1.00  0.00           C  
ATOM   2017  OG  SER A 917      24.018 320.854  -1.612  1.00  0.00           O  
ATOM   2018  N   LEU A 918      20.711 320.955  -1.407  1.00 94.33           N  
ATOM   2019  CA  LEU A 918      19.640 321.521  -2.230  1.00 95.72           C  
ATOM   2020  C   LEU A 918      18.454 321.964  -1.366  1.00 97.62           C  
ATOM   2021  O   LEU A 918      17.873 321.145  -0.654  1.00105.79           O  
ATOM   2022  CB  LEU A 918      19.175 320.520  -3.308  1.00  0.00           C  
ATOM   2023  CG  LEU A 918      20.233 320.197  -4.381  1.00  0.00           C  
ATOM   2024  CD1 LEU A 918      19.706 319.139  -5.371  1.00  0.00           C  
ATOM   2025  CD2 LEU A 918      20.739 321.457  -5.109  1.00  0.00           C  
ATOM   2026  N   ILE A 919      18.137 323.261  -1.469  1.00 93.94           N  
ATOM   2027  CA  ILE A 919      17.035 323.920  -0.782  1.00 91.43           C  
ATOM   2028  C   ILE A 919      15.761 323.909  -1.644  1.00 86.20           C  
ATOM   2029  O   ILE A 919      15.791 324.316  -2.806  1.00 84.29           O  
ATOM   2030  CB  ILE A 919      17.412 325.378  -0.372  1.00  0.00           C  
ATOM   2031  CG1 ILE A 919      16.231 326.193   0.213  1.00  0.00           C  
ATOM   2032  CG2 ILE A 919      18.127 326.187  -1.478  1.00  0.00           C  
ATOM   2033  CD1 ILE A 919      16.660 327.430   1.016  1.00  0.00           C  
ATOM   2034  N   LEU A 920      14.662 323.464  -1.018  1.00 86.50           N  
ATOM   2035  CA  LEU A 920      13.302 323.518  -1.543  1.00101.82           C  
ATOM   2036  C   LEU A 920      12.387 323.968  -0.397  1.00102.22           C  
ATOM   2037  O   LEU A 920      12.572 323.525   0.736  1.00 97.97           O  
ATOM   2038  CB  LEU A 920      12.912 322.128  -2.103  1.00112.64           C  
ATOM   2039  CG  LEU A 920      11.495 322.029  -2.721  1.00121.83           C  
ATOM   2040  CD1 LEU A 920      11.302 322.987  -3.917  1.00118.10           C  
ATOM   2041  CD2 LEU A 920      11.146 320.571  -3.081  1.00117.46           C  
ATOM   2042  N   SER A 921      11.417 324.834  -0.704  1.00104.12           N  
ATOM   2043  CA  SER A 921      10.461 325.388   0.267  1.00110.90           C  
ATOM   2044  C   SER A 921       9.098 325.499  -0.404  1.00114.14           C  
ATOM   2045  O   SER A 921       8.840 325.133  -1.554  1.00117.68           O  
ATOM   2046  CB  SER A 921      10.949 326.771   0.782  1.00  0.00           C  
ATOM   2047  OG  SER A 921      11.121 327.746  -0.245  1.00  0.00           O  
ATOM   2048  N   GLU A1279       9.026 322.235   0.298  1.00108.68           N  
ATOM   2049  CA  GLU A1279       8.687 320.952   0.940  1.00 97.49           C  
ATOM   2050  C   GLU A1279       8.337 321.185   2.433  1.00 92.18           C  
ATOM   2051  O   GLU A1279       8.756 322.167   3.053  1.00 98.96           O  
ATOM   2052  CB  GLU A1279       9.792 319.887   0.729  1.00100.06           C  
ATOM   2053  CG  GLU A1279      11.105 320.106   1.521  1.00100.25           C  
ATOM   2054  CD  GLU A1279      12.208 319.074   1.252  1.00103.14           C  
ATOM   2055  OE1 GLU A1279      12.106 318.298   0.276  1.00104.64           O  
ATOM   2056  OE2 GLU A1279      13.173 319.082   2.044  1.00 97.47           O1-
ATOM   2057  N   LEU A1280       7.577 320.218   2.975  1.00 82.73           N  
ATOM   2058  CA  LEU A1280       7.110 320.112   4.360  1.00 78.51           C  
ATOM   2059  C   LEU A1280       8.271 320.047   5.375  1.00 74.34           C  
ATOM   2060  O   LEU A1280       9.371 319.619   5.024  1.00 71.48           O  
ATOM   2061  CB  LEU A1280       6.239 318.836   4.482  1.00  0.00           C  
ATOM   2062  CG  LEU A1280       4.814 318.925   3.880  1.00  0.00           C  
ATOM   2063  CD1 LEU A1280       4.782 319.194   2.362  1.00  0.00           C  
ATOM   2064  CD2 LEU A1280       4.004 317.659   4.231  1.00  0.00           C  
ATOM   2065  N   PHE A1281       7.990 320.452   6.628  1.00 72.62           N  
ATOM   2066  CA  PHE A1281       8.961 320.523   7.725  1.00 74.20           C  
ATOM   2067  C   PHE A1281       9.574 319.164   8.096  1.00 82.75           C  
ATOM   2068  O   PHE A1281      10.776 319.119   8.339  1.00 78.42           O  
ATOM   2069  CB  PHE A1281       8.394 321.272   8.960  1.00  0.00           C  
ATOM   2070  CG  PHE A1281       7.390 320.585   9.887  1.00  0.00           C  
ATOM   2071  CD1 PHE A1281       7.457 320.828  11.277  1.00  0.00           C  
ATOM   2072  CD2 PHE A1281       6.279 319.870   9.388  1.00  0.00           C  
ATOM   2073  CE1 PHE A1281       6.490 320.313  12.131  1.00  0.00           C  
ATOM   2074  CE2 PHE A1281       5.318 319.366  10.256  1.00  0.00           C  
ATOM   2075  CZ  PHE A1281       5.428 319.578  11.623  1.00  0.00           C  
ATOM   2076  N   GLU A1282       8.772 318.086   8.073  1.00 89.78           N  
ATOM   2077  CA  GLU A1282       9.216 316.712   8.330  1.00 97.32           C  
ATOM   2078  C   GLU A1282      10.193 316.189   7.267  1.00 92.15           C  
ATOM   2079  O   GLU A1282      11.131 315.472   7.616  1.00 86.69           O  
ATOM   2080  CB  GLU A1282       8.001 315.771   8.429  1.00  0.00           C  
ATOM   2081  CG  GLU A1282       6.951 316.229   9.459  1.00  0.00           C  
ATOM   2082  CD  GLU A1282       5.838 315.208   9.731  1.00  0.00           C  
ATOM   2083  OE1 GLU A1282       5.419 315.141  10.907  1.00  0.00           O  
ATOM   2084  OE2 GLU A1282       5.412 314.520   8.775  1.00  0.00           O1-
ATOM   2085  N   GLU A1283       9.966 316.575   6.001  1.00 91.65           N  
ATOM   2086  CA  GLU A1283      10.814 316.209   4.869  1.00 92.28           C  
ATOM   2087  C   GLU A1283      12.127 317.005   4.819  1.00 88.30           C  
ATOM   2088  O   GLU A1283      13.138 316.454   4.383  1.00 92.61           O  
ATOM   2089  CB  GLU A1283      10.016 316.294   3.558  1.00 96.99           C  
ATOM   2090  CG  GLU A1283       8.785 315.357   3.592  1.00103.41           C  
ATOM   2091  CD  GLU A1283       8.208 314.944   2.230  1.00109.54           C  
ATOM   2092  OE1 GLU A1283       8.561 315.564   1.202  1.00115.84           O  
ATOM   2093  OE2 GLU A1283       7.416 313.976   2.243  1.00108.00           O1-
ATOM   2094  N   LYS A1284      12.105 318.251   5.322  1.00 84.36           N  
ATOM   2095  CA  LYS A1284      13.293 319.084   5.497  1.00 81.56           C  
ATOM   2096  C   LYS A1284      14.152 318.640   6.694  1.00 75.19           C  
ATOM   2097  O   LYS A1284      15.376 318.677   6.586  1.00 68.92           O  
ATOM   2098  CB  LYS A1284      12.873 320.563   5.559  1.00 87.16           C  
ATOM   2099  CG  LYS A1284      14.069 321.531   5.605  1.00 88.53           C  
ATOM   2100  CD  LYS A1284      13.713 322.997   5.330  1.00 87.86           C  
ATOM   2101  CE  LYS A1284      13.141 323.233   3.920  1.00 93.63           C  
ATOM   2102  NZ  LYS A1284      13.134 324.662   3.573  1.00 96.60           N1+
ATOM   2103  N   LYS A1285      13.509 318.170   7.780  1.00 71.52           N  
ATOM   2104  CA  LYS A1285      14.166 317.516   8.917  1.00 74.38           C  
ATOM   2105  C   LYS A1285      14.898 316.233   8.498  1.00 78.29           C  
ATOM   2106  O   LYS A1285      16.056 316.082   8.871  1.00 78.94           O  
ATOM   2107  CB  LYS A1285      13.147 317.220  10.034  1.00  0.00           C  
ATOM   2108  CG  LYS A1285      12.716 318.462  10.827  1.00  0.00           C  
ATOM   2109  CD  LYS A1285      11.520 318.178  11.745  1.00  0.00           C  
ATOM   2110  CE  LYS A1285      10.977 319.449  12.414  1.00  0.00           C  
ATOM   2111  NZ  LYS A1285       9.889 319.141  13.359  1.00  0.00           N1+
ATOM   2112  N   LYS A1286      14.238 315.385   7.685  1.00 82.66           N  
ATOM   2113  CA  LYS A1286      14.797 314.203   7.011  1.00 83.69           C  
ATOM   2114  C   LYS A1286      16.099 314.504   6.248  1.00 80.96           C  
ATOM   2115  O   LYS A1286      17.085 313.785   6.416  1.00 74.95           O  
ATOM   2116  CB  LYS A1286      13.693 313.557   6.114  1.00  0.00           C  
ATOM   2117  CG  LYS A1286      14.093 313.089   4.690  1.00  0.00           C  
ATOM   2118  CD  LYS A1286      12.911 312.647   3.818  1.00  0.00           C  
ATOM   2119  CE  LYS A1286      13.319 312.513   2.339  1.00  0.00           C  
ATOM   2120  NZ  LYS A1286      12.168 312.184   1.480  1.00  0.00           N1+
ATOM   2121  N   ARG A1287      16.045 315.556   5.414  1.00 79.83           N  
ATOM   2122  CA  ARG A1287      17.105 315.972   4.507  1.00 78.59           C  
ATOM   2123  C   ARG A1287      18.355 316.432   5.262  1.00 76.36           C  
ATOM   2124  O   ARG A1287      19.449 315.931   5.000  1.00 77.53           O  
ATOM   2125  CB  ARG A1287      16.548 317.059   3.568  1.00 81.95           C  
ATOM   2126  CG  ARG A1287      17.544 317.569   2.508  1.00 88.32           C  
ATOM   2127  CD  ARG A1287      17.008 318.747   1.684  1.00 89.18           C  
ATOM   2128  NE  ARG A1287      15.907 318.360   0.787  1.00 90.96           N  
ATOM   2129  CZ  ARG A1287      15.984 317.841  -0.449  1.00 87.73           C  
ATOM   2130  NH1 ARG A1287      17.154 317.645  -1.067  1.00 89.09           N1+
ATOM   2131  NH2 ARG A1287      14.854 317.511  -1.083  1.00 82.66           N1+
ATOM   2132  N   ILE A1288      18.130 317.360   6.201  1.00 73.75           N  
ATOM   2133  CA  ILE A1288      19.147 317.973   7.044  1.00 73.95           C  
ATOM   2134  C   ILE A1288      19.756 316.984   8.064  1.00 71.02           C  
ATOM   2135  O   ILE A1288      20.944 317.099   8.360  1.00 61.27           O  
ATOM   2136  CB  ILE A1288      18.576 319.243   7.741  1.00 75.39           C  
ATOM   2137  CG1 ILE A1288      18.236 320.319   6.678  1.00 74.64           C  
ATOM   2138  CG2 ILE A1288      19.508 319.836   8.815  1.00 79.13           C  
ATOM   2139  CD1 ILE A1288      17.509 321.557   7.221  1.00 76.41           C  
ATOM   2140  N   ARG A1289      18.970 315.999   8.533  1.00 73.62           N  
ATOM   2141  CA  ARG A1289      19.426 314.945   9.440  1.00 81.77           C  
ATOM   2142  C   ARG A1289      20.341 313.922   8.749  1.00 87.33           C  
ATOM   2143  O   ARG A1289      21.396 313.609   9.292  1.00 80.80           O  
ATOM   2144  CB  ARG A1289      18.212 314.268  10.104  1.00 79.75           C  
ATOM   2145  CG  ARG A1289      18.564 313.355  11.285  1.00 76.90           C  
ATOM   2146  CD  ARG A1289      17.314 312.804  11.989  1.00 73.08           C  
ATOM   2147  NE  ARG A1289      17.662 312.234  13.301  1.00 72.17           N  
ATOM   2148  CZ  ARG A1289      16.910 312.169  14.413  1.00 77.03           C  
ATOM   2149  NH1 ARG A1289      15.629 312.563  14.437  1.00 75.62           N1+
ATOM   2150  NH2 ARG A1289      17.467 311.708  15.539  1.00 74.36           N1+
ATOM   2151  N   LYS A1290      19.939 313.423   7.567  1.00 91.08           N  
ATOM   2152  CA  LYS A1290      20.699 312.418   6.815  1.00 89.84           C  
ATOM   2153  C   LYS A1290      22.072 312.915   6.301  1.00 76.00           C  
ATOM   2154  O   LYS A1290      22.974 312.088   6.173  1.00 68.84           O  
ATOM   2155  CB  LYS A1290      19.785 311.764   5.746  1.00  0.00           C  
ATOM   2156  CG  LYS A1290      20.495 310.815   4.752  1.00  0.00           C  
ATOM   2157  CD  LYS A1290      19.546 310.085   3.783  1.00  0.00           C  
ATOM   2158  CE  LYS A1290      20.274 309.586   2.519  1.00  0.00           C  
ATOM   2159  NZ  LYS A1290      19.346 309.026   1.519  1.00  0.00           N1+
ATOM   2160  N   VAL A1291      22.239 314.233   6.070  1.00 73.15           N  
ATOM   2161  CA  VAL A1291      23.543 314.837   5.747  1.00 68.79           C  
ATOM   2162  C   VAL A1291      24.404 315.145   6.978  1.00 67.71           C  
ATOM   2163  O   VAL A1291      25.629 315.110   6.861  1.00 72.17           O  
ATOM   2164  CB  VAL A1291      23.403 316.156   4.947  1.00  0.00           C  
ATOM   2165  CG1 VAL A1291      22.702 317.322   5.658  1.00  0.00           C  
ATOM   2166  CG2 VAL A1291      24.707 316.641   4.285  1.00  0.00           C  
ATOM   2167  N   SER A1292      23.758 315.458   8.114  1.00 70.92           N  
ATOM   2168  CA  SER A1292      24.422 315.860   9.349  1.00 72.55           C  
ATOM   2169  C   SER A1292      25.350 314.746   9.881  1.00 65.25           C  
ATOM   2170  O   SER A1292      24.910 313.595   9.934  1.00 58.17           O  
ATOM   2171  CB  SER A1292      23.353 316.215  10.397  1.00 77.49           C  
ATOM   2172  OG  SER A1292      23.945 316.509  11.643  1.00 72.86           O  
ATOM   2173  N   PRO A1293      26.580 315.107  10.321  1.00 67.61           N  
ATOM   2174  CA  PRO A1293      27.422 314.203  11.134  1.00 75.06           C  
ATOM   2175  C   PRO A1293      26.731 313.692  12.409  1.00 77.43           C  
ATOM   2176  O   PRO A1293      26.909 312.535  12.786  1.00 83.73           O  
ATOM   2177  CB  PRO A1293      28.633 315.063  11.536  1.00 75.71           C  
ATOM   2178  CG  PRO A1293      28.618 316.260  10.621  1.00 73.87           C  
ATOM   2179  CD  PRO A1293      27.165 316.445  10.235  1.00 68.70           C  
ATOM   2180  N   TYR A1294      25.968 314.599  13.033  1.00 74.73           N  
ATOM   2181  CA  TYR A1294      25.321 314.432  14.324  1.00 68.03           C  
ATOM   2182  C   TYR A1294      23.896 313.862  14.223  1.00 66.45           C  
ATOM   2183  O   TYR A1294      23.300 313.583  15.263  1.00 58.82           O  
ATOM   2184  CB  TYR A1294      25.264 315.804  15.011  1.00 63.41           C  
ATOM   2185  CG  TYR A1294      26.566 316.584  15.057  1.00 59.25           C  
ATOM   2186  CD1 TYR A1294      26.838 317.575  14.088  1.00 59.92           C  
ATOM   2187  CD2 TYR A1294      27.493 316.346  16.091  1.00 56.47           C  
ATOM   2188  CE1 TYR A1294      28.025 318.328  14.165  1.00 60.41           C  
ATOM   2189  CE2 TYR A1294      28.653 317.135  16.196  1.00 57.23           C  
ATOM   2190  CZ  TYR A1294      28.921 318.123  15.230  1.00 60.00           C  
ATOM   2191  OH  TYR A1294      30.042 318.890  15.330  1.00 55.47           O  
ATOM   2192  N   GLY A1295      23.357 313.716  13.000  1.00 70.51           N  
ATOM   2193  CA  GLY A1295      21.973 313.313  12.762  1.00 71.67           C  
ATOM   2194  C   GLY A1295      21.674 311.867  13.184  1.00 73.98           C  
ATOM   2195  O   GLY A1295      20.511 311.534  13.388  1.00 75.38           O  
ATOM   2196  N   LYS A1296      22.704 311.021  13.346  1.00 76.75           N  
ATOM   2197  CA  LYS A1296      22.584 309.632  13.790  1.00 76.54           C  
ATOM   2198  C   LYS A1296      22.146 309.493  15.259  1.00 76.07           C  
ATOM   2199  O   LYS A1296      21.458 308.524  15.578  1.00 82.91           O  
ATOM   2200  CB  LYS A1296      23.930 308.915  13.584  1.00  0.00           C  
ATOM   2201  CG  LYS A1296      24.407 308.904  12.124  1.00  0.00           C  
ATOM   2202  CD  LYS A1296      25.721 308.131  11.956  1.00  0.00           C  
ATOM   2203  CE  LYS A1296      26.258 308.205  10.520  1.00  0.00           C  
ATOM   2204  NZ  LYS A1296      27.514 307.450  10.371  1.00  0.00           N1+
ATOM   2205  N   LEU A1297      22.554 310.443  16.120  1.00 75.27           N  
ATOM   2206  CA  LEU A1297      22.258 310.418  17.552  1.00 77.76           C  
ATOM   2207  C   LEU A1297      20.769 310.686  17.832  1.00 76.82           C  
ATOM   2208  O   LEU A1297      20.165 311.517  17.152  1.00 74.86           O  
ATOM   2209  CB  LEU A1297      23.119 311.459  18.294  1.00 78.55           C  
ATOM   2210  CG  LEU A1297      24.653 311.235  18.240  1.00 74.84           C  
ATOM   2211  CD1 LEU A1297      25.359 312.176  17.247  1.00 73.84           C  
ATOM   2212  CD2 LEU A1297      25.310 311.344  19.633  1.00 74.45           C  
ATOM   2213  N   LYS A1298      20.226 310.016  18.869  1.00 80.09           N  
ATOM   2214  CA  LYS A1298      18.857 310.227  19.366  1.00 82.74           C  
ATOM   2215  C   LYS A1298      18.662 311.642  19.948  1.00 77.18           C  
ATOM   2216  O   LYS A1298      17.544 312.154  19.929  1.00 74.01           O  
ATOM   2217  CB  LYS A1298      18.481 309.120  20.396  1.00  0.00           C  
ATOM   2218  CG  LYS A1298      18.649 309.472  21.895  1.00  0.00           C  
ATOM   2219  CD  LYS A1298      18.267 308.339  22.856  1.00  0.00           C  
ATOM   2220  CE  LYS A1298      18.165 308.844  24.308  1.00  0.00           C  
ATOM   2221  NZ  LYS A1298      17.847 307.759  25.251  1.00  0.00           N1+
ATOM   2222  N   THR A1299      19.760 312.215  20.474  1.00 73.66           N  
ATOM   2223  CA  THR A1299      19.829 313.518  21.126  1.00 69.37           C  
ATOM   2224  C   THR A1299      19.596 314.698  20.156  1.00 72.20           C  
ATOM   2225  O   THR A1299      19.380 315.810  20.621  1.00 77.91           O  
ATOM   2226  CB  THR A1299      21.220 313.684  21.810  1.00  0.00           C  
ATOM   2227  CG2 THR A1299      22.391 314.040  20.873  1.00  0.00           C  
ATOM   2228  OG1 THR A1299      21.180 314.705  22.780  1.00  0.00           O  
ATOM   2229  N   TRP A1300      19.684 314.443  18.840  1.00 72.87           N  
ATOM   2230  CA  TRP A1300      19.614 315.448  17.788  1.00 68.42           C  
ATOM   2231  C   TRP A1300      18.185 315.977  17.570  1.00 71.13           C  
ATOM   2232  O   TRP A1300      17.228 315.201  17.582  1.00 69.44           O  
ATOM   2233  CB  TRP A1300      20.205 314.837  16.505  1.00 65.68           C  
ATOM   2234  CG  TRP A1300      20.359 315.760  15.335  1.00 64.54           C  
ATOM   2235  CD1 TRP A1300      21.472 316.470  15.044  1.00 64.80           C  
ATOM   2236  CD2 TRP A1300      19.371 316.136  14.327  1.00 58.70           C  
ATOM   2237  CE2 TRP A1300      19.983 317.048  13.417  1.00 56.13           C  
ATOM   2238  CE3 TRP A1300      18.017 315.801  14.085  1.00 55.45           C  
ATOM   2239  NE1 TRP A1300      21.266 317.207  13.897  1.00 58.76           N  
ATOM   2240  CZ2 TRP A1300      19.296 317.584  12.316  1.00 53.55           C  
ATOM   2241  CZ3 TRP A1300      17.310 316.352  12.997  1.00 52.27           C  
ATOM   2242  CH2 TRP A1300      17.950 317.235  12.108  1.00 50.32           C  
ATOM   2243  N   ASP A1301      18.103 317.288  17.308  1.00 72.88           N  
ATOM   2244  CA  ASP A1301      16.887 318.037  17.009  1.00 74.15           C  
ATOM   2245  C   ASP A1301      17.238 319.179  16.031  1.00 67.89           C  
ATOM   2246  O   ASP A1301      18.380 319.642  16.019  1.00 62.62           O  
ATOM   2247  CB  ASP A1301      16.176 318.464  18.329  1.00  0.00           C  
ATOM   2248  CG  ASP A1301      15.319 319.737  18.295  1.00  0.00           C  
ATOM   2249  OD1 ASP A1301      14.127 319.636  17.930  1.00  0.00           O  
ATOM   2250  OD2 ASP A1301      15.929 320.817  18.434  1.00  0.00           O1-
ATOM   2251  N   LEU A1302      16.229 319.627  15.264  1.00 62.97           N  
ATOM   2252  CA  LEU A1302      16.306 320.788  14.383  1.00 61.52           C  
ATOM   2253  C   LEU A1302      15.364 321.891  14.894  1.00 62.69           C  
ATOM   2254  O   LEU A1302      14.176 321.640  15.100  1.00 65.54           O  
ATOM   2255  CB  LEU A1302      15.917 320.360  12.952  1.00 62.67           C  
ATOM   2256  CG  LEU A1302      16.253 321.401  11.861  1.00 62.31           C  
ATOM   2257  CD1 LEU A1302      17.766 321.528  11.629  1.00 65.08           C  
ATOM   2258  CD2 LEU A1302      15.536 321.073  10.543  1.00 59.20           C  
ATOM   2259  N   LYS A1303      15.915 323.105  15.017  1.00 64.07           N  
ATOM   2260  CA  LYS A1303      15.203 324.346  15.309  1.00 61.75           C  
ATOM   2261  C   LYS A1303      15.161 325.248  14.068  1.00 61.24           C  
ATOM   2262  O   LYS A1303      15.825 324.964  13.071  1.00 65.28           O  
ATOM   2263  CB  LYS A1303      15.940 325.076  16.443  1.00  0.00           C  
ATOM   2264  CG  LYS A1303      15.919 324.346  17.791  1.00  0.00           C  
ATOM   2265  CD  LYS A1303      14.519 324.070  18.374  1.00  0.00           C  
ATOM   2266  CE  LYS A1303      13.491 325.215  18.265  1.00  0.00           C  
ATOM   2267  NZ  LYS A1303      12.247 324.886  18.983  1.00  0.00           N1+
ATOM   2268  N   CYS A1304      14.378 326.333  14.170  1.00 60.01           N  
ATOM   2269  CA  CYS A1304      14.218 327.324  13.115  1.00 54.97           C  
ATOM   2270  C   CYS A1304      13.866 328.679  13.746  1.00 56.37           C  
ATOM   2271  O   CYS A1304      12.907 328.763  14.515  1.00 60.86           O  
ATOM   2272  CB  CYS A1304      13.205 326.862  12.048  1.00  0.00           C  
ATOM   2273  SG  CYS A1304      13.090 328.042  10.678  1.00  0.00           S  
ATOM   2274  N   VAL A1305      14.666 329.700  13.404  1.00 59.87           N  
ATOM   2275  CA  VAL A1305      14.587 331.057  13.932  1.00 60.77           C  
ATOM   2276  C   VAL A1305      14.667 332.082  12.787  1.00 57.29           C  
ATOM   2277  O   VAL A1305      15.406 331.885  11.825  1.00 60.64           O  
ATOM   2278  CB  VAL A1305      15.745 331.339  14.937  1.00 65.32           C  
ATOM   2279  CG1 VAL A1305      15.628 330.458  16.192  1.00 68.07           C  
ATOM   2280  CG2 VAL A1305      17.169 331.243  14.346  1.00 65.17           C  
ATOM   2281  N   ILE A1306      13.904 333.168  12.917  1.00 54.62           N  
ATOM   2282  CA  ILE A1306      13.940 334.333  12.048  1.00 51.48           C  
ATOM   2283  C   ILE A1306      14.585 335.451  12.877  1.00 48.04           C  
ATOM   2284  O   ILE A1306      14.003 335.889  13.870  1.00 49.39           O  
ATOM   2285  CB  ILE A1306      12.513 334.773  11.610  1.00 49.74           C  
ATOM   2286  CG1 ILE A1306      11.803 333.654  10.815  1.00 48.06           C  
ATOM   2287  CG2 ILE A1306      12.488 336.094  10.803  1.00 48.77           C  
ATOM   2288  CD1 ILE A1306      10.277 333.740  10.908  1.00 48.61           C  
ATOM   2289  N   ILE A1307      15.799 335.841  12.500  1.00 46.15           N  
ATOM   2290  CA  ILE A1307      16.615 336.813  13.225  1.00 45.74           C  
ATOM   2291  C   ILE A1307      16.456 338.204  12.578  1.00 48.26           C  
ATOM   2292  O   ILE A1307      16.347 338.303  11.354  1.00 55.06           O  
ATOM   2293  CB  ILE A1307      18.108 336.378  13.206  1.00  0.00           C  
ATOM   2294  CG1 ILE A1307      18.317 334.990  13.865  1.00  0.00           C  
ATOM   2295  CG2 ILE A1307      19.078 337.405  13.836  1.00  0.00           C  
ATOM   2296  CD1 ILE A1307      19.446 334.177  13.216  1.00  0.00           C  
ATOM   2297  N   LYS A1308      16.422 339.249  13.417  1.00 47.92           N  
ATOM   2298  CA  LYS A1308      16.252 340.639  13.012  1.00 51.32           C  
ATOM   2299  C   LYS A1308      17.401 341.458  13.628  1.00 48.75           C  
ATOM   2300  O   LYS A1308      17.562 341.458  14.849  1.00 49.69           O  
ATOM   2301  CB  LYS A1308      14.879 341.162  13.495  1.00 54.16           C  
ATOM   2302  CG  LYS A1308      13.692 340.230  13.163  1.00 56.94           C  
ATOM   2303  CD  LYS A1308      12.323 340.903  13.344  1.00 60.72           C  
ATOM   2304  CE  LYS A1308      11.868 341.732  12.133  1.00 67.98           C  
ATOM   2305  NZ  LYS A1308      10.720 342.599  12.447  1.00 77.65           N1+
ATOM   2306  N   GLY A1309      18.173 342.144  12.777  1.00 50.62           N  
ATOM   2307  CA  GLY A1309      19.385 342.873  13.155  1.00 54.62           C  
ATOM   2308  C   GLY A1309      19.216 344.397  13.072  1.00 56.92           C  
ATOM   2309  O   GLY A1309      20.218 345.099  13.214  1.00 60.15           O  
ATOM   2310  N   GLY A1310      18.001 344.915  12.815  1.00 58.80           N  
ATOM   2311  CA  GLY A1310      17.774 346.353  12.652  1.00 57.14           C  
ATOM   2312  C   GLY A1310      16.346 346.792  12.999  1.00 53.74           C  
ATOM   2313  O   GLY A1310      16.060 347.981  12.863  1.00 51.91           O  
ATOM   2314  N   ASP A1311      15.462 345.870  13.423  1.00 56.19           N  
ATOM   2315  CA  ASP A1311      14.045 346.132  13.698  1.00 58.74           C  
ATOM   2316  C   ASP A1311      13.710 345.789  15.157  1.00 60.67           C  
ATOM   2317  O   ASP A1311      14.187 344.782  15.684  1.00 65.53           O  
ATOM   2318  CB  ASP A1311      13.099 345.339  12.760  1.00 62.23           C  
ATOM   2319  CG  ASP A1311      13.254 345.563  11.241  1.00 61.36           C  
ATOM   2320  OD1 ASP A1311      13.755 346.634  10.831  1.00 58.05           O  
ATOM   2321  OD2 ASP A1311      12.719 344.710  10.500  1.00 61.67           O1-
ATOM   2322  N   ASP A1312      12.856 346.634  15.755  1.00 59.15           N  
ATOM   2323  CA  ASP A1312      12.317 346.523  17.111  1.00 54.11           C  
ATOM   2324  C   ASP A1312      11.303 345.360  17.214  1.00 53.28           C  
ATOM   2325  O   ASP A1312      10.478 345.206  16.313  1.00 54.66           O  
ATOM   2326  CB  ASP A1312      11.678 347.884  17.500  1.00 51.55           C  
ATOM   2327  CG  ASP A1312      11.147 348.048  18.933  1.00 50.76           C  
ATOM   2328  OD1 ASP A1312      11.540 347.256  19.815  1.00 52.11           O  
ATOM   2329  OD2 ASP A1312      10.439 349.053  19.161  1.00 46.51           O1-
ATOM   2330  N   LEU A1313      11.350 344.610  18.326  1.00 53.10           N  
ATOM   2331  CA  LEU A1313      10.442 343.500  18.635  1.00 55.48           C  
ATOM   2332  C   LEU A1313       9.794 343.621  20.030  1.00 53.65           C  
ATOM   2333  O   LEU A1313       9.151 342.674  20.473  1.00 49.32           O  
ATOM   2334  CB  LEU A1313      11.170 342.142  18.456  1.00 57.95           C  
ATOM   2335  CG  LEU A1313      11.534 341.799  16.995  1.00 60.27           C  
ATOM   2336  CD1 LEU A1313      12.306 340.466  16.913  1.00 63.06           C  
ATOM   2337  CD2 LEU A1313      10.293 341.796  16.078  1.00 63.21           C  
ATOM   2338  N   ARG A1314       9.900 344.774  20.708  1.00 54.55           N  
ATOM   2339  CA  ARG A1314       9.261 345.007  22.013  1.00 50.57           C  
ATOM   2340  C   ARG A1314       7.719 345.053  21.942  1.00 49.62           C  
ATOM   2341  O   ARG A1314       7.087 344.620  22.906  1.00 47.65           O  
ATOM   2342  CB  ARG A1314       9.831 346.275  22.681  1.00 53.00           C  
ATOM   2343  CG  ARG A1314      11.309 346.147  23.115  1.00 55.03           C  
ATOM   2344  CD  ARG A1314      11.918 347.463  23.643  1.00 55.53           C  
ATOM   2345  NE  ARG A1314      12.171 348.428  22.562  1.00 52.87           N  
ATOM   2346  CZ  ARG A1314      12.475 349.735  22.650  1.00 46.16           C  
ATOM   2347  NH1 ARG A1314      12.730 350.334  23.822  1.00 44.48           N1+
ATOM   2348  NH2 ARG A1314      12.512 350.459  21.525  1.00 44.52           N1+
ATOM   2349  N   GLN A1315       7.132 345.499  20.808  1.00 52.06           N  
ATOM   2350  CA  GLN A1315       5.698 345.315  20.529  1.00 54.27           C  
ATOM   2351  C   GLN A1315       5.322 343.841  20.340  1.00 52.08           C  
ATOM   2352  O   GLN A1315       4.253 343.442  20.790  1.00 54.61           O  
ATOM   2353  CB  GLN A1315       5.219 346.104  19.288  1.00 55.89           C  
ATOM   2354  CG  GLN A1315       5.098 347.618  19.529  1.00 58.72           C  
ATOM   2355  CD  GLN A1315       4.240 348.405  18.526  1.00 65.48           C  
ATOM   2356  NE2 GLN A1315       3.397 347.743  17.732  1.00 70.03           N  
ATOM   2357  OE1 GLN A1315       4.311 349.632  18.490  1.00 66.73           O  
ATOM   2358  N   GLU A1316       6.211 343.073  19.702  1.00 48.33           N  
ATOM   2359  CA  GLU A1316       6.009 341.666  19.374  1.00 47.83           C  
ATOM   2360  C   GLU A1316       6.041 340.809  20.648  1.00 46.25           C  
ATOM   2361  O   GLU A1316       5.168 339.970  20.847  1.00 46.60           O  
ATOM   2362  CB  GLU A1316       7.119 341.237  18.388  1.00 51.72           C  
ATOM   2363  CG  GLU A1316       6.675 340.140  17.406  1.00 57.19           C  
ATOM   2364  CD  GLU A1316       5.819 340.624  16.234  1.00 59.75           C  
ATOM   2365  OE1 GLU A1316       5.583 341.843  16.101  1.00 56.86           O  
ATOM   2366  OE2 GLU A1316       5.423 339.748  15.442  1.00 63.09           O1-
ATOM   2367  N   LEU A1317       7.028 341.088  21.510  1.00 44.93           N  
ATOM   2368  CA  LEU A1317       7.233 340.471  22.819  1.00 41.10           C  
ATOM   2369  C   LEU A1317       5.990 340.615  23.706  1.00 39.85           C  
ATOM   2370  O   LEU A1317       5.523 339.617  24.252  1.00 40.86           O  
ATOM   2371  CB  LEU A1317       8.483 341.114  23.468  1.00 38.06           C  
ATOM   2372  CG  LEU A1317       8.934 340.510  24.819  1.00 36.94           C  
ATOM   2373  CD1 LEU A1317       9.451 339.065  24.660  1.00 35.75           C  
ATOM   2374  CD2 LEU A1317       9.968 341.419  25.518  1.00 37.86           C  
ATOM   2375  N   LEU A1318       5.462 341.849  23.779  1.00 41.23           N  
ATOM   2376  CA  LEU A1318       4.231 342.184  24.483  1.00 41.43           C  
ATOM   2377  C   LEU A1318       2.990 341.545  23.836  1.00 42.97           C  
ATOM   2378  O   LEU A1318       2.186 340.969  24.562  1.00 44.94           O  
ATOM   2379  CB  LEU A1318       4.121 343.720  24.612  1.00 40.81           C  
ATOM   2380  CG  LEU A1318       2.849 344.236  25.323  1.00 41.39           C  
ATOM   2381  CD1 LEU A1318       2.700 343.659  26.750  1.00 41.99           C  
ATOM   2382  CD2 LEU A1318       2.783 345.775  25.291  1.00 43.73           C  
ATOM   2383  N   ALA A1319       2.866 341.617  22.498  1.00 41.48           N  
ATOM   2384  CA  ALA A1319       1.771 341.011  21.732  1.00 41.02           C  
ATOM   2385  C   ALA A1319       1.665 339.494  21.934  1.00 40.26           C  
ATOM   2386  O   ALA A1319       0.555 338.997  22.105  1.00 37.32           O  
ATOM   2387  CB  ALA A1319       1.919 341.330  20.237  1.00 40.89           C  
ATOM   2388  N   SER A1320       2.816 338.802  21.976  1.00 40.45           N  
ATOM   2389  CA  SER A1320       2.901 337.376  22.270  1.00 40.40           C  
ATOM   2390  C   SER A1320       2.475 337.016  23.700  1.00 40.29           C  
ATOM   2391  O   SER A1320       1.850 335.973  23.844  1.00 38.21           O  
ATOM   2392  CB  SER A1320       4.293 336.820  21.917  1.00  0.00           C  
ATOM   2393  OG  SER A1320       4.316 336.472  20.547  1.00  0.00           O  
ATOM   2394  N   GLN A1321       2.738 337.880  24.702  1.00 40.95           N  
ATOM   2395  CA  GLN A1321       2.206 337.727  26.065  1.00 41.03           C  
ATOM   2396  C   GLN A1321       0.673 337.832  26.129  1.00 43.86           C  
ATOM   2397  O   GLN A1321       0.058 337.045  26.843  1.00 45.91           O  
ATOM   2398  CB  GLN A1321       2.831 338.743  27.042  1.00 40.98           C  
ATOM   2399  CG  GLN A1321       4.312 338.499  27.368  1.00 41.80           C  
ATOM   2400  CD  GLN A1321       4.844 339.550  28.344  1.00 39.63           C  
ATOM   2401  NE2 GLN A1321       5.457 339.105  29.438  1.00 41.09           N  
ATOM   2402  OE1 GLN A1321       4.703 340.751  28.124  1.00 40.13           O  
ATOM   2403  N   LEU A1322       0.094 338.778  25.369  1.00 43.94           N  
ATOM   2404  CA  LEU A1322      -1.350 339.006  25.255  1.00 41.66           C  
ATOM   2405  C   LEU A1322      -2.068 337.815  24.599  1.00 42.17           C  
ATOM   2406  O   LEU A1322      -3.106 337.390  25.106  1.00 43.24           O  
ATOM   2407  CB  LEU A1322      -1.620 340.308  24.456  1.00  0.00           C  
ATOM   2408  CG  LEU A1322      -1.677 341.614  25.276  1.00  0.00           C  
ATOM   2409  CD1 LEU A1322      -2.822 341.602  26.288  1.00  0.00           C  
ATOM   2410  CD2 LEU A1322      -0.355 342.018  25.929  1.00  0.00           C  
ATOM   2411  N   ILE A1323      -1.484 337.289  23.509  1.00 42.70           N  
ATOM   2412  CA  ILE A1323      -1.976 336.114  22.787  1.00 44.86           C  
ATOM   2413  C   ILE A1323      -1.809 334.822  23.620  1.00 43.42           C  
ATOM   2414  O   ILE A1323      -2.692 333.968  23.552  1.00 40.80           O  
ATOM   2415  CB  ILE A1323      -1.263 335.937  21.411  1.00  0.00           C  
ATOM   2416  CG1 ILE A1323      -1.467 337.152  20.478  1.00  0.00           C  
ATOM   2417  CG2 ILE A1323      -1.680 334.669  20.632  1.00  0.00           C  
ATOM   2418  CD1 ILE A1323      -0.330 337.343  19.464  1.00  0.00           C  
ATOM   2419  N   LYS A1324      -0.726 334.722  24.421  1.00 43.45           N  
ATOM   2420  CA  LYS A1324      -0.487 333.615  25.354  1.00 44.47           C  
ATOM   2421  C   LYS A1324      -1.537 333.595  26.475  1.00 42.16           C  
ATOM   2422  O   LYS A1324      -2.049 332.521  26.773  1.00 42.36           O  
ATOM   2423  CB  LYS A1324       0.933 333.679  25.971  1.00 49.72           C  
ATOM   2424  CG  LYS A1324       1.524 332.304  26.334  1.00 61.87           C  
ATOM   2425  CD  LYS A1324       2.349 331.726  25.165  1.00 73.98           C  
ATOM   2426  CE  LYS A1324       2.587 330.208  25.204  1.00 81.60           C  
ATOM   2427  NZ  LYS A1324       3.433 329.791  26.337  1.00 89.76           N1+
ATOM   2428  N   GLN A1325      -1.853 334.777  27.039  1.00 41.88           N  
ATOM   2429  CA  GLN A1325      -2.862 334.966  28.084  1.00 43.10           C  
ATOM   2430  C   GLN A1325      -4.269 334.601  27.610  1.00 44.32           C  
ATOM   2431  O   GLN A1325      -4.938 333.821  28.282  1.00 43.31           O  
ATOM   2432  CB  GLN A1325      -2.848 336.420  28.618  1.00 44.82           C  
ATOM   2433  CG  GLN A1325      -2.487 336.562  30.105  1.00 47.00           C  
ATOM   2434  CD  GLN A1325      -3.278 335.670  31.065  1.00 49.64           C  
ATOM   2435  NE2 GLN A1325      -4.603 335.801  31.062  1.00 54.88           N  
ATOM   2436  OE1 GLN A1325      -2.696 334.885  31.809  1.00 57.21           O  
ATOM   2437  N   PHE A1326      -4.675 335.152  26.453  1.00 42.88           N  
ATOM   2438  CA  PHE A1326      -5.963 334.873  25.819  1.00 43.23           C  
ATOM   2439  C   PHE A1326      -6.130 333.386  25.443  1.00 43.69           C  
ATOM   2440  O   PHE A1326      -7.247 332.877  25.510  1.00 43.32           O  
ATOM   2441  CB  PHE A1326      -6.154 335.829  24.624  1.00  0.00           C  
ATOM   2442  CG  PHE A1326      -7.491 335.721  23.911  1.00  0.00           C  
ATOM   2443  CD1 PHE A1326      -8.630 336.371  24.430  1.00  0.00           C  
ATOM   2444  CD2 PHE A1326      -7.648 334.830  22.831  1.00  0.00           C  
ATOM   2445  CE1 PHE A1326      -9.868 336.181  23.830  1.00  0.00           C  
ATOM   2446  CE2 PHE A1326      -8.890 334.662  22.236  1.00  0.00           C  
ATOM   2447  CZ  PHE A1326      -9.995 335.334  22.738  1.00  0.00           C  
ATOM   2448  N   LYS A1327      -5.008 332.714  25.128  1.00 43.26           N  
ATOM   2449  CA  LYS A1327      -4.931 331.272  24.929  1.00 45.46           C  
ATOM   2450  C   LYS A1327      -5.186 330.457  26.210  1.00 46.17           C  
ATOM   2451  O   LYS A1327      -5.957 329.504  26.124  1.00 49.48           O  
ATOM   2452  CB  LYS A1327      -3.636 330.904  24.175  1.00  0.00           C  
ATOM   2453  CG  LYS A1327      -3.409 329.395  23.995  1.00  0.00           C  
ATOM   2454  CD  LYS A1327      -2.279 329.077  23.009  1.00  0.00           C  
ATOM   2455  CE  LYS A1327      -2.108 327.563  22.820  1.00  0.00           C  
ATOM   2456  NZ  LYS A1327      -1.076 327.250  21.819  1.00  0.00           N1+
ATOM   2457  N   ILE A1328      -4.612 330.849  27.370  1.00 46.00           N  
ATOM   2458  CA  ILE A1328      -4.902 330.184  28.657  1.00 46.58           C  
ATOM   2459  C   ILE A1328      -6.369 330.384  29.069  1.00 44.98           C  
ATOM   2460  O   ILE A1328      -6.971 329.448  29.587  1.00 46.69           O  
ATOM   2461  CB  ILE A1328      -3.975 330.572  29.871  1.00  0.00           C  
ATOM   2462  CG1 ILE A1328      -4.514 331.556  30.958  1.00  0.00           C  
ATOM   2463  CG2 ILE A1328      -2.556 330.965  29.434  1.00  0.00           C  
ATOM   2464  CD1 ILE A1328      -3.644 331.641  32.219  1.00  0.00           C  
ATOM   2465  N   ILE A1329      -6.906 331.590  28.819  1.00 43.30           N  
ATOM   2466  CA  ILE A1329      -8.291 331.959  29.094  1.00 41.40           C  
ATOM   2467  C   ILE A1329      -9.284 331.116  28.273  1.00 44.59           C  
ATOM   2468  O   ILE A1329     -10.290 330.689  28.840  1.00 49.08           O  
ATOM   2469  CB  ILE A1329      -8.529 333.480  28.857  1.00 40.13           C  
ATOM   2470  CG1 ILE A1329      -7.750 334.317  29.896  1.00 39.85           C  
ATOM   2471  CG2 ILE A1329     -10.014 333.906  28.829  1.00 40.64           C  
ATOM   2472  CD1 ILE A1329      -7.526 335.776  29.472  1.00 38.95           C  
ATOM   2473  N   PHE A1330      -8.953 330.837  26.995  1.00 43.92           N  
ATOM   2474  CA  PHE A1330      -9.757 329.980  26.117  1.00 44.46           C  
ATOM   2475  C   PHE A1330      -9.588 328.481  26.344  1.00 45.99           C  
ATOM   2476  O   PHE A1330     -10.407 327.726  25.826  1.00 43.90           O  
ATOM   2477  CB  PHE A1330      -9.668 330.430  24.633  1.00  0.00           C  
ATOM   2478  CG  PHE A1330      -8.490 330.082  23.724  1.00  0.00           C  
ATOM   2479  CD1 PHE A1330      -7.984 328.769  23.582  1.00  0.00           C  
ATOM   2480  CD2 PHE A1330      -8.028 331.069  22.825  1.00  0.00           C  
ATOM   2481  CE1 PHE A1330      -6.984 328.497  22.661  1.00  0.00           C  
ATOM   2482  CE2 PHE A1330      -7.046 330.774  21.889  1.00  0.00           C  
ATOM   2483  CZ  PHE A1330      -6.512 329.496  21.822  1.00  0.00           C  
ATOM   2484  N   GLU A1331      -8.566 328.071  27.107  1.00 49.33           N  
ATOM   2485  CA  GLU A1331      -8.382 326.692  27.550  1.00 51.32           C  
ATOM   2486  C   GLU A1331      -9.037 326.446  28.920  1.00 54.27           C  
ATOM   2487  O   GLU A1331      -9.533 325.343  29.147  1.00 56.24           O  
ATOM   2488  CB  GLU A1331      -6.879 326.364  27.568  1.00 55.48           C  
ATOM   2489  CG  GLU A1331      -6.276 326.248  26.148  1.00 67.56           C  
ATOM   2490  CD  GLU A1331      -4.744 326.126  26.081  1.00 75.32           C  
ATOM   2491  OE1 GLU A1331      -4.082 326.110  27.143  1.00 86.67           O  
ATOM   2492  OE2 GLU A1331      -4.247 326.050  24.936  1.00 66.62           O1-
ATOM   2493  N   ASN A1332      -9.053 327.472  29.791  1.00 57.23           N  
ATOM   2494  CA  ASN A1332      -9.653 327.443  31.127  1.00 57.19           C  
ATOM   2495  C   ASN A1332     -11.192 327.472  31.058  1.00 53.43           C  
ATOM   2496  O   ASN A1332     -11.829 326.609  31.661  1.00 54.46           O  
ATOM   2497  CB  ASN A1332      -9.054 328.594  31.971  1.00  0.00           C  
ATOM   2498  CG  ASN A1332      -9.445 328.596  33.454  1.00  0.00           C  
ATOM   2499  ND2 ASN A1332      -9.500 327.426  34.095  1.00  0.00           N  
ATOM   2500  OD1 ASN A1332      -9.681 329.657  34.027  1.00  0.00           O  
ATOM   2501  N   ALA A1333     -11.749 328.395  30.253  1.00 53.30           N  
ATOM   2502  CA  ALA A1333     -13.090 328.259  29.677  1.00 53.75           C  
ATOM   2503  C   ALA A1333     -13.042 327.185  28.569  1.00 53.61           C  
ATOM   2504  O   ALA A1333     -11.996 327.013  27.955  1.00 60.81           O  
ATOM   2505  CB  ALA A1333     -13.524 329.624  29.117  1.00  0.00           C  
ATOM   2506  N   GLY A1334     -14.139 326.452  28.330  1.00 47.42           N  
ATOM   2507  CA  GLY A1334     -14.153 325.301  27.410  1.00 52.78           C  
ATOM   2508  C   GLY A1334     -14.430 325.700  25.948  1.00 50.26           C  
ATOM   2509  O   GLY A1334     -15.367 325.166  25.356  1.00 53.98           O  
ATOM   2510  N   LEU A1335     -13.681 326.667  25.391  1.00 45.13           N  
ATOM   2511  CA  LEU A1335     -14.026 327.377  24.155  1.00 44.06           C  
ATOM   2512  C   LEU A1335     -12.926 327.153  23.092  1.00 47.10           C  
ATOM   2513  O   LEU A1335     -11.811 327.641  23.282  1.00 51.23           O  
ATOM   2514  CB  LEU A1335     -14.164 328.861  24.531  1.00  0.00           C  
ATOM   2515  CG  LEU A1335     -15.574 329.253  25.032  1.00  0.00           C  
ATOM   2516  CD1 LEU A1335     -16.157 328.433  26.191  1.00  0.00           C  
ATOM   2517  CD2 LEU A1335     -15.561 330.692  25.496  1.00  0.00           C  
ATOM   2518  N   PRO A1336     -13.237 326.406  22.002  1.00 48.85           N  
ATOM   2519  CA  PRO A1336     -12.223 325.898  21.057  1.00 46.59           C  
ATOM   2520  C   PRO A1336     -11.778 326.904  19.973  1.00 45.24           C  
ATOM   2521  O   PRO A1336     -11.664 326.539  18.806  1.00 46.18           O  
ATOM   2522  CB  PRO A1336     -12.905 324.641  20.488  1.00 47.47           C  
ATOM   2523  CG  PRO A1336     -14.368 325.033  20.412  1.00 48.64           C  
ATOM   2524  CD  PRO A1336     -14.559 325.855  21.681  1.00 50.89           C  
ATOM   2525  N   LEU A1337     -11.462 328.141  20.382  1.00 43.41           N  
ATOM   2526  CA  LEU A1337     -10.690 329.099  19.589  1.00 43.65           C  
ATOM   2527  C   LEU A1337      -9.244 328.604  19.398  1.00 44.04           C  
ATOM   2528  O   LEU A1337      -8.762 327.832  20.227  1.00 43.27           O  
ATOM   2529  CB  LEU A1337     -10.702 330.442  20.342  1.00 43.59           C  
ATOM   2530  CG  LEU A1337     -12.082 331.121  20.412  1.00 46.79           C  
ATOM   2531  CD1 LEU A1337     -11.979 332.447  21.177  1.00 52.14           C  
ATOM   2532  CD2 LEU A1337     -12.711 331.307  19.022  1.00 48.66           C  
ATOM   2533  N   TRP A1338      -8.577 329.051  18.322  1.00 43.25           N  
ATOM   2534  CA  TRP A1338      -7.204 328.644  18.021  1.00 41.48           C  
ATOM   2535  C   TRP A1338      -6.345 329.868  17.689  1.00 40.35           C  
ATOM   2536  O   TRP A1338      -6.652 330.593  16.750  1.00 42.66           O  
ATOM   2537  CB  TRP A1338      -7.210 327.611  16.877  1.00 41.28           C  
ATOM   2538  CG  TRP A1338      -5.891 326.941  16.614  1.00 40.69           C  
ATOM   2539  CD1 TRP A1338      -5.516 325.752  17.137  1.00 41.72           C  
ATOM   2540  CD2 TRP A1338      -4.736 327.425  15.857  1.00 43.53           C  
ATOM   2541  CE2 TRP A1338      -3.707 326.435  15.925  1.00 43.38           C  
ATOM   2542  CE3 TRP A1338      -4.446 328.594  15.114  1.00 44.26           C  
ATOM   2543  NE1 TRP A1338      -4.237 325.444  16.724  1.00 44.69           N  
ATOM   2544  CZ2 TRP A1338      -2.478 326.578  15.257  1.00 45.44           C  
ATOM   2545  CZ3 TRP A1338      -3.210 328.757  14.458  1.00 44.07           C  
ATOM   2546  CH2 TRP A1338      -2.240 327.739  14.501  1.00 43.44           C  
ATOM   2547  N   LEU A1339      -5.247 330.041  18.433  1.00 39.11           N  
ATOM   2548  CA  LEU A1339      -4.204 331.028  18.162  1.00 39.08           C  
ATOM   2549  C   LEU A1339      -2.843 330.350  18.316  1.00 39.32           C  
ATOM   2550  O   LEU A1339      -2.727 329.351  19.030  1.00 42.12           O  
ATOM   2551  CB  LEU A1339      -4.312 332.209  19.153  1.00  0.00           C  
ATOM   2552  CG  LEU A1339      -5.515 333.132  18.896  1.00  0.00           C  
ATOM   2553  CD1 LEU A1339      -5.709 334.157  20.018  1.00  0.00           C  
ATOM   2554  CD2 LEU A1339      -5.439 333.835  17.540  1.00  0.00           C  
ATOM   2555  N   ARG A1340      -1.831 330.944  17.668  1.00 41.10           N  
ATOM   2556  CA  ARG A1340      -0.449 330.500  17.770  1.00 43.84           C  
ATOM   2557  C   ARG A1340       0.455 331.686  18.154  1.00 44.52           C  
ATOM   2558  O   ARG A1340       0.960 332.363  17.256  1.00 41.81           O  
ATOM   2559  CB  ARG A1340      -0.029 329.800  16.467  1.00  0.00           C  
ATOM   2560  CG  ARG A1340       1.269 328.996  16.638  1.00  0.00           C  
ATOM   2561  CD  ARG A1340       1.766 328.386  15.323  1.00  0.00           C  
ATOM   2562  NE  ARG A1340       2.844 327.392  15.497  1.00  0.00           N  
ATOM   2563  CZ  ARG A1340       4.076 327.542  16.026  1.00  0.00           C  
ATOM   2564  NH1 ARG A1340       4.509 328.689  16.569  1.00  0.00           N1+
ATOM   2565  NH2 ARG A1340       4.913 326.499  16.010  1.00  0.00           N1+
ATOM   2566  N   PRO A1341       0.665 331.906  19.474  1.00 44.92           N  
ATOM   2567  CA  PRO A1341       1.722 332.810  19.954  1.00 45.34           C  
ATOM   2568  C   PRO A1341       3.114 332.196  19.721  1.00 44.51           C  
ATOM   2569  O   PRO A1341       3.549 331.363  20.517  1.00 53.15           O  
ATOM   2570  CB  PRO A1341       1.399 332.988  21.448  1.00 46.66           C  
ATOM   2571  CG  PRO A1341       0.661 331.720  21.851  1.00 47.05           C  
ATOM   2572  CD  PRO A1341      -0.059 331.278  20.585  1.00 46.33           C  
ATOM   2573  N   TYR A1342       3.768 332.591  18.621  1.00 45.54           N  
ATOM   2574  CA  TYR A1342       5.149 332.212  18.341  1.00 43.71           C  
ATOM   2575  C   TYR A1342       6.122 332.937  19.291  1.00 41.52           C  
ATOM   2576  O   TYR A1342       5.910 334.107  19.624  1.00 44.48           O  
ATOM   2577  CB  TYR A1342       5.469 332.381  16.836  1.00 44.61           C  
ATOM   2578  CG  TYR A1342       5.241 333.732  16.173  1.00 44.36           C  
ATOM   2579  CD1 TYR A1342       6.154 334.787  16.378  1.00 44.57           C  
ATOM   2580  CD2 TYR A1342       4.169 333.913  15.272  1.00 43.26           C  
ATOM   2581  CE1 TYR A1342       6.018 335.997  15.671  1.00 43.90           C  
ATOM   2582  CE2 TYR A1342       4.042 335.117  14.551  1.00 41.11           C  
ATOM   2583  CZ  TYR A1342       4.978 336.153  14.735  1.00 44.80           C  
ATOM   2584  OH  TYR A1342       4.886 337.295  13.997  1.00 47.71           O  
ATOM   2585  N   GLU A1343       7.144 332.205  19.751  1.00 39.85           N  
ATOM   2586  CA  GLU A1343       8.120 332.684  20.730  1.00 41.27           C  
ATOM   2587  C   GLU A1343       8.984 333.830  20.195  1.00 38.68           C  
ATOM   2588  O   GLU A1343       9.424 333.785  19.046  1.00 39.72           O  
ATOM   2589  CB  GLU A1343       8.991 331.512  21.235  1.00  0.00           C  
ATOM   2590  CG  GLU A1343       8.226 330.473  22.091  1.00  0.00           C  
ATOM   2591  CD  GLU A1343       7.721 330.962  23.464  1.00  0.00           C  
ATOM   2592  OE1 GLU A1343       8.186 332.021  23.946  1.00  0.00           O  
ATOM   2593  OE2 GLU A1343       6.866 330.246  24.033  1.00  0.00           O1-
ATOM   2594  N   ILE A1344       9.181 334.837  21.058  1.00 37.45           N  
ATOM   2595  CA  ILE A1344       9.882 336.072  20.737  1.00 41.36           C  
ATOM   2596  C   ILE A1344      11.066 336.215  21.700  1.00 45.38           C  
ATOM   2597  O   ILE A1344      10.909 336.056  22.912  1.00 49.50           O  
ATOM   2598  CB  ILE A1344       8.986 337.330  20.951  1.00 44.28           C  
ATOM   2599  CG1 ILE A1344       7.579 337.194  20.335  1.00 47.71           C  
ATOM   2600  CG2 ILE A1344       9.668 338.638  20.486  1.00 44.62           C  
ATOM   2601  CD1 ILE A1344       7.544 337.033  18.816  1.00 49.64           C  
ATOM   2602  N   LEU A1345      12.210 336.585  21.121  1.00 48.91           N  
ATOM   2603  CA  LEU A1345      13.356 337.141  21.816  1.00 50.91           C  
ATOM   2604  C   LEU A1345      13.498 338.595  21.365  1.00 53.30           C  
ATOM   2605  O   LEU A1345      13.259 338.905  20.197  1.00 60.39           O  
ATOM   2606  CB  LEU A1345      14.608 336.336  21.419  1.00 53.08           C  
ATOM   2607  CG  LEU A1345      15.914 336.738  22.134  1.00 60.00           C  
ATOM   2608  CD1 LEU A1345      15.803 336.530  23.661  1.00 65.16           C  
ATOM   2609  CD2 LEU A1345      17.123 336.034  21.481  1.00 60.34           C  
ATOM   2610  N   VAL A1346      13.960 339.442  22.286  1.00 50.86           N  
ATOM   2611  CA  VAL A1346      14.428 340.780  21.964  1.00 48.76           C  
ATOM   2612  C   VAL A1346      15.879 340.852  22.484  1.00 49.72           C  
ATOM   2613  O   VAL A1346      16.144 340.395  23.599  1.00 52.05           O  
ATOM   2614  CB  VAL A1346      13.550 341.877  22.627  1.00 47.30           C  
ATOM   2615  CG1 VAL A1346      13.815 343.248  21.989  1.00 45.89           C  
ATOM   2616  CG2 VAL A1346      12.041 341.591  22.535  1.00 48.03           C  
ATOM   2617  N   THR A1347      16.794 341.371  21.647  1.00 53.01           N  
ATOM   2618  CA  THR A1347      18.250 341.360  21.869  1.00 57.16           C  
ATOM   2619  C   THR A1347      18.839 342.783  21.999  1.00 58.47           C  
ATOM   2620  O   THR A1347      19.825 342.961  22.714  1.00 61.47           O  
ATOM   2621  CB  THR A1347      18.964 340.643  20.690  1.00  0.00           C  
ATOM   2622  CG2 THR A1347      20.502 340.616  20.744  1.00  0.00           C  
ATOM   2623  OG1 THR A1347      18.527 339.299  20.646  1.00  0.00           O  
ATOM   2624  N   GLY A1348      18.192 343.767  21.363  1.00 55.35           N  
ATOM   2625  CA  GLY A1348      18.511 345.190  21.443  1.00 52.84           C  
ATOM   2626  C   GLY A1348      17.213 345.943  21.134  1.00 52.54           C  
ATOM   2627  O   GLY A1348      16.244 345.348  20.658  1.00 51.43           O  
ATOM   2628  N   SER A1349      17.167 347.264  21.380  1.00 51.24           N  
ATOM   2629  CA  SER A1349      16.004 348.101  21.034  1.00 49.74           C  
ATOM   2630  C   SER A1349      15.678 348.115  19.519  1.00 55.31           C  
ATOM   2631  O   SER A1349      14.571 348.497  19.149  1.00 53.19           O  
ATOM   2632  CB  SER A1349      16.190 349.515  21.630  1.00  0.00           C  
ATOM   2633  OG  SER A1349      17.008 350.349  20.833  1.00  0.00           O  
ATOM   2634  N   ASN A1350      16.649 347.670  18.700  1.00 64.13           N  
ATOM   2635  CA  ASN A1350      16.580 347.495  17.253  1.00 62.77           C  
ATOM   2636  C   ASN A1350      17.059 346.080  16.847  1.00 58.55           C  
ATOM   2637  O   ASN A1350      17.652 345.950  15.779  1.00 54.82           O  
ATOM   2638  CB  ASN A1350      17.430 348.593  16.554  1.00  0.00           C  
ATOM   2639  CG  ASN A1350      17.018 350.031  16.888  1.00  0.00           C  
ATOM   2640  ND2 ASN A1350      17.992 350.889  17.201  1.00  0.00           N  
ATOM   2641  OD1 ASN A1350      15.838 350.370  16.854  1.00  0.00           O  
ATOM   2642  N   SER A1351      16.811 345.033  17.660  1.00 53.50           N  
ATOM   2643  CA  SER A1351      17.140 343.640  17.309  1.00 51.15           C  
ATOM   2644  C   SER A1351      16.401 342.607  18.182  1.00 52.81           C  
ATOM   2645  O   SER A1351      15.888 342.938  19.250  1.00 53.49           O  
ATOM   2646  CB  SER A1351      18.676 343.410  17.271  1.00 52.43           C  
ATOM   2647  OG  SER A1351      19.282 343.532  18.538  1.00 58.90           O  
ATOM   2648  N   GLY A1352      16.371 341.355  17.705  1.00 52.95           N  
ATOM   2649  CA  GLY A1352      15.695 340.244  18.369  1.00 50.65           C  
ATOM   2650  C   GLY A1352      15.645 339.042  17.421  1.00 51.63           C  
ATOM   2651  O   GLY A1352      16.184 339.091  16.315  1.00 49.00           O  
ATOM   2652  N   ILE A1353      14.982 337.958  17.859  1.00 49.31           N  
ATOM   2653  CA  ILE A1353      14.681 336.786  17.026  1.00 46.79           C  
ATOM   2654  C   ILE A1353      13.229 336.338  17.284  1.00 47.31           C  
ATOM   2655  O   ILE A1353      12.649 336.648  18.322  1.00 48.10           O  
ATOM   2656  CB  ILE A1353      15.690 335.583  17.186  1.00  0.00           C  
ATOM   2657  CG1 ILE A1353      15.274 334.409  18.120  1.00  0.00           C  
ATOM   2658  CG2 ILE A1353      17.134 336.061  17.462  1.00  0.00           C  
ATOM   2659  CD1 ILE A1353      16.318 333.291  18.254  1.00  0.00           C  
ATOM   2660  N   ILE A1354      12.667 335.638  16.300  1.00 47.07           N  
ATOM   2661  CA  ILE A1354      11.307 335.124  16.256  1.00 47.87           C  
ATOM   2662  C   ILE A1354      11.350 333.645  15.840  1.00 49.94           C  
ATOM   2663  O   ILE A1354      12.169 333.279  14.998  1.00 52.94           O  
ATOM   2664  CB  ILE A1354      10.480 335.970  15.229  1.00 50.73           C  
ATOM   2665  CG1 ILE A1354       9.916 337.213  15.941  1.00 52.11           C  
ATOM   2666  CG2 ILE A1354       9.356 335.247  14.455  1.00 57.38           C  
ATOM   2667  CD1 ILE A1354       9.322 338.260  14.998  1.00 56.08           C  
ATOM   2668  N   GLU A1355      10.456 332.828  16.404  1.00 46.64           N  
ATOM   2669  CA  GLU A1355      10.196 331.461  15.954  1.00 48.15           C  
ATOM   2670  C   GLU A1355       9.449 331.465  14.599  1.00 47.94           C  
ATOM   2671  O   GLU A1355       8.453 332.180  14.458  1.00 54.40           O  
ATOM   2672  CB  GLU A1355       9.378 330.751  17.057  1.00 54.42           C  
ATOM   2673  CG  GLU A1355       9.001 329.275  16.763  1.00 58.87           C  
ATOM   2674  CD  GLU A1355       7.906 328.665  17.651  1.00 60.02           C  
ATOM   2675  OE1 GLU A1355       7.288 329.391  18.458  1.00 68.85           O  
ATOM   2676  OE2 GLU A1355       7.637 327.461  17.456  1.00 55.37           O1-
ATOM   2677  N   TYR A1356       9.892 330.630  13.649  1.00 49.32           N  
ATOM   2678  CA  TYR A1356       9.129 330.344  12.430  1.00 50.83           C  
ATOM   2679  C   TYR A1356       7.978 329.375  12.756  1.00 50.20           C  
ATOM   2680  O   TYR A1356       8.233 328.287  13.273  1.00 46.84           O  
ATOM   2681  CB  TYR A1356      10.058 329.785  11.327  1.00  0.00           C  
ATOM   2682  CG  TYR A1356       9.371 329.344  10.035  1.00  0.00           C  
ATOM   2683  CD1 TYR A1356       8.874 330.298   9.122  1.00  0.00           C  
ATOM   2684  CD2 TYR A1356       9.202 327.971   9.750  1.00  0.00           C  
ATOM   2685  CE1 TYR A1356       8.167 329.888   7.972  1.00  0.00           C  
ATOM   2686  CE2 TYR A1356       8.498 327.562   8.599  1.00  0.00           C  
ATOM   2687  CZ  TYR A1356       7.945 328.519   7.726  1.00  0.00           C  
ATOM   2688  OH  TYR A1356       7.177 328.112   6.670  1.00  0.00           O  
ATOM   2689  N   VAL A1357       6.742 329.772  12.432  1.00 52.33           N  
ATOM   2690  CA  VAL A1357       5.574 328.897  12.436  1.00 53.16           C  
ATOM   2691  C   VAL A1357       5.721 327.849  11.316  1.00 57.76           C  
ATOM   2692  O   VAL A1357       5.913 328.230  10.165  1.00 59.68           O  
ATOM   2693  CB  VAL A1357       4.261 329.701  12.194  1.00 52.00           C  
ATOM   2694  CG1 VAL A1357       3.003 328.826  12.003  1.00 56.80           C  
ATOM   2695  CG2 VAL A1357       4.051 330.771  13.283  1.00 51.93           C  
ATOM   2696  N   ASN A1358       5.641 326.564  11.673  1.00 62.47           N  
ATOM   2697  CA  ASN A1358       5.802 325.434  10.756  1.00 63.99           C  
ATOM   2698  C   ASN A1358       4.755 325.408   9.628  1.00 61.97           C  
ATOM   2699  O   ASN A1358       3.559 325.486   9.901  1.00 63.05           O  
ATOM   2700  CB  ASN A1358       5.840 324.087  11.526  1.00  0.00           C  
ATOM   2701  CG  ASN A1358       4.668 323.821  12.482  1.00  0.00           C  
ATOM   2702  ND2 ASN A1358       3.711 322.994  12.080  1.00  0.00           N  
ATOM   2703  OD1 ASN A1358       4.638 324.336  13.599  1.00  0.00           O  
ATOM   2704  N   ASP A1359       5.253 325.246   8.394  1.00 60.23           N  
ATOM   2705  CA  ASP A1359       4.511 325.050   7.141  1.00 61.32           C  
ATOM   2706  C   ASP A1359       3.415 326.090   6.894  1.00 61.98           C  
ATOM   2707  O   ASP A1359       2.236 325.738   6.862  1.00 64.53           O  
ATOM   2708  CB  ASP A1359       3.963 323.609   6.946  1.00  0.00           C  
ATOM   2709  CG  ASP A1359       5.011 322.492   6.923  1.00  0.00           C  
ATOM   2710  OD1 ASP A1359       6.212 322.807   6.782  1.00  0.00           O  
ATOM   2711  OD2 ASP A1359       4.580 321.319   6.932  1.00  0.00           O1-
ATOM   2712  N   THR A1360       3.847 327.336   6.687  1.00 60.89           N  
ATOM   2713  CA  THR A1360       2.972 328.423   6.295  1.00 65.23           C  
ATOM   2714  C   THR A1360       3.747 329.471   5.464  1.00 63.58           C  
ATOM   2715  O   THR A1360       4.980 329.533   5.509  1.00 64.62           O  
ATOM   2716  CB  THR A1360       2.277 329.057   7.533  1.00  0.00           C  
ATOM   2717  CG2 THR A1360       3.226 329.741   8.522  1.00  0.00           C  
ATOM   2718  OG1 THR A1360       1.315 330.011   7.139  1.00  0.00           O  
ATOM   2719  N   CYS A1361       2.977 330.251   4.704  1.00 64.71           N  
ATOM   2720  CA  CYS A1361       3.336 331.421   3.918  1.00 69.16           C  
ATOM   2721  C   CYS A1361       2.141 332.381   4.053  1.00 68.12           C  
ATOM   2722  O   CYS A1361       1.075 331.967   4.525  1.00 67.44           O  
ATOM   2723  CB  CYS A1361       3.566 331.068   2.433  1.00  0.00           C  
ATOM   2724  SG  CYS A1361       5.190 330.294   2.198  1.00  0.00           S  
ATOM   2725  N   SER A1362       2.320 333.645   3.646  1.00 68.14           N  
ATOM   2726  CA  SER A1362       1.249 334.640   3.653  1.00 67.72           C  
ATOM   2727  C   SER A1362       0.102 334.263   2.696  1.00 69.83           C  
ATOM   2728  O   SER A1362       0.350 333.622   1.671  1.00 73.91           O  
ATOM   2729  CB  SER A1362       1.850 336.026   3.366  1.00 67.36           C  
ATOM   2730  OG  SER A1362       2.422 336.127   2.070  1.00 68.33           O  
ATOM   2731  N   VAL A1363      -1.122 334.688   3.027  1.00 74.34           N  
ATOM   2732  CA  VAL A1363      -2.330 334.495   2.216  1.00 77.45           C  
ATOM   2733  C   VAL A1363      -2.175 335.072   0.793  1.00 77.76           C  
ATOM   2734  O   VAL A1363      -2.573 334.413  -0.165  1.00 86.33           O  
ATOM   2735  CB  VAL A1363      -3.584 335.107   2.913  1.00  0.00           C  
ATOM   2736  CG1 VAL A1363      -4.831 335.286   2.017  1.00  0.00           C  
ATOM   2737  CG2 VAL A1363      -3.970 334.286   4.158  1.00  0.00           C  
ATOM   2738  N   ASP A1364      -1.515 336.240   0.695  1.00 79.41           N  
ATOM   2739  CA  ASP A1364      -1.055 336.876  -0.539  1.00 79.73           C  
ATOM   2740  C   ASP A1364      -0.134 335.946  -1.360  1.00 73.19           C  
ATOM   2741  O   ASP A1364      -0.444 335.673  -2.519  1.00 71.66           O  
ATOM   2742  CB  ASP A1364      -0.383 338.236  -0.213  1.00  0.00           C  
ATOM   2743  CG  ASP A1364       0.159 339.069  -1.389  1.00  0.00           C  
ATOM   2744  OD1 ASP A1364      -0.392 338.962  -2.508  1.00  0.00           O  
ATOM   2745  OD2 ASP A1364       1.026 339.924  -1.102  1.00  0.00           O1-
ATOM   2746  N   SER A1365       0.942 335.445  -0.733  1.00 69.30           N  
ATOM   2747  CA  SER A1365       1.912 334.554  -1.366  1.00 79.69           C  
ATOM   2748  C   SER A1365       1.306 333.196  -1.776  1.00 82.22           C  
ATOM   2749  O   SER A1365       1.684 332.667  -2.820  1.00 90.36           O  
ATOM   2750  CB  SER A1365       3.151 334.386  -0.462  1.00  0.00           C  
ATOM   2751  OG  SER A1365       4.170 333.625  -1.093  1.00  0.00           O  
ATOM   2752  N   LEU A1366       0.386 332.661  -0.968  1.00 82.58           N  
ATOM   2753  CA  LEU A1366      -0.330 331.408  -1.207  1.00 82.67           C  
ATOM   2754  C   LEU A1366      -1.164 331.465  -2.500  1.00 82.13           C  
ATOM   2755  O   LEU A1366      -1.012 330.588  -3.349  1.00101.59           O  
ATOM   2756  CB  LEU A1366      -1.182 331.086   0.045  1.00  0.00           C  
ATOM   2757  CG  LEU A1366      -1.997 329.775  -0.005  1.00  0.00           C  
ATOM   2758  CD1 LEU A1366      -1.093 328.531  -0.125  1.00  0.00           C  
ATOM   2759  CD2 LEU A1366      -2.964 329.680   1.193  1.00  0.00           C  
ATOM   2760  N   LYS A1367      -1.985 332.521  -2.637  1.00 81.25           N  
ATOM   2761  CA  LYS A1367      -2.789 332.827  -3.825  1.00 85.02           C  
ATOM   2762  C   LYS A1367      -1.936 333.070  -5.082  1.00 86.76           C  
ATOM   2763  O   LYS A1367      -2.290 332.580  -6.152  1.00 93.32           O  
ATOM   2764  CB  LYS A1367      -3.646 334.072  -3.537  1.00 86.95           C  
ATOM   2765  CG  LYS A1367      -4.770 333.845  -2.514  1.00 84.18           C  
ATOM   2766  CD  LYS A1367      -5.299 335.158  -1.914  1.00 79.14           C  
ATOM   2767  CE  LYS A1367      -5.785 336.175  -2.962  1.00 80.56           C  
ATOM   2768  NZ  LYS A1367      -6.432 337.337  -2.330  1.00 79.49           N1+
ATOM   2769  N   ARG A1368      -0.828 333.809  -4.910  1.00 82.59           N  
ATOM   2770  CA  ARG A1368       0.177 334.133  -5.922  1.00 83.60           C  
ATOM   2771  C   ARG A1368       0.881 332.888  -6.496  1.00 87.03           C  
ATOM   2772  O   ARG A1368       1.009 332.788  -7.716  1.00 93.74           O  
ATOM   2773  CB  ARG A1368       1.152 335.152  -5.287  1.00  0.00           C  
ATOM   2774  CG  ARG A1368       2.503 335.387  -5.982  1.00  0.00           C  
ATOM   2775  CD  ARG A1368       3.319 336.472  -5.257  1.00  0.00           C  
ATOM   2776  NE  ARG A1368       4.731 336.480  -5.678  1.00  0.00           N  
ATOM   2777  CZ  ARG A1368       5.748 335.808  -5.105  1.00  0.00           C  
ATOM   2778  NH1 ARG A1368       5.577 335.032  -4.022  1.00  0.00           N1+
ATOM   2779  NH2 ARG A1368       6.974 335.918  -5.632  1.00  0.00           N1+
ATOM   2780  N   LYS A1369       1.312 331.973  -5.617  1.00 89.63           N  
ATOM   2781  CA  LYS A1369       2.021 330.746  -5.988  1.00 89.89           C  
ATOM   2782  C   LYS A1369       1.123 329.706  -6.680  1.00 86.48           C  
ATOM   2783  O   LYS A1369       1.553 329.099  -7.657  1.00 89.81           O  
ATOM   2784  CB  LYS A1369       2.715 330.152  -4.744  1.00  0.00           C  
ATOM   2785  CG  LYS A1369       3.975 330.931  -4.322  1.00  0.00           C  
ATOM   2786  CD  LYS A1369       4.550 330.448  -2.980  1.00  0.00           C  
ATOM   2787  CE  LYS A1369       5.894 331.116  -2.636  1.00  0.00           C  
ATOM   2788  NZ  LYS A1369       6.373 330.729  -1.298  1.00  0.00           N1+
ATOM   2789  N   PHE A1370      -0.102 329.520  -6.175  1.00 91.20           N  
ATOM   2790  CA  PHE A1370      -1.087 328.602  -6.754  1.00 92.51           C  
ATOM   2791  C   PHE A1370      -1.768 329.130  -8.027  1.00 89.22           C  
ATOM   2792  O   PHE A1370      -2.190 328.321  -8.853  1.00 82.84           O  
ATOM   2793  CB  PHE A1370      -2.139 328.217  -5.689  1.00  0.00           C  
ATOM   2794  CG  PHE A1370      -1.744 327.055  -4.795  1.00  0.00           C  
ATOM   2795  CD1 PHE A1370      -0.750 327.209  -3.805  1.00  0.00           C  
ATOM   2796  CD2 PHE A1370      -2.287 325.773  -5.027  1.00  0.00           C  
ATOM   2797  CE1 PHE A1370      -0.360 326.119  -3.038  1.00  0.00           C  
ATOM   2798  CE2 PHE A1370      -1.886 324.696  -4.247  1.00  0.00           C  
ATOM   2799  CZ  PHE A1370      -0.930 324.871  -3.254  1.00  0.00           C  
ATOM   2800  N   GLY A1371      -1.904 330.463  -8.145  1.00 88.76           N  
ATOM   2801  CA  GLY A1371      -2.702 331.129  -9.179  1.00 91.10           C  
ATOM   2802  C   GLY A1371      -4.217 330.929  -8.967  1.00 94.45           C  
ATOM   2803  O   GLY A1371      -4.990 331.168  -9.893  1.00 99.26           O  
ATOM   2804  N   ALA A1372      -4.628 330.466  -7.775  1.00 94.00           N  
ATOM   2805  CA  ALA A1372      -5.989 330.071  -7.438  1.00 96.28           C  
ATOM   2806  C   ALA A1372      -6.560 330.974  -6.339  1.00 92.03           C  
ATOM   2807  O   ALA A1372      -5.806 331.577  -5.572  1.00 95.29           O  
ATOM   2808  CB  ALA A1372      -5.936 328.613  -6.951  1.00  0.00           C  
ATOM   2809  N   ASP A1373      -7.900 330.975  -6.242  1.00 88.83           N  
ATOM   2810  CA  ASP A1373      -8.661 331.481  -5.092  1.00 85.90           C  
ATOM   2811  C   ASP A1373      -8.337 330.658  -3.836  1.00 89.14           C  
ATOM   2812  O   ASP A1373      -7.959 329.492  -3.965  1.00 90.96           O  
ATOM   2813  CB  ASP A1373     -10.193 331.472  -5.323  1.00  0.00           C  
ATOM   2814  CG  ASP A1373     -10.626 332.055  -6.675  1.00  0.00           C  
ATOM   2815  OD1 ASP A1373     -10.730 331.259  -7.636  1.00  0.00           O  
ATOM   2816  OD2 ASP A1373     -10.692 333.301  -6.765  1.00  0.00           O1-
ATOM   2817  N   SER A1374      -8.496 331.261  -2.646  1.00 82.64           N  
ATOM   2818  CA  SER A1374      -8.184 330.604  -1.373  1.00 77.06           C  
ATOM   2819  C   SER A1374      -9.000 329.315  -1.154  1.00 73.24           C  
ATOM   2820  O   SER A1374      -8.403 328.323  -0.748  1.00 65.45           O  
ATOM   2821  CB  SER A1374      -8.318 331.599  -0.205  1.00  0.00           C  
ATOM   2822  OG  SER A1374      -7.672 331.132   0.961  1.00  0.00           O  
ATOM   2823  N   ILE A1375     -10.302 329.326  -1.510  1.00 72.85           N  
ATOM   2824  CA  ILE A1375     -11.169 328.142  -1.555  1.00 66.56           C  
ATOM   2825  C   ILE A1375     -10.662 327.051  -2.518  1.00 73.34           C  
ATOM   2826  O   ILE A1375     -10.546 325.904  -2.097  1.00 71.58           O  
ATOM   2827  CB  ILE A1375     -12.662 328.472  -1.863  1.00  0.00           C  
ATOM   2828  CG1 ILE A1375     -13.560 327.205  -1.864  1.00  0.00           C  
ATOM   2829  CG2 ILE A1375     -12.867 329.296  -3.154  1.00  0.00           C  
ATOM   2830  CD1 ILE A1375     -15.066 327.490  -1.869  1.00  0.00           C  
ATOM   2831  N   SER A1376     -10.317 327.422  -3.762  1.00 78.65           N  
ATOM   2832  CA  SER A1376      -9.758 326.509  -4.762  1.00 80.60           C  
ATOM   2833  C   SER A1376      -8.417 325.892  -4.320  1.00 76.24           C  
ATOM   2834  O   SER A1376      -8.182 324.722  -4.616  1.00 75.62           O  
ATOM   2835  CB  SER A1376      -9.671 327.235  -6.120  1.00  0.00           C  
ATOM   2836  OG  SER A1376      -9.142 326.406  -7.138  1.00  0.00           O  
ATOM   2837  N   THR A1377      -7.608 326.663  -3.572  1.00 69.45           N  
ATOM   2838  CA  THR A1377      -6.380 326.201  -2.934  1.00 69.60           C  
ATOM   2839  C   THR A1377      -6.650 325.190  -1.804  1.00 68.05           C  
ATOM   2840  O   THR A1377      -5.936 324.191  -1.783  1.00 66.99           O  
ATOM   2841  CB  THR A1377      -5.507 327.358  -2.378  1.00  0.00           C  
ATOM   2842  CG2 THR A1377      -4.178 326.917  -1.738  1.00  0.00           C  
ATOM   2843  OG1 THR A1377      -5.198 328.259  -3.422  1.00  0.00           O  
ATOM   2844  N   ILE A1378      -7.686 325.397  -0.951  1.00 67.36           N  
ATOM   2845  CA  ILE A1378      -8.082 324.402   0.065  1.00 71.10           C  
ATOM   2846  C   ILE A1378      -8.494 323.085  -0.610  1.00 71.65           C  
ATOM   2847  O   ILE A1378      -7.898 322.065  -0.285  1.00 70.33           O  
ATOM   2848  CB  ILE A1378      -9.141 324.826   1.150  1.00  0.00           C  
ATOM   2849  CG1 ILE A1378     -10.618 324.366   0.987  1.00  0.00           C  
ATOM   2850  CG2 ILE A1378      -9.054 326.312   1.519  1.00  0.00           C  
ATOM   2851  CD1 ILE A1378     -11.536 324.721   2.166  1.00  0.00           C  
ATOM   2852  N   PHE A1379      -9.403 323.151  -1.602  1.00 73.36           N  
ATOM   2853  CA  PHE A1379      -9.863 322.014  -2.405  1.00 72.21           C  
ATOM   2854  C   PHE A1379      -8.736 321.198  -3.073  1.00 74.33           C  
ATOM   2855  O   PHE A1379      -8.838 319.973  -3.124  1.00 77.14           O  
ATOM   2856  CB  PHE A1379     -10.921 322.478  -3.434  1.00  0.00           C  
ATOM   2857  CG  PHE A1379     -12.367 322.494  -2.950  1.00  0.00           C  
ATOM   2858  CD1 PHE A1379     -12.819 323.459  -2.026  1.00  0.00           C  
ATOM   2859  CD2 PHE A1379     -13.264 321.488  -3.364  1.00  0.00           C  
ATOM   2860  CE1 PHE A1379     -14.132 323.447  -1.577  1.00  0.00           C  
ATOM   2861  CE2 PHE A1379     -14.576 321.488  -2.903  1.00  0.00           C  
ATOM   2862  CZ  PHE A1379     -15.009 322.465  -2.016  1.00  0.00           C  
ATOM   2863  N   ASN A1380      -7.671 321.886  -3.521  1.00 71.67           N  
ATOM   2864  CA  ASN A1380      -6.467 321.283  -4.094  1.00 73.47           C  
ATOM   2865  C   ASN A1380      -5.616 320.546  -3.042  1.00 69.57           C  
ATOM   2866  O   ASN A1380      -5.262 319.389  -3.268  1.00 74.92           O  
ATOM   2867  CB  ASN A1380      -5.617 322.363  -4.814  1.00  0.00           C  
ATOM   2868  CG  ASN A1380      -5.084 321.891  -6.167  1.00  0.00           C  
ATOM   2869  ND2 ASN A1380      -5.777 322.243  -7.254  1.00  0.00           N  
ATOM   2870  OD1 ASN A1380      -4.056 321.223  -6.232  1.00  0.00           O  
ATOM   2871  N   ILE A1381      -5.290 321.229  -1.929  1.00 71.52           N  
ATOM   2872  CA  ILE A1381      -4.351 320.734  -0.918  1.00 75.06           C  
ATOM   2873  C   ILE A1381      -4.964 319.737   0.087  1.00 74.13           C  
ATOM   2874  O   ILE A1381      -4.187 319.005   0.700  1.00 68.96           O  
ATOM   2875  CB  ILE A1381      -3.675 321.888  -0.111  1.00  0.00           C  
ATOM   2876  CG1 ILE A1381      -4.634 322.635   0.852  1.00  0.00           C  
ATOM   2877  CG2 ILE A1381      -2.900 322.828  -1.058  1.00  0.00           C  
ATOM   2878  CD1 ILE A1381      -4.051 323.877   1.539  1.00  0.00           C  
ATOM   2879  N   VAL A1382      -6.302 319.728   0.260  1.00 75.44           N  
ATOM   2880  CA  VAL A1382      -6.959 318.943   1.307  1.00 78.45           C  
ATOM   2881  C   VAL A1382      -7.934 317.875   0.778  1.00 74.91           C  
ATOM   2882  O   VAL A1382      -7.878 316.792   1.344  1.00 74.45           O  
ATOM   2883  CB  VAL A1382      -7.665 319.830   2.374  1.00  0.00           C  
ATOM   2884  CG1 VAL A1382      -9.089 320.284   2.020  1.00  0.00           C  
ATOM   2885  CG2 VAL A1382      -7.707 319.126   3.745  1.00  0.00           C  
ATOM   2886  N   PHE A1383      -8.768 318.166  -0.248  1.00 70.34           N  
ATOM   2887  CA  PHE A1383      -9.798 317.302  -0.874  1.00 71.36           C  
ATOM   2888  C   PHE A1383     -11.190 317.980  -0.937  1.00 77.86           C  
ATOM   2889  O   PHE A1383     -11.308 319.051  -1.528  1.00 80.58           O  
ATOM   2890  CB  PHE A1383      -9.792 315.811  -0.394  1.00  0.00           C  
ATOM   2891  CG  PHE A1383     -10.782 314.842  -1.014  1.00  0.00           C  
ATOM   2892  CD1 PHE A1383     -11.786 314.241  -0.223  1.00  0.00           C  
ATOM   2893  CD2 PHE A1383     -10.735 314.567  -2.394  1.00  0.00           C  
ATOM   2894  CE1 PHE A1383     -12.728 313.412  -0.813  1.00  0.00           C  
ATOM   2895  CE2 PHE A1383     -11.678 313.720  -2.960  1.00  0.00           C  
ATOM   2896  CZ  PHE A1383     -12.673 313.152  -2.175  1.00  0.00           C  
ATOM   2897  N   SER A1384     -12.229 317.306  -0.415  1.00 31.02           N  
ATOM   2898  CA  SER A1384     -13.655 317.532  -0.676  1.00 32.28           C  
ATOM   2899  C   SER A1384     -14.565 316.749   0.305  1.00 31.44           C  
ATOM   2900  O   SER A1384     -15.778 316.721   0.098  1.00 32.07           O  
ATOM   2901  CB  SER A1384     -13.975 317.177  -2.154  1.00  0.00           C  
ATOM   2902  OG  SER A1384     -13.770 318.289  -2.998  1.00  0.00           O  
ATOM   2903  N   ASP A1385     -13.985 316.153   1.365  1.00 31.02           N  
ATOM   2904  CA  ASP A1385     -14.690 315.446   2.445  1.00 30.54           C  
ATOM   2905  C   ASP A1385     -13.800 315.433   3.707  1.00 30.29           C  
ATOM   2906  O   ASP A1385     -14.263 315.816   4.780  1.00 30.82           O  
ATOM   2907  CB  ASP A1385     -15.146 314.022   2.031  1.00  0.00           C  
ATOM   2908  CG  ASP A1385     -16.100 313.288   2.993  1.00  0.00           C  
ATOM   2909  OD1 ASP A1385     -16.833 313.960   3.753  1.00  0.00           O  
ATOM   2910  OD2 ASP A1385     -16.176 312.048   2.854  1.00  0.00           O1-
ATOM   2911  N   TYR A1386     -12.511 315.087   3.523  1.00 27.98           N  
ATOM   2912  CA  TYR A1386     -11.377 315.308   4.441  1.00 27.56           C  
ATOM   2913  C   TYR A1386     -11.233 316.803   4.834  1.00 27.51           C  
ATOM   2914  O   TYR A1386     -10.962 317.105   5.995  1.00 28.08           O  
ATOM   2915  CB  TYR A1386     -10.151 314.624   3.759  1.00  0.00           C  
ATOM   2916  CG  TYR A1386      -8.682 314.927   4.066  1.00  0.00           C  
ATOM   2917  CD1 TYR A1386      -7.723 314.499   3.120  1.00  0.00           C  
ATOM   2918  CD2 TYR A1386      -8.231 315.580   5.233  1.00  0.00           C  
ATOM   2919  CE1 TYR A1386      -6.356 314.793   3.288  1.00  0.00           C  
ATOM   2920  CE2 TYR A1386      -6.865 315.885   5.400  1.00  0.00           C  
ATOM   2921  CZ  TYR A1386      -5.928 315.507   4.421  1.00  0.00           C  
ATOM   2922  OH  TYR A1386      -4.610 315.822   4.577  1.00  0.00           O  
ATOM   2923  N   ILE A1387     -11.563 317.688   3.878  1.00 63.18           N  
ATOM   2924  CA  ILE A1387     -11.741 319.144   3.938  1.00 61.39           C  
ATOM   2925  C   ILE A1387     -12.403 319.749   5.190  1.00 63.52           C  
ATOM   2926  O   ILE A1387     -12.072 320.882   5.535  1.00 69.57           O  
ATOM   2927  CB  ILE A1387     -12.600 319.566   2.702  1.00  0.00           C  
ATOM   2928  CG1 ILE A1387     -12.536 321.062   2.351  1.00  0.00           C  
ATOM   2929  CG2 ILE A1387     -14.087 319.152   2.806  1.00  0.00           C  
ATOM   2930  CD1 ILE A1387     -13.021 321.354   0.925  1.00  0.00           C  
ATOM   2931  N   PHE A1388     -13.317 319.003   5.831  1.00 63.01           N  
ATOM   2932  CA  PHE A1388     -14.063 319.430   7.012  1.00 62.39           C  
ATOM   2933  C   PHE A1388     -13.195 319.773   8.232  1.00 57.63           C  
ATOM   2934  O   PHE A1388     -13.573 320.682   8.971  1.00 52.05           O  
ATOM   2935  CB  PHE A1388     -15.152 318.390   7.348  1.00  0.00           C  
ATOM   2936  CG  PHE A1388     -16.542 318.809   6.914  1.00  0.00           C  
ATOM   2937  CD1 PHE A1388     -16.986 318.586   5.592  1.00  0.00           C  
ATOM   2938  CD2 PHE A1388     -17.337 319.584   7.784  1.00  0.00           C  
ATOM   2939  CE1 PHE A1388     -18.229 319.062   5.193  1.00  0.00           C  
ATOM   2940  CE2 PHE A1388     -18.577 320.049   7.366  1.00  0.00           C  
ATOM   2941  CZ  PHE A1388     -19.024 319.781   6.078  1.00  0.00           C  
ATOM   2942  N   GLU A1389     -12.045 319.092   8.398  1.00 55.48           N  
ATOM   2943  CA  GLU A1389     -11.072 319.405   9.447  1.00 54.52           C  
ATOM   2944  C   GLU A1389     -10.390 320.760   9.184  1.00 54.09           C  
ATOM   2945  O   GLU A1389     -10.274 321.548  10.118  1.00 54.50           O  
ATOM   2946  CB  GLU A1389     -10.071 318.236   9.639  1.00  0.00           C  
ATOM   2947  CG  GLU A1389      -8.804 318.220   8.749  1.00  0.00           C  
ATOM   2948  CD  GLU A1389      -7.857 317.082   9.138  1.00  0.00           C  
ATOM   2949  OE1 GLU A1389      -8.052 315.967   8.609  1.00  0.00           O  
ATOM   2950  OE2 GLU A1389      -6.957 317.343   9.967  1.00  0.00           O1-
ATOM   2951  N   ALA A1390      -9.987 321.014   7.925  1.00 51.60           N  
ATOM   2952  CA  ALA A1390      -9.305 322.240   7.514  1.00 52.77           C  
ATOM   2953  C   ALA A1390     -10.211 323.475   7.516  1.00 50.01           C  
ATOM   2954  O   ALA A1390      -9.739 324.548   7.886  1.00 53.35           O  
ATOM   2955  CB  ALA A1390      -8.635 322.037   6.149  1.00 53.67           C  
ATOM   2956  N   LYS A1391     -11.495 323.291   7.164  1.00 46.54           N  
ATOM   2957  CA  LYS A1391     -12.546 324.296   7.317  1.00 50.42           C  
ATOM   2958  C   LYS A1391     -12.795 324.657   8.789  1.00 52.90           C  
ATOM   2959  O   LYS A1391     -12.866 325.843   9.094  1.00 56.66           O  
ATOM   2960  CB  LYS A1391     -13.851 323.824   6.646  1.00  0.00           C  
ATOM   2961  CG  LYS A1391     -13.841 323.934   5.113  1.00  0.00           C  
ATOM   2962  CD  LYS A1391     -15.204 323.556   4.508  1.00  0.00           C  
ATOM   2963  CE  LYS A1391     -15.308 323.841   2.999  1.00  0.00           C  
ATOM   2964  NZ  LYS A1391     -16.651 323.532   2.475  1.00  0.00           N1+
ATOM   2965  N   LYS A1392     -12.884 323.645   9.674  1.00 50.86           N  
ATOM   2966  CA  LYS A1392     -13.049 323.824  11.120  1.00 53.00           C  
ATOM   2967  C   LYS A1392     -11.872 324.575  11.762  1.00 48.95           C  
ATOM   2968  O   LYS A1392     -12.107 325.504  12.531  1.00 50.07           O  
ATOM   2969  CB  LYS A1392     -13.338 322.465  11.786  1.00  0.00           C  
ATOM   2970  CG  LYS A1392     -13.587 322.546  13.303  1.00  0.00           C  
ATOM   2971  CD  LYS A1392     -14.087 321.220  13.889  1.00  0.00           C  
ATOM   2972  CE  LYS A1392     -14.296 321.307  15.408  1.00  0.00           C  
ATOM   2973  NZ  LYS A1392     -14.799 320.043  15.970  1.00  0.00           N1+
ATOM   2974  N   ASN A1393     -10.640 324.203  11.378  1.00 44.94           N  
ATOM   2975  CA  ASN A1393      -9.394 324.868  11.762  1.00 44.75           C  
ATOM   2976  C   ASN A1393      -9.326 326.324  11.276  1.00 45.52           C  
ATOM   2977  O   ASN A1393      -8.825 327.156  12.026  1.00 50.22           O  
ATOM   2978  CB  ASN A1393      -8.202 324.043  11.222  1.00 47.38           C  
ATOM   2979  CG  ASN A1393      -7.977 322.714  11.956  1.00 49.57           C  
ATOM   2980  ND2 ASN A1393      -7.266 321.786  11.318  1.00 52.68           N  
ATOM   2981  OD1 ASN A1393      -8.415 322.527  13.089  1.00 48.94           O  
ATOM   2982  N   PHE A1394      -9.861 326.612  10.077  1.00 44.92           N  
ATOM   2983  CA  PHE A1394      -9.950 327.953   9.494  1.00 43.20           C  
ATOM   2984  C   PHE A1394     -10.944 328.853  10.248  1.00 41.58           C  
ATOM   2985  O   PHE A1394     -10.605 329.999  10.527  1.00 42.68           O  
ATOM   2986  CB  PHE A1394     -10.303 327.830   7.999  1.00 43.90           C  
ATOM   2987  CG  PHE A1394     -10.253 329.104   7.177  1.00 45.42           C  
ATOM   2988  CD1 PHE A1394      -9.046 329.485   6.556  1.00 44.45           C  
ATOM   2989  CD2 PHE A1394     -11.374 329.957   7.088  1.00 45.99           C  
ATOM   2990  CE1 PHE A1394      -9.006 330.622   5.763  1.00 44.48           C  
ATOM   2991  CE2 PHE A1394     -11.309 331.096   6.299  1.00 47.00           C  
ATOM   2992  CZ  PHE A1394     -10.140 331.411   5.619  1.00 46.76           C  
ATOM   2993  N   ILE A1395     -12.130 328.313  10.577  1.00 41.67           N  
ATOM   2994  CA  ILE A1395     -13.196 328.987  11.326  1.00 46.59           C  
ATOM   2995  C   ILE A1395     -12.767 329.318  12.768  1.00 47.92           C  
ATOM   2996  O   ILE A1395     -12.934 330.459  13.195  1.00 48.96           O  
ATOM   2997  CB  ILE A1395     -14.488 328.116  11.365  1.00  0.00           C  
ATOM   2998  CG1 ILE A1395     -15.098 327.951   9.956  1.00  0.00           C  
ATOM   2999  CG2 ILE A1395     -15.592 328.580  12.343  1.00  0.00           C  
ATOM   3000  CD1 ILE A1395     -15.837 326.620   9.790  1.00  0.00           C  
ATOM   3001  N   GLU A1396     -12.199 328.321  13.468  1.00 48.28           N  
ATOM   3002  CA  GLU A1396     -11.677 328.444  14.829  1.00 46.02           C  
ATOM   3003  C   GLU A1396     -10.483 329.396  14.940  1.00 46.62           C  
ATOM   3004  O   GLU A1396     -10.430 330.167  15.899  1.00 46.13           O  
ATOM   3005  CB  GLU A1396     -11.336 327.051  15.393  1.00  0.00           C  
ATOM   3006  CG  GLU A1396     -12.596 326.207  15.690  1.00  0.00           C  
ATOM   3007  CD  GLU A1396     -12.347 324.786  16.215  1.00  0.00           C  
ATOM   3008  OE1 GLU A1396     -11.187 324.314  16.192  1.00  0.00           O  
ATOM   3009  OE2 GLU A1396     -13.357 324.183  16.642  1.00  0.00           O1-
ATOM   3010  N   SER A1397      -9.575 329.354  13.949  1.00 45.63           N  
ATOM   3011  CA  SER A1397      -8.442 330.268  13.866  1.00 46.16           C  
ATOM   3012  C   SER A1397      -8.856 331.714  13.571  1.00 46.10           C  
ATOM   3013  O   SER A1397      -8.428 332.591  14.314  1.00 45.31           O  
ATOM   3014  CB  SER A1397      -7.353 329.738  12.924  1.00 48.58           C  
ATOM   3015  OG  SER A1397      -7.791 329.754  11.586  1.00 48.64           O  
ATOM   3016  N   HIS A1398      -9.717 331.941  12.560  1.00 46.24           N  
ATOM   3017  CA  HIS A1398     -10.236 333.269  12.227  1.00 48.02           C  
ATOM   3018  C   HIS A1398     -11.027 333.927  13.364  1.00 46.49           C  
ATOM   3019  O   HIS A1398     -10.919 335.139  13.505  1.00 50.64           O  
ATOM   3020  CB  HIS A1398     -11.093 333.250  10.944  1.00  0.00           C  
ATOM   3021  CG  HIS A1398     -10.378 333.501   9.659  1.00  0.00           C  
ATOM   3022  CD2 HIS A1398     -10.403 334.597   8.825  1.00  0.00           C  
ATOM   3023  ND1 HIS A1398      -9.534 332.587   9.067  1.00  0.00           N  
ATOM   3024  CE1 HIS A1398      -9.060 333.172   7.967  1.00  0.00           C  
ATOM   3025  NE2 HIS A1398      -9.544 334.386   7.752  1.00  0.00           N  
ATOM   3026  N   ALA A1399     -11.814 333.146  14.128  1.00 45.15           N  
ATOM   3027  CA  ALA A1399     -12.671 333.654  15.202  1.00 50.11           C  
ATOM   3028  C   ALA A1399     -11.835 334.181  16.368  1.00 49.33           C  
ATOM   3029  O   ALA A1399     -12.135 335.244  16.907  1.00 48.25           O  
ATOM   3030  CB  ALA A1399     -13.639 332.555  15.667  1.00 49.93           C  
ATOM   3031  N   ALA A1400     -10.759 333.444  16.672  1.00 48.13           N  
ATOM   3032  CA  ALA A1400      -9.747 333.819  17.639  1.00 47.65           C  
ATOM   3033  C   ALA A1400      -8.895 335.004  17.156  1.00 45.02           C  
ATOM   3034  O   ALA A1400      -8.721 335.938  17.933  1.00 48.84           O  
ATOM   3035  CB  ALA A1400      -8.888 332.590  17.913  1.00  0.00           C  
ATOM   3036  N   TYR A1401      -8.419 334.964  15.892  1.00 41.30           N  
ATOM   3037  CA  TYR A1401      -7.636 336.027  15.245  1.00 41.35           C  
ATOM   3038  C   TYR A1401      -8.400 337.347  15.052  1.00 42.74           C  
ATOM   3039  O   TYR A1401      -7.763 338.398  15.085  1.00 43.17           O  
ATOM   3040  CB  TYR A1401      -6.940 335.537  13.951  1.00 38.96           C  
ATOM   3041  CG  TYR A1401      -5.594 334.871  14.207  1.00 37.80           C  
ATOM   3042  CD1 TYR A1401      -4.532 335.628  14.748  1.00 38.62           C  
ATOM   3043  CD2 TYR A1401      -5.401 333.494  13.972  1.00 39.32           C  
ATOM   3044  CE1 TYR A1401      -3.311 335.010  15.082  1.00 38.70           C  
ATOM   3045  CE2 TYR A1401      -4.201 332.869  14.362  1.00 40.51           C  
ATOM   3046  CZ  TYR A1401      -3.148 333.626  14.902  1.00 38.81           C  
ATOM   3047  OH  TYR A1401      -1.979 333.019  15.260  1.00 36.36           O  
ATOM   3048  N   SER A1402      -9.733 337.279  14.912  1.00 43.01           N  
ATOM   3049  CA  SER A1402     -10.634 338.429  14.868  1.00 46.49           C  
ATOM   3050  C   SER A1402     -10.766 339.105  16.245  1.00 46.59           C  
ATOM   3051  O   SER A1402     -10.780 340.334  16.302  1.00 43.89           O  
ATOM   3052  CB  SER A1402     -12.003 337.980  14.309  1.00  0.00           C  
ATOM   3053  OG  SER A1402     -12.861 339.073  14.061  1.00  0.00           O  
ATOM   3054  N   LEU A1403     -10.822 338.300  17.323  1.00 47.21           N  
ATOM   3055  CA  LEU A1403     -10.928 338.781  18.700  1.00 40.18           C  
ATOM   3056  C   LEU A1403      -9.646 339.428  19.226  1.00 38.97           C  
ATOM   3057  O   LEU A1403      -9.754 340.492  19.830  1.00 39.83           O  
ATOM   3058  CB  LEU A1403     -11.361 337.649  19.642  1.00 37.60           C  
ATOM   3059  CG  LEU A1403     -12.850 337.282  19.534  1.00 36.35           C  
ATOM   3060  CD1 LEU A1403     -13.124 336.086  20.442  1.00 37.34           C  
ATOM   3061  CD2 LEU A1403     -13.792 338.457  19.863  1.00 37.44           C  
ATOM   3062  N   ILE A1404      -8.469 338.822  18.983  1.00 37.13           N  
ATOM   3063  CA  ILE A1404      -7.187 339.443  19.338  1.00 40.22           C  
ATOM   3064  C   ILE A1404      -6.885 340.683  18.474  1.00 39.32           C  
ATOM   3065  O   ILE A1404      -6.316 341.630  19.007  1.00 38.66           O  
ATOM   3066  CB  ILE A1404      -5.986 338.452  19.331  1.00  0.00           C  
ATOM   3067  CG1 ILE A1404      -4.664 339.033  19.900  1.00  0.00           C  
ATOM   3068  CG2 ILE A1404      -5.769 337.739  17.992  1.00  0.00           C  
ATOM   3069  CD1 ILE A1404      -3.627 339.504  18.863  1.00  0.00           C  
ATOM   3070  N   SER A1405      -7.356 340.714  17.212  1.00 40.00           N  
ATOM   3071  CA  SER A1405      -7.305 341.915  16.373  1.00 42.62           C  
ATOM   3072  C   SER A1405      -8.201 343.053  16.886  1.00 41.58           C  
ATOM   3073  O   SER A1405      -7.785 344.203  16.801  1.00 43.43           O  
ATOM   3074  CB  SER A1405      -7.654 341.598  14.912  1.00  0.00           C  
ATOM   3075  OG  SER A1405      -6.593 340.917  14.281  1.00  0.00           O  
ATOM   3076  N   TYR A1406      -9.389 342.727  17.422  1.00 38.65           N  
ATOM   3077  CA  TYR A1406     -10.287 343.694  18.050  1.00 38.63           C  
ATOM   3078  C   TYR A1406      -9.737 344.205  19.393  1.00 39.48           C  
ATOM   3079  O   TYR A1406      -9.593 345.416  19.548  1.00 42.14           O  
ATOM   3080  CB  TYR A1406     -11.715 343.113  18.160  1.00 37.55           C  
ATOM   3081  CG  TYR A1406     -12.668 343.923  19.027  1.00 35.07           C  
ATOM   3082  CD1 TYR A1406     -13.069 345.216  18.627  1.00 33.97           C  
ATOM   3083  CD2 TYR A1406     -13.111 343.405  20.262  1.00 37.95           C  
ATOM   3084  CE1 TYR A1406     -13.890 345.994  19.468  1.00 35.61           C  
ATOM   3085  CE2 TYR A1406     -13.938 344.179  21.096  1.00 40.45           C  
ATOM   3086  CZ  TYR A1406     -14.322 345.477  20.705  1.00 38.95           C  
ATOM   3087  OH  TYR A1406     -15.108 346.231  21.525  1.00 44.39           O  
ATOM   3088  N   LEU A1407      -9.441 343.282  20.325  1.00 38.49           N  
ATOM   3089  CA  LEU A1407      -9.003 343.575  21.692  1.00 39.38           C  
ATOM   3090  C   LEU A1407      -7.672 344.337  21.764  1.00 40.39           C  
ATOM   3091  O   LEU A1407      -7.586 345.262  22.567  1.00 42.69           O  
ATOM   3092  CB  LEU A1407      -8.933 342.277  22.529  1.00 39.05           C  
ATOM   3093  CG  LEU A1407     -10.309 341.681  22.910  1.00 39.80           C  
ATOM   3094  CD1 LEU A1407     -10.155 340.260  23.497  1.00 41.11           C  
ATOM   3095  CD2 LEU A1407     -11.119 342.611  23.843  1.00 39.55           C  
ATOM   3096  N   LEU A1408      -6.687 343.988  20.918  1.00 40.48           N  
ATOM   3097  CA  LEU A1408      -5.435 344.742  20.811  1.00 42.95           C  
ATOM   3098  C   LEU A1408      -5.505 345.899  19.803  1.00 43.91           C  
ATOM   3099  O   LEU A1408      -4.542 346.651  19.773  1.00 46.21           O  
ATOM   3100  CB  LEU A1408      -4.239 343.810  20.478  1.00 44.95           C  
ATOM   3101  CG  LEU A1408      -3.582 343.122  21.691  1.00 46.71           C  
ATOM   3102  CD1 LEU A1408      -2.555 342.066  21.225  1.00 46.06           C  
ATOM   3103  CD2 LEU A1408      -2.951 344.154  22.653  1.00 47.32           C  
ATOM   3104  N   GLN A1409      -6.571 346.034  18.989  1.00 43.20           N  
ATOM   3105  CA  GLN A1409      -6.665 346.983  17.862  1.00 43.27           C  
ATOM   3106  C   GLN A1409      -5.497 346.848  16.871  1.00 43.93           C  
ATOM   3107  O   GLN A1409      -4.834 347.836  16.558  1.00 42.14           O  
ATOM   3108  CB  GLN A1409      -6.892 348.442  18.340  1.00 43.20           C  
ATOM   3109  CG  GLN A1409      -8.322 348.710  18.824  1.00 46.49           C  
ATOM   3110  CD  GLN A1409      -9.378 348.642  17.720  1.00 51.60           C  
ATOM   3111  NE2 GLN A1409     -10.353 347.743  17.860  1.00 51.79           N  
ATOM   3112  OE1 GLN A1409      -9.327 349.404  16.760  1.00 61.01           O  
ATOM   3113  N   VAL A1410      -5.246 345.603  16.437  1.00 46.14           N  
ATOM   3114  CA  VAL A1410      -4.167 345.263  15.521  1.00 46.66           C  
ATOM   3115  C   VAL A1410      -4.588 345.660  14.097  1.00 49.35           C  
ATOM   3116  O   VAL A1410      -5.432 345.005  13.483  1.00 52.34           O  
ATOM   3117  CB  VAL A1410      -3.801 343.753  15.550  1.00 47.90           C  
ATOM   3118  CG1 VAL A1410      -2.534 343.452  14.729  1.00 49.05           C  
ATOM   3119  CG2 VAL A1410      -3.599 343.245  16.987  1.00 47.48           C  
ATOM   3120  N   LYS A1411      -3.990 346.763  13.634  1.00 51.71           N  
ATOM   3121  CA  LYS A1411      -4.128 347.302  12.288  1.00 52.37           C  
ATOM   3122  C   LYS A1411      -3.041 346.696  11.381  1.00 56.02           C  
ATOM   3123  O   LYS A1411      -2.288 345.821  11.811  1.00 60.05           O  
ATOM   3124  CB  LYS A1411      -3.989 348.836  12.356  1.00 54.38           C  
ATOM   3125  CG  LYS A1411      -4.886 349.570  13.364  1.00 55.31           C  
ATOM   3126  CD  LYS A1411      -6.389 349.398  13.115  1.00 58.04           C  
ATOM   3127  CE  LYS A1411      -7.214 350.199  14.132  1.00 60.40           C  
ATOM   3128  NZ  LYS A1411      -8.653 350.151  13.831  1.00 63.66           N1+
ATOM   3129  N   ASP A1412      -2.990 347.172  10.126  1.00 58.90           N  
ATOM   3130  CA  ASP A1412      -2.054 346.739   9.083  1.00 55.59           C  
ATOM   3131  C   ASP A1412      -2.356 345.289   8.625  1.00 52.87           C  
ATOM   3132  O   ASP A1412      -1.442 344.542   8.279  1.00 53.94           O  
ATOM   3133  CB  ASP A1412      -0.572 346.972   9.515  1.00 55.11           C  
ATOM   3134  CG  ASP A1412       0.497 346.991   8.412  1.00 54.44           C  
ATOM   3135  OD1 ASP A1412       0.158 347.335   7.261  1.00 51.95           O  
ATOM   3136  OD2 ASP A1412       1.676 346.778   8.768  1.00 54.84           O1-
ATOM   3137  N   ARG A1413      -3.646 344.903   8.654  1.00 49.81           N  
ATOM   3138  CA  ARG A1413      -4.151 343.573   8.300  1.00 49.77           C  
ATOM   3139  C   ARG A1413      -4.420 343.440   6.788  1.00 52.39           C  
ATOM   3140  O   ARG A1413      -5.449 342.888   6.397  1.00 54.82           O  
ATOM   3141  CB  ARG A1413      -5.398 343.226   9.155  1.00 49.78           C  
ATOM   3142  CG  ARG A1413      -5.239 343.176  10.692  1.00 50.35           C  
ATOM   3143  CD  ARG A1413      -4.156 342.220  11.241  1.00 46.31           C  
ATOM   3144  NE  ARG A1413      -2.809 342.813  11.212  1.00 43.68           N  
ATOM   3145  CZ  ARG A1413      -1.618 342.215  11.380  1.00 44.93           C  
ATOM   3146  NH1 ARG A1413      -1.492 340.889  11.522  1.00 46.41           N1+
ATOM   3147  NH2 ARG A1413      -0.524 342.984  11.413  1.00 47.74           N1+
ATOM   3148  N   HIS A1414      -3.455 343.881   5.963  1.00 53.17           N  
ATOM   3149  CA  HIS A1414      -3.331 343.460   4.568  1.00 53.13           C  
ATOM   3150  C   HIS A1414      -2.737 342.038   4.498  1.00 55.83           C  
ATOM   3151  O   HIS A1414      -1.987 341.651   5.394  1.00 64.13           O  
ATOM   3152  CB  HIS A1414      -2.542 344.507   3.749  1.00 50.54           C  
ATOM   3153  CG  HIS A1414      -1.148 344.921   4.178  1.00 50.62           C  
ATOM   3154  CD2 HIS A1414      -0.366 345.968   3.739  1.00 52.81           C  
ATOM   3155  ND1 HIS A1414      -0.379 344.269   5.130  1.00 50.33           N  
ATOM   3156  CE1 HIS A1414       0.793 344.907   5.198  1.00 51.65           C  
ATOM   3157  NE2 HIS A1414       0.875 345.946   4.376  1.00 54.45           N  
ATOM   3158  N   ASN A1415      -3.119 341.285   3.452  1.00 53.27           N  
ATOM   3159  CA  ASN A1415      -2.949 339.826   3.307  1.00 55.21           C  
ATOM   3160  C   ASN A1415      -1.498 339.293   3.273  1.00 55.36           C  
ATOM   3161  O   ASN A1415      -1.328 338.074   3.242  1.00 57.26           O  
ATOM   3162  CB  ASN A1415      -3.740 339.326   2.072  1.00 57.81           C  
ATOM   3163  CG  ASN A1415      -5.232 339.679   2.113  1.00 61.81           C  
ATOM   3164  ND2 ASN A1415      -6.078 338.741   2.542  1.00 69.36           N  
ATOM   3165  OD1 ASN A1415      -5.619 340.788   1.754  1.00 60.37           O  
ATOM   3166  N   GLY A1416      -0.497 340.180   3.323  1.00 53.70           N  
ATOM   3167  CA  GLY A1416       0.906 339.815   3.525  1.00 53.15           C  
ATOM   3168  C   GLY A1416       1.180 339.479   5.004  1.00 52.33           C  
ATOM   3169  O   GLY A1416       2.008 338.617   5.284  1.00 48.46           O  
ATOM   3170  N   ASN A1417       0.465 340.133   5.933  1.00 53.88           N  
ATOM   3171  CA  ASN A1417       0.561 339.935   7.385  1.00 55.81           C  
ATOM   3172  C   ASN A1417      -0.429 338.879   7.909  1.00 57.22           C  
ATOM   3173  O   ASN A1417      -0.326 338.523   9.083  1.00 60.19           O  
ATOM   3174  CB  ASN A1417       0.358 341.288   8.108  1.00 58.96           C  
ATOM   3175  CG  ASN A1417       1.529 342.269   7.971  1.00 61.39           C  
ATOM   3176  ND2 ASN A1417       1.309 343.521   8.373  1.00 65.79           N  
ATOM   3177  OD1 ASN A1417       2.621 341.911   7.536  1.00 63.22           O  
ATOM   3178  N   LEU A1418      -1.334 338.373   7.054  1.00 52.52           N  
ATOM   3179  CA  LEU A1418      -2.159 337.198   7.335  1.00 48.50           C  
ATOM   3180  C   LEU A1418      -1.530 335.999   6.616  1.00 50.42           C  
ATOM   3181  O   LEU A1418      -1.126 336.121   5.463  1.00 53.36           O  
ATOM   3182  CB  LEU A1418      -3.622 337.414   6.885  1.00  0.00           C  
ATOM   3183  CG  LEU A1418      -4.415 338.391   7.785  1.00  0.00           C  
ATOM   3184  CD1 LEU A1418      -4.059 339.866   7.535  1.00  0.00           C  
ATOM   3185  CD2 LEU A1418      -5.936 338.166   7.690  1.00  0.00           C  
ATOM   3186  N   LEU A1419      -1.454 334.872   7.322  1.00 52.96           N  
ATOM   3187  CA  LEU A1419      -0.825 333.611   6.944  1.00 53.95           C  
ATOM   3188  C   LEU A1419      -1.847 332.472   7.045  1.00 54.35           C  
ATOM   3189  O   LEU A1419      -2.880 332.638   7.688  1.00 60.39           O  
ATOM   3190  CB  LEU A1419       0.350 333.345   7.913  1.00 51.78           C  
ATOM   3191  CG  LEU A1419       1.699 333.950   7.495  1.00 52.18           C  
ATOM   3192  CD1 LEU A1419       1.726 335.486   7.551  1.00 53.80           C  
ATOM   3193  CD2 LEU A1419       2.830 333.320   8.323  1.00 51.64           C  
ATOM   3194  N   LEU A1420      -1.535 331.328   6.429  1.00 53.78           N  
ATOM   3195  CA  LEU A1420      -2.385 330.136   6.408  1.00 54.46           C  
ATOM   3196  C   LEU A1420      -1.487 328.890   6.359  1.00 53.39           C  
ATOM   3197  O   LEU A1420      -0.653 328.802   5.457  1.00 55.94           O  
ATOM   3198  CB  LEU A1420      -3.377 330.250   5.221  1.00 54.97           C  
ATOM   3199  CG  LEU A1420      -4.299 329.034   4.974  1.00 58.79           C  
ATOM   3200  CD1 LEU A1420      -5.091 328.637   6.231  1.00 61.03           C  
ATOM   3201  CD2 LEU A1420      -5.237 329.283   3.774  1.00 58.65           C  
ATOM   3202  N   ASP A1421      -1.644 327.976   7.340  1.00 53.66           N  
ATOM   3203  CA  ASP A1421      -0.817 326.770   7.481  1.00 55.92           C  
ATOM   3204  C   ASP A1421      -1.449 325.547   6.781  1.00 57.70           C  
ATOM   3205  O   ASP A1421      -2.563 325.630   6.261  1.00 50.98           O  
ATOM   3206  CB  ASP A1421      -0.353 326.508   8.951  1.00 57.47           C  
ATOM   3207  CG  ASP A1421      -1.332 325.968  10.014  1.00 61.26           C  
ATOM   3208  OD1 ASP A1421      -2.394 325.411   9.664  1.00 68.32           O  
ATOM   3209  OD2 ASP A1421      -0.942 326.014  11.202  1.00 60.53           O1-
ATOM   3210  N   SER A1422      -0.702 324.429   6.797  1.00 62.35           N  
ATOM   3211  CA  SER A1422      -1.042 323.159   6.146  1.00 63.46           C  
ATOM   3212  C   SER A1422      -2.300 322.445   6.680  1.00 66.65           C  
ATOM   3213  O   SER A1422      -2.975 321.786   5.890  1.00 73.82           O  
ATOM   3214  CB  SER A1422       0.182 322.224   6.198  1.00  0.00           C  
ATOM   3215  OG  SER A1422       1.100 322.579   5.186  1.00  0.00           O  
ATOM   3216  N   ASP A1423      -2.612 322.604   7.979  1.00 64.77           N  
ATOM   3217  CA  ASP A1423      -3.834 322.077   8.604  1.00 58.69           C  
ATOM   3218  C   ASP A1423      -5.062 322.983   8.391  1.00 53.87           C  
ATOM   3219  O   ASP A1423      -6.159 322.564   8.751  1.00 44.76           O  
ATOM   3220  CB  ASP A1423      -3.663 321.771  10.115  1.00  0.00           C  
ATOM   3221  CG  ASP A1423      -2.649 320.680  10.498  1.00  0.00           C  
ATOM   3222  OD1 ASP A1423      -2.224 319.898   9.618  1.00  0.00           O  
ATOM   3223  OD2 ASP A1423      -2.389 320.586  11.718  1.00  0.00           O1-
ATOM   3224  N   GLY A1424      -4.882 324.176   7.803  1.00 53.77           N  
ATOM   3225  CA  GLY A1424      -5.970 325.086   7.457  1.00 53.85           C  
ATOM   3226  C   GLY A1424      -6.181 326.182   8.509  1.00 51.91           C  
ATOM   3227  O   GLY A1424      -7.114 326.965   8.348  1.00 48.22           O  
ATOM   3228  N   HIS A1425      -5.331 326.284   9.548  1.00 52.67           N  
ATOM   3229  CA  HIS A1425      -5.362 327.399  10.494  1.00 53.54           C  
ATOM   3230  C   HIS A1425      -4.777 328.660   9.838  1.00 50.97           C  
ATOM   3231  O   HIS A1425      -3.653 328.612   9.339  1.00 49.02           O  
ATOM   3232  CB  HIS A1425      -4.539 327.097  11.763  1.00 53.82           C  
ATOM   3233  CG  HIS A1425      -4.756 325.774  12.454  1.00 53.79           C  
ATOM   3234  CD2 HIS A1425      -5.736 325.345  13.329  1.00 53.01           C  
ATOM   3235  ND1 HIS A1425      -3.803 324.771  12.395  1.00 52.77           N1+
ATOM   3236  CE1 HIS A1425      -4.235 323.768  13.155  1.00 54.37           C  
ATOM   3237  NE2 HIS A1425      -5.392 324.066  13.742  1.00 54.36           N  
ATOM   3238  N   LEU A1426      -5.506 329.780   9.935  1.00 49.54           N  
ATOM   3239  CA  LEU A1426      -4.982 331.130   9.736  1.00 48.11           C  
ATOM   3240  C   LEU A1426      -3.951 331.446  10.836  1.00 46.43           C  
ATOM   3241  O   LEU A1426      -4.112 330.981  11.961  1.00 40.57           O  
ATOM   3242  CB  LEU A1426      -6.161 332.132   9.785  1.00  0.00           C  
ATOM   3243  CG  LEU A1426      -5.837 333.606   9.408  1.00  0.00           C  
ATOM   3244  CD1 LEU A1426      -5.753 333.818   7.880  1.00  0.00           C  
ATOM   3245  CD2 LEU A1426      -6.803 334.599  10.085  1.00  0.00           C  
ATOM   3246  N   ILE A1427      -2.943 332.254  10.506  1.00 47.89           N  
ATOM   3247  CA  ILE A1427      -1.992 332.853  11.438  1.00 48.85           C  
ATOM   3248  C   ILE A1427      -1.874 334.355  11.111  1.00 49.75           C  
ATOM   3249  O   ILE A1427      -2.067 334.735   9.956  1.00 56.83           O  
ATOM   3250  CB  ILE A1427      -0.600 332.127  11.382  1.00 48.86           C  
ATOM   3251  CG1 ILE A1427      -0.659 330.782  12.149  1.00 50.88           C  
ATOM   3252  CG2 ILE A1427       0.616 332.934  11.896  1.00 49.93           C  
ATOM   3253  CD1 ILE A1427      -1.049 329.569  11.289  1.00 53.75           C  
ATOM   3254  N   HIS A1428      -1.534 335.173  12.113  1.00 45.91           N  
ATOM   3255  CA  HIS A1428      -1.144 336.572  11.931  1.00 42.43           C  
ATOM   3256  C   HIS A1428       0.337 336.714  12.291  1.00 44.21           C  
ATOM   3257  O   HIS A1428       0.793 336.078  13.244  1.00 37.37           O  
ATOM   3258  CB  HIS A1428      -1.964 337.490  12.857  1.00 40.85           C  
ATOM   3259  CG  HIS A1428      -3.376 337.826  12.450  1.00 40.77           C  
ATOM   3260  CD2 HIS A1428      -4.211 338.761  13.029  1.00 44.46           C  
ATOM   3261  ND1 HIS A1428      -4.059 337.210  11.396  1.00 40.39           N  
ATOM   3262  CE1 HIS A1428      -5.255 337.782  11.384  1.00 41.53           C  
ATOM   3263  NE2 HIS A1428      -5.400 338.708  12.331  1.00 44.30           N  
ATOM   3264  N   ILE A1429       1.040 337.581  11.564  1.00 49.41           N  
ATOM   3265  CA  ILE A1429       2.393 338.004  11.902  1.00 53.65           C  
ATOM   3266  C   ILE A1429       2.437 339.529  12.075  1.00 57.00           C  
ATOM   3267  O   ILE A1429       1.509 340.224  11.650  1.00 70.32           O  
ATOM   3268  CB  ILE A1429       3.412 337.615  10.790  1.00 52.73           C  
ATOM   3269  CG1 ILE A1429       3.165 338.276   9.410  1.00 51.96           C  
ATOM   3270  CG2 ILE A1429       3.547 336.087  10.681  1.00 54.84           C  
ATOM   3271  CD1 ILE A1429       4.359 338.203   8.448  1.00 50.24           C  
ATOM   3272  N   ASP A1430       3.563 339.996  12.629  1.00 56.47           N  
ATOM   3273  CA  ASP A1430       4.030 341.380  12.638  1.00 62.48           C  
ATOM   3274  C   ASP A1430       3.013 342.309  13.323  1.00 58.03           C  
ATOM   3275  O   ASP A1430       2.332 343.096  12.664  1.00 63.74           O  
ATOM   3276  CB  ASP A1430       4.464 341.856  11.223  1.00 69.23           C  
ATOM   3277  CG  ASP A1430       5.265 343.170  11.143  1.00 72.39           C  
ATOM   3278  OD1 ASP A1430       5.889 343.569  12.152  1.00 77.77           O  
ATOM   3279  OD2 ASP A1430       5.382 343.680  10.009  1.00 76.66           O1-
ATOM   3280  N   TYR A1431       2.930 342.202  14.654  1.00 55.06           N  
ATOM   3281  CA  TYR A1431       2.057 342.985  15.538  1.00 53.62           C  
ATOM   3282  C   TYR A1431       2.559 344.437  15.725  1.00 55.90           C  
ATOM   3283  O   TYR A1431       2.585 344.984  16.833  1.00 53.68           O  
ATOM   3284  CB  TYR A1431       1.823 342.213  16.857  1.00  0.00           C  
ATOM   3285  CG  TYR A1431       1.250 340.816  16.642  1.00  0.00           C  
ATOM   3286  CD1 TYR A1431       2.109 339.697  16.596  1.00  0.00           C  
ATOM   3287  CD2 TYR A1431      -0.134 340.631  16.429  1.00  0.00           C  
ATOM   3288  CE1 TYR A1431       1.610 338.423  16.268  1.00  0.00           C  
ATOM   3289  CE2 TYR A1431      -0.641 339.349  16.134  1.00  0.00           C  
ATOM   3290  CZ  TYR A1431       0.234 338.249  16.028  1.00  0.00           C  
ATOM   3291  OH  TYR A1431      -0.247 337.022  15.679  1.00  0.00           O  
ATOM   3292  N   GLY A1432       2.915 345.058  14.596  1.00 58.16           N  
ATOM   3293  CA  GLY A1432       3.030 346.493  14.414  1.00 55.38           C  
ATOM   3294  C   GLY A1432       1.604 347.052  14.338  1.00 51.60           C  
ATOM   3295  O   GLY A1432       0.669 346.349  13.956  1.00 57.69           O  
ATOM   3296  N   PHE A1433       1.437 348.330  14.697  1.00 48.56           N  
ATOM   3297  CA  PHE A1433       0.154 349.038  14.656  1.00 52.85           C  
ATOM   3298  C   PHE A1433      -0.928 348.443  15.578  1.00 50.79           C  
ATOM   3299  O   PHE A1433      -2.095 348.404  15.193  1.00 48.12           O  
ATOM   3300  CB  PHE A1433      -0.337 349.256  13.212  1.00 51.23           C  
ATOM   3301  CG  PHE A1433       0.657 349.953  12.316  1.00 55.50           C  
ATOM   3302  CD1 PHE A1433       0.780 351.355  12.369  1.00 57.71           C  
ATOM   3303  CD2 PHE A1433       1.592 349.201  11.578  1.00 56.28           C  
ATOM   3304  CE1 PHE A1433       1.777 351.981  11.643  1.00 57.84           C  
ATOM   3305  CE2 PHE A1433       2.593 349.846  10.874  1.00 54.69           C  
ATOM   3306  CZ  PHE A1433       2.676 351.232  10.893  1.00 54.60           C  
ATOM   3307  N   MET A1434      -0.526 348.012  16.787  1.00 51.61           N  
ATOM   3308  CA  MET A1434      -1.449 347.613  17.848  1.00 51.05           C  
ATOM   3309  C   MET A1434      -1.691 348.789  18.809  1.00 52.06           C  
ATOM   3310  O   MET A1434      -0.844 349.673  18.950  1.00 48.42           O  
ATOM   3311  CB  MET A1434      -0.931 346.339  18.554  1.00  0.00           C  
ATOM   3312  CG  MET A1434       0.184 346.519  19.598  1.00  0.00           C  
ATOM   3313  SD  MET A1434       0.653 344.961  20.391  1.00  0.00           S  
ATOM   3314  CE  MET A1434       1.812 345.579  21.636  1.00  0.00           C  
ATOM   3315  N   LEU A1435      -2.851 348.732  19.477  1.00 53.22           N  
ATOM   3316  CA  LEU A1435      -3.364 349.646  20.494  1.00 50.48           C  
ATOM   3317  C   LEU A1435      -3.608 351.035  19.882  1.00 48.43           C  
ATOM   3318  O   LEU A1435      -4.387 351.129  18.933  1.00 49.05           O  
ATOM   3319  CB  LEU A1435      -2.476 349.609  21.766  1.00 48.75           C  
ATOM   3320  CG  LEU A1435      -2.438 348.233  22.472  1.00 48.36           C  
ATOM   3321  CD1 LEU A1435      -1.256 348.149  23.452  1.00 51.03           C  
ATOM   3322  CD2 LEU A1435      -3.773 347.911  23.176  1.00 48.46           C  
ATOM   3323  N   THR A1436      -2.960 352.079  20.417  1.00 53.45           N  
ATOM   3324  CA  THR A1436      -3.044 353.448  19.903  1.00 62.98           C  
ATOM   3325  C   THR A1436      -2.340 353.679  18.556  1.00 69.54           C  
ATOM   3326  O   THR A1436      -2.712 354.626  17.862  1.00 71.75           O  
ATOM   3327  CB  THR A1436      -2.442 354.443  20.916  1.00  0.00           C  
ATOM   3328  CG2 THR A1436      -0.971 354.232  21.230  1.00  0.00           C  
ATOM   3329  OG1 THR A1436      -2.506 355.784  20.471  1.00  0.00           O  
ATOM   3330  N   ASN A1437      -1.336 352.844  18.228  1.00 79.49           N  
ATOM   3331  CA  ASN A1437      -0.486 353.015  17.054  1.00 81.68           C  
ATOM   3332  C   ASN A1437      -1.314 353.024  15.756  1.00 96.10           C  
ATOM   3333  O   ASN A1437      -1.944 352.030  15.396  1.00101.36           O  
ATOM   3334  CB  ASN A1437       0.633 351.954  17.051  1.00  0.00           C  
ATOM   3335  CG  ASN A1437       1.732 352.172  15.997  1.00  0.00           C  
ATOM   3336  ND2 ASN A1437       2.682 351.238  15.928  1.00  0.00           N  
ATOM   3337  OD1 ASN A1437       1.739 353.153  15.257  1.00  0.00           O  
ATOM   3338  N   SER A1438      -1.280 354.201  15.125  1.00107.09           N  
ATOM   3339  CA  SER A1438      -1.946 354.586  13.894  1.00106.24           C  
ATOM   3340  C   SER A1438      -0.906 355.445  13.140  1.00101.12           C  
ATOM   3341  O   SER A1438      -0.194 356.212  13.794  1.00 97.23           O  
ATOM   3342  CB  SER A1438      -3.217 355.369  14.299  1.00102.39           C  
ATOM   3343  OG  SER A1438      -3.985 355.771  13.184  1.00 94.62           O  
ATOM   3344  N   PRO A1439      -0.766 355.254  11.808  1.00  9.10           N  
ATOM   3345  CA  PRO A1439       0.378 355.765  11.027  1.00 28.44           C  
ATOM   3346  C   PRO A1439       0.531 357.296  11.049  1.00 13.75           C  
ATOM   3347  O   PRO A1439      -0.363 358.005  10.588  1.00 20.17           O  
ATOM   3348  CB  PRO A1439       0.102 355.251   9.602  1.00  0.00           C  
ATOM   3349  CG  PRO A1439      -1.402 355.095   9.549  1.00  0.00           C  
ATOM   3350  CD  PRO A1439      -1.700 354.544  10.938  1.00  0.00           C  
ATOM   3351  N   GLY A1440       1.667 357.760  11.590  1.00 23.19           N  
ATOM   3352  CA  GLY A1440       2.013 359.179  11.633  1.00 31.60           C  
ATOM   3353  C   GLY A1440       3.533 359.405  11.565  1.00 16.40           C  
ATOM   3354  O   GLY A1440       3.950 360.560  11.513  1.00 21.95           O  
ATOM   3355  N   ASN A1441       4.360 358.343  11.578  1.00 25.22           N  
ATOM   3356  CA  ASN A1441       5.824 358.426  11.629  1.00 20.59           C  
ATOM   3357  C   ASN A1441       6.429 357.082  11.166  1.00 44.95           C  
ATOM   3358  O   ASN A1441       7.301 356.536  11.843  1.00 26.41           O  
ATOM   3359  CB  ASN A1441       6.284 358.828  13.064  1.00  0.00           C  
ATOM   3360  CG  ASN A1441       7.592 359.625  13.097  1.00  0.00           C  
ATOM   3361  ND2 ASN A1441       8.729 358.937  12.975  1.00  0.00           N  
ATOM   3362  OD1 ASN A1441       7.580 360.844  13.247  1.00  0.00           O  
ATOM   3363  N   VAL A1442       5.901 356.531  10.058  1.00 51.33           N  
ATOM   3364  CA  VAL A1442       6.063 355.119   9.691  1.00  8.59           C  
ATOM   3365  C   VAL A1442       6.244 354.923   8.164  1.00 21.73           C  
ATOM   3366  O   VAL A1442       6.706 355.842   7.488  1.00 16.67           O  
ATOM   3367  CB  VAL A1442       4.862 354.281  10.226  1.00  0.00           C  
ATOM   3368  CG1 VAL A1442       4.768 354.296  11.765  1.00  0.00           C  
ATOM   3369  CG2 VAL A1442       3.516 354.674   9.584  1.00  0.00           C  
ATOM   3370  N   ASN A1443       5.934 353.710   7.666  1.00 16.15           N  
ATOM   3371  CA  ASN A1443       6.141 353.251   6.291  1.00  7.87           C  
ATOM   3372  C   ASN A1443       4.915 352.481   5.752  1.00 28.97           C  
ATOM   3373  O   ASN A1443       4.598 352.626   4.572  1.00 18.78           O  
ATOM   3374  CB  ASN A1443       7.442 352.403   6.292  1.00  0.00           C  
ATOM   3375  CG  ASN A1443       7.749 351.664   4.984  1.00  0.00           C  
ATOM   3376  ND2 ASN A1443       8.183 352.399   3.959  1.00  0.00           N  
ATOM   3377  OD1 ASN A1443       7.600 350.447   4.904  1.00  0.00           O  
ATOM   3378  N   PHE A1444       4.286 351.652   6.601  1.00  9.54           N  
ATOM   3379  CA  PHE A1444       3.322 350.618   6.207  1.00 11.78           C  
ATOM   3380  C   PHE A1444       1.881 351.156   6.085  1.00 13.81           C  
ATOM   3381  O   PHE A1444       1.653 352.361   6.202  1.00 23.44           O  
ATOM   3382  CB  PHE A1444       3.403 349.471   7.238  1.00  0.00           C  
ATOM   3383  CG  PHE A1444       4.806 348.955   7.516  1.00  0.00           C  
ATOM   3384  CD1 PHE A1444       5.578 349.515   8.558  1.00  0.00           C  
ATOM   3385  CD2 PHE A1444       5.416 348.048   6.626  1.00  0.00           C  
ATOM   3386  CE1 PHE A1444       6.898 349.126   8.733  1.00  0.00           C  
ATOM   3387  CE2 PHE A1444       6.739 347.672   6.817  1.00  0.00           C  
ATOM   3388  CZ  PHE A1444       7.475 348.205   7.868  1.00  0.00           C  
ATOM   3389  N   GLU A1445       0.931 350.231   5.851  1.00  3.74           N  
ATOM   3390  CA  GLU A1445      -0.511 350.484   5.765  1.00 14.07           C  
ATOM   3391  C   GLU A1445      -1.153 350.460   7.181  1.00 14.42           C  
ATOM   3392  O   GLU A1445      -0.434 350.671   8.161  1.00 11.46           O  
ATOM   3393  CB  GLU A1445      -1.087 349.483   4.733  1.00  0.00           C  
ATOM   3394  CG  GLU A1445      -2.432 349.909   4.088  1.00  0.00           C  
ATOM   3395  CD  GLU A1445      -3.699 349.155   4.515  1.00  0.00           C  
ATOM   3396  OE1 GLU A1445      -4.784 349.697   4.215  1.00  0.00           O  
ATOM   3397  OE2 GLU A1445      -3.595 348.084   5.151  1.00  0.00           O1-
ATOM   3398  N   THR A1446      -2.486 350.285   7.294  1.00 17.69           N  
ATOM   3399  CA  THR A1446      -3.212 350.523   8.554  1.00 11.38           C  
ATOM   3400  C   THR A1446      -4.653 349.944   8.627  1.00 10.71           C  
ATOM   3401  O   THR A1446      -5.396 350.305   9.543  1.00 17.06           O  
ATOM   3402  CB  THR A1446      -3.235 352.048   8.885  1.00  0.00           C  
ATOM   3403  CG2 THR A1446      -4.018 352.897   7.863  1.00  0.00           C  
ATOM   3404  OG1 THR A1446      -3.765 352.334  10.167  1.00  0.00           O  
ATOM   3405  N   SER A1447      -5.068 349.055   7.709  1.00 85.06           N  
ATOM   3406  CA  SER A1447      -6.434 348.511   7.734  1.00 86.14           C  
ATOM   3407  C   SER A1447      -6.680 347.581   8.945  1.00 86.21           C  
ATOM   3408  O   SER A1447      -5.819 346.749   9.228  1.00 75.92           O  
ATOM   3409  CB  SER A1447      -6.741 347.742   6.435  1.00 87.33           C  
ATOM   3410  OG  SER A1447      -7.250 348.624   5.456  1.00 87.53           O  
ATOM   3411  N   PRO A1448      -7.854 347.690   9.611  1.00 88.73           N  
ATOM   3412  CA  PRO A1448      -8.273 346.700  10.624  1.00 90.97           C  
ATOM   3413  C   PRO A1448      -8.588 345.322  10.007  1.00 88.97           C  
ATOM   3414  O   PRO A1448      -8.610 345.192   8.781  1.00 91.67           O  
ATOM   3415  CB  PRO A1448      -9.522 347.345  11.245  1.00  0.00           C  
ATOM   3416  CG  PRO A1448     -10.131 348.163  10.120  1.00  0.00           C  
ATOM   3417  CD  PRO A1448      -8.909 348.679   9.368  1.00  0.00           C  
ATOM   3418  N   PHE A1449      -8.831 344.324  10.876  1.00 84.37           N  
ATOM   3419  CA  PHE A1449      -9.205 342.957  10.497  1.00 85.99           C  
ATOM   3420  C   PHE A1449     -10.402 342.918   9.534  1.00 85.75           C  
ATOM   3421  O   PHE A1449     -11.460 343.469   9.848  1.00 83.69           O  
ATOM   3422  CB  PHE A1449      -9.455 342.111  11.762  1.00 91.05           C  
ATOM   3423  CG  PHE A1449      -9.847 340.656  11.536  1.00 93.54           C  
ATOM   3424  CD1 PHE A1449     -11.188 340.301  11.270  1.00 97.13           C  
ATOM   3425  CD2 PHE A1449      -8.846 339.667  11.432  1.00 94.45           C  
ATOM   3426  CE1 PHE A1449     -11.512 338.987  10.957  1.00 95.67           C  
ATOM   3427  CE2 PHE A1449      -9.193 338.352  11.146  1.00 89.14           C  
ATOM   3428  CZ  PHE A1449     -10.520 338.015  10.911  1.00 88.07           C  
ATOM   3429  N   LYS A1450     -10.181 342.275   8.382  1.00 80.75           N  
ATOM   3430  CA  LYS A1450     -11.156 342.152   7.310  1.00 80.35           C  
ATOM   3431  C   LYS A1450     -11.683 340.716   7.293  1.00 73.49           C  
ATOM   3432  O   LYS A1450     -10.913 339.778   7.514  1.00 67.62           O  
ATOM   3433  CB  LYS A1450     -10.458 342.469   5.965  1.00 92.65           C  
ATOM   3434  CG  LYS A1450     -11.306 343.316   4.996  1.00104.27           C  
ATOM   3435  CD  LYS A1450     -10.894 344.798   4.999  1.00111.95           C  
ATOM   3436  CE  LYS A1450     -11.115 345.514   6.344  1.00119.30           C  
ATOM   3437  NZ  LYS A1450     -10.555 346.876   6.327  1.00121.07           N1+
ATOM   3438  N   LEU A1451     -12.964 340.580   6.940  1.00 70.20           N  
ATOM   3439  CA  LEU A1451     -13.559 339.310   6.566  1.00 65.66           C  
ATOM   3440  C   LEU A1451     -14.025 339.464   5.117  1.00 68.84           C  
ATOM   3441  O   LEU A1451     -15.196 339.741   4.860  1.00 72.62           O  
ATOM   3442  CB  LEU A1451     -14.667 338.925   7.568  1.00 62.39           C  
ATOM   3443  CG  LEU A1451     -15.027 337.426   7.533  1.00 62.83           C  
ATOM   3444  CD1 LEU A1451     -13.882 336.532   8.058  1.00 62.35           C  
ATOM   3445  CD2 LEU A1451     -16.325 337.157   8.304  1.00 66.24           C  
ATOM   3446  N   THR A1452     -13.061 339.304   4.196  1.00 66.51           N  
ATOM   3447  CA  THR A1452     -13.269 339.276   2.748  1.00 65.79           C  
ATOM   3448  C   THR A1452     -14.197 338.111   2.349  1.00 67.26           C  
ATOM   3449  O   THR A1452     -14.269 337.117   3.078  1.00 64.20           O  
ATOM   3450  CB  THR A1452     -11.909 339.102   2.009  1.00 65.83           C  
ATOM   3451  CG2 THR A1452     -10.856 340.156   2.392  1.00 62.46           C  
ATOM   3452  OG1 THR A1452     -11.346 337.810   2.165  1.00 61.14           O  
ATOM   3453  N   GLN A1453     -14.883 338.236   1.196  1.00 73.12           N  
ATOM   3454  CA  GLN A1453     -15.781 337.183   0.704  1.00 73.59           C  
ATOM   3455  C   GLN A1453     -15.035 335.867   0.418  1.00 68.56           C  
ATOM   3456  O   GLN A1453     -15.644 334.816   0.545  1.00 73.99           O  
ATOM   3457  CB  GLN A1453     -16.625 337.669  -0.500  1.00  0.00           C  
ATOM   3458  CG  GLN A1453     -16.031 337.460  -1.912  1.00  0.00           C  
ATOM   3459  CD  GLN A1453     -17.048 337.818  -2.995  1.00  0.00           C  
ATOM   3460  NE2 GLN A1453     -17.768 336.815  -3.505  1.00  0.00           N  
ATOM   3461  OE1 GLN A1453     -17.184 338.981  -3.364  1.00  0.00           O  
ATOM   3462  N   GLU A1454     -13.737 335.946   0.088  1.00 61.32           N  
ATOM   3463  CA  GLU A1454     -12.852 334.812  -0.149  1.00 63.84           C  
ATOM   3464  C   GLU A1454     -12.645 333.931   1.106  1.00 64.61           C  
ATOM   3465  O   GLU A1454     -12.619 332.706   0.978  1.00 64.20           O  
ATOM   3466  CB  GLU A1454     -11.529 335.380  -0.682  1.00 70.32           C  
ATOM   3467  CG  GLU A1454     -10.576 334.311  -1.243  1.00 77.84           C  
ATOM   3468  CD  GLU A1454      -9.189 334.852  -1.598  1.00 82.72           C  
ATOM   3469  OE1 GLU A1454      -8.649 335.659  -0.807  1.00 94.29           O  
ATOM   3470  OE2 GLU A1454      -8.667 334.419  -2.647  1.00 92.07           O1-
ATOM   3471  N   TYR A1455     -12.552 334.563   2.292  1.00 60.91           N  
ATOM   3472  CA  TYR A1455     -12.565 333.882   3.592  1.00 54.07           C  
ATOM   3473  C   TYR A1455     -13.945 333.294   3.909  1.00 54.78           C  
ATOM   3474  O   TYR A1455     -14.020 332.182   4.425  1.00 59.63           O  
ATOM   3475  CB  TYR A1455     -12.146 334.851   4.721  1.00  0.00           C  
ATOM   3476  CG  TYR A1455     -10.738 335.427   4.685  1.00  0.00           C  
ATOM   3477  CD1 TYR A1455      -9.706 334.822   3.934  1.00  0.00           C  
ATOM   3478  CD2 TYR A1455     -10.446 336.564   5.468  1.00  0.00           C  
ATOM   3479  CE1 TYR A1455      -8.397 335.329   3.991  1.00  0.00           C  
ATOM   3480  CE2 TYR A1455      -9.135 337.076   5.523  1.00  0.00           C  
ATOM   3481  CZ  TYR A1455      -8.107 336.450   4.791  1.00  0.00           C  
ATOM   3482  OH  TYR A1455      -6.829 336.918   4.858  1.00  0.00           O  
ATOM   3483  N   LEU A1456     -15.005 334.042   3.564  1.00 52.96           N  
ATOM   3484  CA  LEU A1456     -16.402 333.657   3.735  1.00 56.60           C  
ATOM   3485  C   LEU A1456     -16.794 332.417   2.909  1.00 58.17           C  
ATOM   3486  O   LEU A1456     -17.558 331.592   3.404  1.00 55.33           O  
ATOM   3487  CB  LEU A1456     -17.281 334.882   3.393  1.00  0.00           C  
ATOM   3488  CG  LEU A1456     -18.606 334.951   4.164  1.00  0.00           C  
ATOM   3489  CD1 LEU A1456     -18.336 335.138   5.666  1.00  0.00           C  
ATOM   3490  CD2 LEU A1456     -19.510 336.062   3.600  1.00  0.00           C  
ATOM   3491  N   ASP A1457     -16.217 332.291   1.700  1.00 66.29           N  
ATOM   3492  CA  ASP A1457     -16.353 331.156   0.784  1.00 72.27           C  
ATOM   3493  C   ASP A1457     -15.731 329.863   1.340  1.00 68.54           C  
ATOM   3494  O   ASP A1457     -16.348 328.809   1.179  1.00 75.07           O  
ATOM   3495  CB  ASP A1457     -15.800 331.454  -0.638  1.00 72.89           C  
ATOM   3496  CG  ASP A1457     -16.451 332.626  -1.400  1.00 72.54           C  
ATOM   3497  OD1 ASP A1457     -17.635 332.938  -1.135  1.00 73.59           O  
ATOM   3498  OD2 ASP A1457     -15.788 333.119  -2.340  1.00 67.03           O1-
ATOM   3499  N   ILE A1458     -14.573 329.952   2.027  1.00 54.60           N  
ATOM   3500  CA  ILE A1458     -13.982 328.822   2.764  1.00 47.69           C  
ATOM   3501  C   ILE A1458     -14.861 328.368   3.946  1.00 49.18           C  
ATOM   3502  O   ILE A1458     -15.002 327.163   4.153  1.00 53.71           O  
ATOM   3503  CB  ILE A1458     -12.531 329.101   3.270  1.00  0.00           C  
ATOM   3504  CG1 ILE A1458     -11.562 329.123   2.072  1.00  0.00           C  
ATOM   3505  CG2 ILE A1458     -12.021 328.099   4.342  1.00  0.00           C  
ATOM   3506  CD1 ILE A1458     -10.158 329.647   2.392  1.00  0.00           C  
ATOM   3507  N   MET A1459     -15.469 329.332   4.662  1.00 52.25           N  
ATOM   3508  CA  MET A1459     -16.444 329.088   5.731  1.00 53.00           C  
ATOM   3509  C   MET A1459     -17.819 328.595   5.232  1.00 53.61           C  
ATOM   3510  O   MET A1459     -18.694 328.384   6.069  1.00 54.73           O  
ATOM   3511  CB  MET A1459     -16.610 330.349   6.603  1.00 57.49           C  
ATOM   3512  CG  MET A1459     -15.326 330.808   7.300  1.00 57.80           C  
ATOM   3513  SD  MET A1459     -15.581 332.249   8.363  1.00 57.20           S  
ATOM   3514  CE  MET A1459     -13.855 332.682   8.680  1.00 61.56           C  
ATOM   3515  N   ASP A1460     -17.975 328.403   3.907  1.00 54.22           N  
ATOM   3516  CA  ASP A1460     -19.122 327.798   3.224  1.00 53.27           C  
ATOM   3517  C   ASP A1460     -20.291 328.796   2.975  1.00 51.51           C  
ATOM   3518  O   ASP A1460     -21.360 328.385   2.527  1.00 54.81           O  
ATOM   3519  CB  ASP A1460     -19.496 326.422   3.859  1.00  0.00           C  
ATOM   3520  CG  ASP A1460     -20.496 325.517   3.128  1.00  0.00           C  
ATOM   3521  OD1 ASP A1460     -20.376 325.396   1.888  1.00  0.00           O  
ATOM   3522  OD2 ASP A1460     -21.274 324.846   3.842  1.00  0.00           O1-
ATOM   3523  N   GLY A1461     -20.053 330.103   3.194  1.00 47.02           N  
ATOM   3524  CA  GLY A1461     -20.942 331.201   2.799  1.00 47.13           C  
ATOM   3525  C   GLY A1461     -21.714 331.792   3.988  1.00 49.54           C  
ATOM   3526  O   GLY A1461     -21.636 331.300   5.113  1.00 58.50           O  
ATOM   3527  N   GLU A1462     -22.469 332.871   3.700  1.00 55.36           N  
ATOM   3528  CA  GLU A1462     -23.281 333.677   4.629  1.00 58.64           C  
ATOM   3529  C   GLU A1462     -24.321 332.885   5.441  1.00 62.30           C  
ATOM   3530  O   GLU A1462     -24.535 333.164   6.620  1.00 68.80           O  
ATOM   3531  CB  GLU A1462     -24.039 334.762   3.840  1.00  0.00           C  
ATOM   3532  CG  GLU A1462     -23.136 335.726   3.052  1.00  0.00           C  
ATOM   3533  CD  GLU A1462     -23.896 336.870   2.367  1.00  0.00           C  
ATOM   3534  OE1 GLU A1462     -23.300 337.966   2.294  1.00  0.00           O  
ATOM   3535  OE2 GLU A1462     -25.046 336.648   1.920  1.00  0.00           O1-
ATOM   3536  N   LYS A1463     -24.966 331.937   4.755  1.00 69.40           N  
ATOM   3537  CA  LYS A1463     -26.073 331.119   5.237  1.00 81.05           C  
ATOM   3538  C   LYS A1463     -25.621 329.817   5.923  1.00 72.70           C  
ATOM   3539  O   LYS A1463     -26.480 329.099   6.431  1.00 66.94           O  
ATOM   3540  CB  LYS A1463     -27.002 330.851   4.031  1.00  0.00           C  
ATOM   3541  CG  LYS A1463     -26.318 330.178   2.821  1.00  0.00           C  
ATOM   3542  CD  LYS A1463     -27.246 330.061   1.606  1.00  0.00           C  
ATOM   3543  CE  LYS A1463     -26.504 329.543   0.363  1.00  0.00           C  
ATOM   3544  NZ  LYS A1463     -27.402 329.417  -0.798  1.00  0.00           N1+
ATOM   3545  N   SER A1464     -24.309 329.518   5.915  1.00 65.22           N  
ATOM   3546  CA  SER A1464     -23.750 328.278   6.449  1.00 61.89           C  
ATOM   3547  C   SER A1464     -23.778 328.211   7.984  1.00 66.41           C  
ATOM   3548  O   SER A1464     -23.556 329.224   8.645  1.00 71.59           O  
ATOM   3549  CB  SER A1464     -22.309 328.125   5.939  1.00  0.00           C  
ATOM   3550  OG  SER A1464     -21.758 326.891   6.346  1.00  0.00           O  
ATOM   3551  N   ASP A1465     -23.941 326.978   8.493  1.00 66.74           N  
ATOM   3552  CA  ASP A1465     -23.770 326.595   9.899  1.00 65.94           C  
ATOM   3553  C   ASP A1465     -22.345 326.841  10.422  1.00 61.34           C  
ATOM   3554  O   ASP A1465     -22.198 327.204  11.585  1.00 63.39           O  
ATOM   3555  CB  ASP A1465     -24.126 325.110  10.164  1.00 68.98           C  
ATOM   3556  CG  ASP A1465     -25.536 324.654   9.756  1.00 71.82           C  
ATOM   3557  OD1 ASP A1465     -26.455 325.501   9.707  1.00 79.74           O  
ATOM   3558  OD2 ASP A1465     -25.704 323.421   9.631  1.00 64.89           O1-
ATOM   3559  N   ASN A1466     -21.334 326.649   9.558  1.00 57.28           N  
ATOM   3560  CA  ASN A1466     -19.916 326.898   9.833  1.00 60.40           C  
ATOM   3561  C   ASN A1466     -19.607 328.389  10.046  1.00 61.53           C  
ATOM   3562  O   ASN A1466     -18.757 328.696  10.882  1.00 68.93           O  
ATOM   3563  CB  ASN A1466     -19.101 326.310   8.656  1.00  0.00           C  
ATOM   3564  CG  ASN A1466     -18.779 324.813   8.774  1.00  0.00           C  
ATOM   3565  ND2 ASN A1466     -18.175 324.253   7.725  1.00  0.00           N  
ATOM   3566  OD1 ASN A1466     -19.045 324.169   9.787  1.00  0.00           O  
ATOM   3567  N   TYR A1467     -20.316 329.280   9.334  1.00 58.68           N  
ATOM   3568  CA  TYR A1467     -20.202 330.725   9.518  1.00 59.30           C  
ATOM   3569  C   TYR A1467     -21.142 331.273  10.611  1.00 55.41           C  
ATOM   3570  O   TYR A1467     -20.819 332.301  11.202  1.00 59.84           O  
ATOM   3571  CB  TYR A1467     -20.375 331.435   8.169  1.00  0.00           C  
ATOM   3572  CG  TYR A1467     -20.292 332.950   8.230  1.00  0.00           C  
ATOM   3573  CD1 TYR A1467     -19.214 333.601   8.869  1.00  0.00           C  
ATOM   3574  CD2 TYR A1467     -21.323 333.715   7.664  1.00  0.00           C  
ATOM   3575  CE1 TYR A1467     -19.180 335.007   8.938  1.00  0.00           C  
ATOM   3576  CE2 TYR A1467     -21.272 335.120   7.690  1.00  0.00           C  
ATOM   3577  CZ  TYR A1467     -20.194 335.766   8.320  1.00  0.00           C  
ATOM   3578  OH  TYR A1467     -20.117 337.124   8.287  1.00  0.00           O  
ATOM   3579  N   GLU A1468     -22.243 330.576  10.941  1.00 50.85           N  
ATOM   3580  CA  GLU A1468     -22.965 330.830  12.191  1.00 51.80           C  
ATOM   3581  C   GLU A1468     -22.102 330.464  13.405  1.00 52.74           C  
ATOM   3582  O   GLU A1468     -22.042 331.253  14.342  1.00 55.81           O  
ATOM   3583  CB  GLU A1468     -24.309 330.089  12.241  1.00  0.00           C  
ATOM   3584  CG  GLU A1468     -25.371 330.676  11.298  1.00  0.00           C  
ATOM   3585  CD  GLU A1468     -26.707 329.947  11.460  1.00  0.00           C  
ATOM   3586  OE1 GLU A1468     -27.394 330.226  12.469  1.00  0.00           O  
ATOM   3587  OE2 GLU A1468     -27.013 329.109  10.585  1.00  0.00           O1-
ATOM   3588  N   TYR A1469     -21.403 329.317  13.330  1.00 52.17           N  
ATOM   3589  CA  TYR A1469     -20.445 328.840  14.326  1.00 51.39           C  
ATOM   3590  C   TYR A1469     -19.235 329.768  14.519  1.00 49.97           C  
ATOM   3591  O   TYR A1469     -18.728 329.845  15.634  1.00 52.47           O  
ATOM   3592  CB  TYR A1469     -20.048 327.381  14.021  1.00 55.15           C  
ATOM   3593  CG  TYR A1469     -19.073 326.737  14.996  1.00 55.41           C  
ATOM   3594  CD1 TYR A1469     -19.407 326.627  16.363  1.00 50.54           C  
ATOM   3595  CD2 TYR A1469     -17.834 326.239  14.541  1.00 57.79           C  
ATOM   3596  CE1 TYR A1469     -18.505 326.033  17.268  1.00 53.55           C  
ATOM   3597  CE2 TYR A1469     -16.935 325.640  15.444  1.00 58.90           C  
ATOM   3598  CZ  TYR A1469     -17.268 325.541  16.809  1.00 60.58           C  
ATOM   3599  OH  TYR A1469     -16.393 324.969  17.686  1.00 62.57           O  
ATOM   3600  N   PHE A1470     -18.845 330.507  13.469  1.00 46.48           N  
ATOM   3601  CA  PHE A1470     -17.851 331.577  13.529  1.00 46.36           C  
ATOM   3602  C   PHE A1470     -18.254 332.706  14.496  1.00 46.39           C  
ATOM   3603  O   PHE A1470     -17.432 333.149  15.297  1.00 45.60           O  
ATOM   3604  CB  PHE A1470     -17.646 332.125  12.106  1.00  0.00           C  
ATOM   3605  CG  PHE A1470     -16.557 333.152  11.994  1.00  0.00           C  
ATOM   3606  CD1 PHE A1470     -16.822 334.539  11.972  1.00  0.00           C  
ATOM   3607  CD2 PHE A1470     -15.239 332.701  12.072  1.00  0.00           C  
ATOM   3608  CE1 PHE A1470     -15.762 335.441  11.973  1.00  0.00           C  
ATOM   3609  CE2 PHE A1470     -14.219 333.615  12.095  1.00  0.00           C  
ATOM   3610  CZ  PHE A1470     -14.456 334.980  12.042  1.00  0.00           C  
ATOM   3611  N   ARG A1471     -19.531 333.113  14.411  1.00 46.07           N  
ATOM   3612  CA  ARG A1471     -20.154 334.096  15.288  1.00 46.69           C  
ATOM   3613  C   ARG A1471     -20.393 333.544  16.708  1.00 45.49           C  
ATOM   3614  O   ARG A1471     -20.161 334.280  17.665  1.00 48.94           O  
ATOM   3615  CB  ARG A1471     -21.460 334.611  14.654  1.00  0.00           C  
ATOM   3616  CG  ARG A1471     -21.293 335.258  13.264  1.00  0.00           C  
ATOM   3617  CD  ARG A1471     -22.598 335.774  12.624  1.00  0.00           C  
ATOM   3618  NE  ARG A1471     -23.311 336.771  13.450  1.00  0.00           N  
ATOM   3619  CZ  ARG A1471     -24.359 336.562  14.273  1.00  0.00           C  
ATOM   3620  NH1 ARG A1471     -24.904 335.348  14.451  1.00  0.00           N1+
ATOM   3621  NH2 ARG A1471     -24.883 337.603  14.932  1.00  0.00           N1+
ATOM   3622  N   ARG A1472     -20.787 332.258  16.831  1.00 49.86           N  
ATOM   3623  CA  ARG A1472     -20.931 331.544  18.112  1.00 50.71           C  
ATOM   3624  C   ARG A1472     -19.610 331.463  18.894  1.00 47.14           C  
ATOM   3625  O   ARG A1472     -19.623 331.589  20.115  1.00 40.07           O  
ATOM   3626  CB  ARG A1472     -21.472 330.113  17.918  1.00  0.00           C  
ATOM   3627  CG  ARG A1472     -22.875 330.027  17.298  1.00  0.00           C  
ATOM   3628  CD  ARG A1472     -23.288 328.580  16.967  1.00  0.00           C  
ATOM   3629  NE  ARG A1472     -24.471 328.533  16.090  1.00  0.00           N  
ATOM   3630  CZ  ARG A1472     -25.771 328.590  16.438  1.00  0.00           C  
ATOM   3631  NH1 ARG A1472     -26.175 328.670  17.715  1.00  0.00           N1+
ATOM   3632  NH2 ARG A1472     -26.696 328.574  15.470  1.00  0.00           N1+
ATOM   3633  N   LEU A1473     -18.496 331.276  18.174  1.00 44.34           N  
ATOM   3634  CA  LEU A1473     -17.148 331.291  18.726  1.00 41.81           C  
ATOM   3635  C   LEU A1473     -16.707 332.690  19.179  1.00 40.68           C  
ATOM   3636  O   LEU A1473     -15.983 332.777  20.168  1.00 45.72           O  
ATOM   3637  CB  LEU A1473     -16.175 330.738  17.672  1.00 40.82           C  
ATOM   3638  CG  LEU A1473     -16.131 329.203  17.558  1.00 41.97           C  
ATOM   3639  CD1 LEU A1473     -15.195 328.815  16.405  1.00 44.43           C  
ATOM   3640  CD2 LEU A1473     -15.729 328.499  18.871  1.00 42.73           C  
ATOM   3641  N   ILE A1474     -17.149 333.746  18.472  1.00 41.00           N  
ATOM   3642  CA  ILE A1474     -16.849 335.136  18.813  1.00 41.09           C  
ATOM   3643  C   ILE A1474     -17.591 335.644  20.068  1.00 39.35           C  
ATOM   3644  O   ILE A1474     -16.938 336.309  20.871  1.00 41.85           O  
ATOM   3645  CB  ILE A1474     -16.993 336.104  17.597  1.00  0.00           C  
ATOM   3646  CG1 ILE A1474     -15.771 335.925  16.663  1.00  0.00           C  
ATOM   3647  CG2 ILE A1474     -17.165 337.601  17.946  1.00  0.00           C  
ATOM   3648  CD1 ILE A1474     -15.879 336.649  15.318  1.00  0.00           C  
ATOM   3649  N   VAL A1475     -18.888 335.305  20.259  1.00 39.77           N  
ATOM   3650  CA  VAL A1475     -19.619 335.626  21.505  1.00 43.24           C  
ATOM   3651  C   VAL A1475     -19.010 334.939  22.720  1.00 45.60           C  
ATOM   3652  O   VAL A1475     -18.779 335.598  23.729  1.00 48.08           O  
ATOM   3653  CB  VAL A1475     -21.135 335.246  21.552  1.00  0.00           C  
ATOM   3654  CG1 VAL A1475     -21.952 336.157  20.670  1.00  0.00           C  
ATOM   3655  CG2 VAL A1475     -21.511 333.792  21.228  1.00  0.00           C  
ATOM   3656  N   SER A1476     -18.748 333.634  22.576  1.00 47.44           N  
ATOM   3657  CA  SER A1476     -18.233 332.784  23.630  1.00 46.09           C  
ATOM   3658  C   SER A1476     -16.815 333.252  23.995  1.00 45.78           C  
ATOM   3659  O   SER A1476     -16.541 333.502  25.169  1.00 49.79           O  
ATOM   3660  CB  SER A1476     -18.349 331.321  23.145  1.00  0.00           C  
ATOM   3661  OG  SER A1476     -18.494 330.416  24.213  1.00  0.00           O  
ATOM   3662  N   GLY A1477     -15.990 333.464  22.956  1.00 43.76           N  
ATOM   3663  CA  GLY A1477     -14.626 333.971  23.023  1.00 45.52           C  
ATOM   3664  C   GLY A1477     -14.506 335.390  23.596  1.00 43.64           C  
ATOM   3665  O   GLY A1477     -13.423 335.775  24.034  1.00 39.71           O  
ATOM   3666  N   PHE A1478     -15.599 336.166  23.592  1.00 44.02           N  
ATOM   3667  CA  PHE A1478     -15.663 337.483  24.207  1.00 44.74           C  
ATOM   3668  C   PHE A1478     -16.065 337.371  25.685  1.00 43.22           C  
ATOM   3669  O   PHE A1478     -15.412 337.997  26.515  1.00 45.06           O  
ATOM   3670  CB  PHE A1478     -16.609 338.377  23.381  1.00  0.00           C  
ATOM   3671  CG  PHE A1478     -16.739 339.826  23.813  1.00  0.00           C  
ATOM   3672  CD1 PHE A1478     -15.604 340.558  24.223  1.00  0.00           C  
ATOM   3673  CD2 PHE A1478     -17.954 340.511  23.598  1.00  0.00           C  
ATOM   3674  CE1 PHE A1478     -15.706 341.919  24.453  1.00  0.00           C  
ATOM   3675  CE2 PHE A1478     -18.036 341.876  23.842  1.00  0.00           C  
ATOM   3676  CZ  PHE A1478     -16.914 342.576  24.264  1.00  0.00           C  
ATOM   3677  N   LEU A1479     -17.081 336.542  25.992  1.00 43.22           N  
ATOM   3678  CA  LEU A1479     -17.595 336.275  27.341  1.00 43.21           C  
ATOM   3679  C   LEU A1479     -16.541 335.712  28.317  1.00 43.11           C  
ATOM   3680  O   LEU A1479     -16.567 336.102  29.483  1.00 44.45           O  
ATOM   3681  CB  LEU A1479     -18.822 335.333  27.261  1.00  0.00           C  
ATOM   3682  CG  LEU A1479     -20.111 335.975  26.690  1.00  0.00           C  
ATOM   3683  CD1 LEU A1479     -21.164 334.897  26.345  1.00  0.00           C  
ATOM   3684  CD2 LEU A1479     -20.679 337.083  27.600  1.00  0.00           C  
ATOM   3685  N   GLU A1480     -15.619 334.857  27.835  1.00 41.10           N  
ATOM   3686  CA  GLU A1480     -14.463 334.359  28.599  1.00 42.92           C  
ATOM   3687  C   GLU A1480     -13.455 335.472  28.935  1.00 41.47           C  
ATOM   3688  O   GLU A1480     -12.872 335.451  30.016  1.00 43.40           O  
ATOM   3689  CB  GLU A1480     -13.751 333.242  27.805  1.00  0.00           C  
ATOM   3690  CG  GLU A1480     -13.069 333.743  26.507  1.00  0.00           C  
ATOM   3691  CD  GLU A1480     -12.390 332.714  25.615  1.00  0.00           C  
ATOM   3692  OE1 GLU A1480     -12.623 331.513  25.819  1.00  0.00           O  
ATOM   3693  OE2 GLU A1480     -11.656 333.159  24.706  1.00  0.00           O1-
ATOM   3694  N   ALA A1481     -13.251 336.395  27.979  1.00 40.60           N  
ATOM   3695  CA  ALA A1481     -12.230 337.432  28.022  1.00 42.53           C  
ATOM   3696  C   ALA A1481     -12.572 338.503  29.059  1.00 44.52           C  
ATOM   3697  O   ALA A1481     -11.660 339.005  29.709  1.00 47.87           O  
ATOM   3698  CB  ALA A1481     -12.062 338.030  26.617  1.00 43.99           C  
ATOM   3699  N   ARG A1482     -13.878 338.777  29.236  1.00 43.50           N  
ATOM   3700  CA  ARG A1482     -14.415 339.632  30.292  1.00 43.74           C  
ATOM   3701  C   ARG A1482     -14.214 339.053  31.702  1.00 44.38           C  
ATOM   3702  O   ARG A1482     -13.908 339.818  32.615  1.00 44.63           O  
ATOM   3703  CB  ARG A1482     -15.912 339.897  30.069  1.00 45.72           C  
ATOM   3704  CG  ARG A1482     -16.262 340.495  28.697  1.00 49.97           C  
ATOM   3705  CD  ARG A1482     -17.629 341.189  28.652  1.00 47.85           C  
ATOM   3706  NE  ARG A1482     -18.730 340.341  29.140  1.00 45.96           N  
ATOM   3707  CZ  ARG A1482     -19.894 340.777  29.654  1.00 44.05           C  
ATOM   3708  NH1 ARG A1482     -20.186 342.080  29.725  1.00 43.02           N1+
ATOM   3709  NH2 ARG A1482     -20.790 339.894  30.110  1.00 43.40           N1+
ATOM   3710  N   LYS A1483     -14.380 337.725  31.850  1.00 43.16           N  
ATOM   3711  CA  LYS A1483     -14.232 336.996  33.116  1.00 43.58           C  
ATOM   3712  C   LYS A1483     -12.791 336.953  33.652  1.00 42.44           C  
ATOM   3713  O   LYS A1483     -12.611 336.724  34.847  1.00 40.57           O  
ATOM   3714  CB  LYS A1483     -14.777 335.562  32.955  1.00 46.60           C  
ATOM   3715  CG  LYS A1483     -16.301 335.498  32.782  1.00 49.02           C  
ATOM   3716  CD  LYS A1483     -16.778 334.086  32.417  1.00 53.47           C  
ATOM   3717  CE  LYS A1483     -18.288 334.029  32.147  1.00 59.00           C  
ATOM   3718  NZ  LYS A1483     -18.721 332.671  31.774  1.00 62.34           N1+
ATOM   3719  N   HIS A1484     -11.806 337.173  32.768  1.00 43.20           N  
ATOM   3720  CA  HIS A1484     -10.377 337.170  33.078  1.00 43.35           C  
ATOM   3721  C   HIS A1484      -9.696 338.439  32.547  1.00 41.33           C  
ATOM   3722  O   HIS A1484      -8.502 338.398  32.250  1.00 38.91           O  
ATOM   3723  CB  HIS A1484      -9.745 335.885  32.511  1.00 44.65           C  
ATOM   3724  CG  HIS A1484     -10.340 334.613  33.056  1.00 45.00           C  
ATOM   3725  CD2 HIS A1484     -10.195 334.074  34.317  1.00 46.29           C  
ATOM   3726  ND1 HIS A1484     -11.181 333.786  32.304  1.00 43.98           N  
ATOM   3727  CE1 HIS A1484     -11.498 332.792  33.121  1.00 43.52           C  
ATOM   3728  NE2 HIS A1484     -10.947 332.914  34.329  1.00 44.05           N  
ATOM   3729  N   SER A1485     -10.466 339.539  32.436  1.00 40.81           N  
ATOM   3730  CA  SER A1485     -10.044 340.809  31.847  1.00 41.68           C  
ATOM   3731  C   SER A1485      -8.783 341.378  32.506  1.00 43.38           C  
ATOM   3732  O   SER A1485      -7.835 341.640  31.774  1.00 46.92           O  
ATOM   3733  CB  SER A1485     -11.215 341.812  31.841  1.00  0.00           C  
ATOM   3734  OG  SER A1485     -10.867 343.028  31.208  1.00  0.00           O  
ATOM   3735  N   GLU A1486      -8.783 341.478  33.851  1.00 46.97           N  
ATOM   3736  CA  GLU A1486      -7.696 342.000  34.689  1.00 50.54           C  
ATOM   3737  C   GLU A1486      -6.307 341.416  34.407  1.00 48.91           C  
ATOM   3738  O   GLU A1486      -5.349 342.186  34.388  1.00 44.34           O  
ATOM   3739  CB  GLU A1486      -8.027 341.830  36.181  1.00  0.00           C  
ATOM   3740  CG  GLU A1486      -9.250 342.651  36.639  1.00  0.00           C  
ATOM   3741  CD  GLU A1486      -9.510 342.643  38.156  1.00  0.00           C  
ATOM   3742  OE1 GLU A1486      -8.777 341.954  38.902  1.00  0.00           O  
ATOM   3743  OE2 GLU A1486     -10.459 343.353  38.554  1.00  0.00           O1-
ATOM   3744  N   GLU A1487      -6.234 340.094  34.162  1.00 48.94           N  
ATOM   3745  CA  GLU A1487      -5.009 339.383  33.794  1.00 48.62           C  
ATOM   3746  C   GLU A1487      -4.388 339.931  32.502  1.00 46.76           C  
ATOM   3747  O   GLU A1487      -3.184 340.160  32.478  1.00 46.88           O  
ATOM   3748  CB  GLU A1487      -5.281 337.872  33.641  1.00  0.00           C  
ATOM   3749  CG  GLU A1487      -5.882 337.196  34.893  1.00  0.00           C  
ATOM   3750  CD  GLU A1487      -6.061 335.669  34.791  1.00  0.00           C  
ATOM   3751  OE1 GLU A1487      -6.012 335.117  33.669  1.00  0.00           O  
ATOM   3752  OE2 GLU A1487      -6.262 335.064  35.866  1.00  0.00           O1-
ATOM   3753  N   ILE A1488      -5.235 340.170  31.488  1.00 44.56           N  
ATOM   3754  CA  ILE A1488      -4.881 340.656  30.156  1.00 46.25           C  
ATOM   3755  C   ILE A1488      -4.397 342.125  30.188  1.00 45.58           C  
ATOM   3756  O   ILE A1488      -3.365 342.422  29.585  1.00 45.94           O  
ATOM   3757  CB  ILE A1488      -6.096 340.544  29.179  1.00  0.00           C  
ATOM   3758  CG1 ILE A1488      -6.753 339.140  29.201  1.00  0.00           C  
ATOM   3759  CG2 ILE A1488      -5.742 340.897  27.726  1.00  0.00           C  
ATOM   3760  CD1 ILE A1488      -8.154 339.111  28.576  1.00  0.00           C  
ATOM   3761  N   ILE A1489      -5.116 343.002  30.920  1.00 44.12           N  
ATOM   3762  CA  ILE A1489      -4.785 344.431  31.058  1.00 44.37           C  
ATOM   3763  C   ILE A1489      -3.493 344.660  31.871  1.00 44.59           C  
ATOM   3764  O   ILE A1489      -2.805 345.645  31.606  1.00 42.38           O  
ATOM   3765  CB  ILE A1489      -5.899 345.316  31.724  1.00  0.00           C  
ATOM   3766  CG1 ILE A1489      -7.258 344.608  31.852  1.00  0.00           C  
ATOM   3767  CG2 ILE A1489      -6.030 346.651  30.972  1.00  0.00           C  
ATOM   3768  CD1 ILE A1489      -8.387 345.381  32.548  1.00  0.00           C  
ATOM   3769  N   LEU A1490      -3.175 343.736  32.801  1.00 44.73           N  
ATOM   3770  CA  LEU A1490      -1.953 343.713  33.613  1.00 45.16           C  
ATOM   3771  C   LEU A1490      -0.674 343.728  32.755  1.00 43.34           C  
ATOM   3772  O   LEU A1490       0.232 344.495  33.066  1.00 44.76           O  
ATOM   3773  CB  LEU A1490      -1.962 342.483  34.566  1.00  0.00           C  
ATOM   3774  CG  LEU A1490      -1.763 342.807  36.064  1.00  0.00           C  
ATOM   3775  CD1 LEU A1490      -2.886 343.705  36.630  1.00  0.00           C  
ATOM   3776  CD2 LEU A1490      -1.571 341.514  36.891  1.00  0.00           C  
ATOM   3777  N   PHE A1491      -0.640 342.924  31.674  1.00 40.89           N  
ATOM   3778  CA  PHE A1491       0.488 342.855  30.735  1.00 38.87           C  
ATOM   3779  C   PHE A1491       0.821 344.188  30.074  1.00 37.97           C  
ATOM   3780  O   PHE A1491       1.977 344.608  30.109  1.00 36.16           O  
ATOM   3781  CB  PHE A1491       0.263 341.783  29.648  1.00  0.00           C  
ATOM   3782  CG  PHE A1491       0.405 340.397  30.213  1.00  0.00           C  
ATOM   3783  CD1 PHE A1491      -0.712 339.775  30.791  1.00  0.00           C  
ATOM   3784  CD2 PHE A1491       1.690 339.866  30.431  1.00  0.00           C  
ATOM   3785  CE1 PHE A1491      -0.535 338.673  31.611  1.00  0.00           C  
ATOM   3786  CE2 PHE A1491       1.845 338.739  31.219  1.00  0.00           C  
ATOM   3787  CZ  PHE A1491       0.734 338.159  31.813  1.00  0.00           C  
ATOM   3788  N   VAL A1492      -0.216 344.808  29.496  1.00 39.23           N  
ATOM   3789  CA  VAL A1492      -0.124 346.045  28.734  1.00 39.38           C  
ATOM   3790  C   VAL A1492       0.176 347.258  29.638  1.00 40.13           C  
ATOM   3791  O   VAL A1492       1.027 348.067  29.274  1.00 42.38           O  
ATOM   3792  CB  VAL A1492      -1.433 346.288  27.928  1.00 38.37           C  
ATOM   3793  CG1 VAL A1492      -1.432 347.584  27.103  1.00 38.58           C  
ATOM   3794  CG2 VAL A1492      -1.734 345.107  26.991  1.00 38.97           C  
ATOM   3795  N   GLU A1493      -0.487 347.339  30.806  1.00 42.50           N  
ATOM   3796  CA  GLU A1493      -0.344 348.435  31.766  1.00 48.15           C  
ATOM   3797  C   GLU A1493       1.038 348.503  32.437  1.00 44.89           C  
ATOM   3798  O   GLU A1493       1.576 349.602  32.574  1.00 46.92           O  
ATOM   3799  CB  GLU A1493      -1.513 348.397  32.772  1.00 53.10           C  
ATOM   3800  CG  GLU A1493      -1.478 349.536  33.817  1.00 56.63           C  
ATOM   3801  CD  GLU A1493      -2.731 349.679  34.696  1.00 59.76           C  
ATOM   3802  OE1 GLU A1493      -3.612 348.789  34.662  1.00 61.85           O  
ATOM   3803  OE2 GLU A1493      -2.783 350.707  35.406  1.00 57.94           O1-
ATOM   3804  N   LEU A1494       1.607 347.341  32.801  1.00 44.05           N  
ATOM   3805  CA  LEU A1494       2.965 347.243  33.344  1.00 44.37           C  
ATOM   3806  C   LEU A1494       4.061 347.417  32.273  1.00 43.71           C  
ATOM   3807  O   LEU A1494       5.186 347.737  32.656  1.00 43.02           O  
ATOM   3808  CB  LEU A1494       3.147 345.912  34.105  1.00  0.00           C  
ATOM   3809  CG  LEU A1494       2.699 345.945  35.581  1.00  0.00           C  
ATOM   3810  CD1 LEU A1494       1.201 346.210  35.798  1.00  0.00           C  
ATOM   3811  CD2 LEU A1494       3.112 344.654  36.288  1.00  0.00           C  
ATOM   3812  N   MET A1495       3.731 347.240  30.978  1.00 45.21           N  
ATOM   3813  CA  MET A1495       4.609 347.551  29.839  1.00 47.12           C  
ATOM   3814  C   MET A1495       4.544 349.016  29.381  1.00 45.96           C  
ATOM   3815  O   MET A1495       5.400 349.414  28.592  1.00 47.95           O  
ATOM   3816  CB  MET A1495       4.298 346.639  28.630  1.00 47.38           C  
ATOM   3817  CG  MET A1495       4.997 345.272  28.602  1.00 44.67           C  
ATOM   3818  SD  MET A1495       6.770 345.252  28.948  1.00 45.36           S  
ATOM   3819  CE  MET A1495       6.668 344.778  30.679  1.00 49.53           C  
ATOM   3820  N   MET A1496       3.601 349.812  29.906  1.00 48.01           N  
ATOM   3821  CA  MET A1496       3.446 351.229  29.577  1.00 51.87           C  
ATOM   3822  C   MET A1496       4.368 352.278  30.274  1.00 50.99           C  
ATOM   3823  O   MET A1496       4.382 353.403  29.776  1.00 44.38           O  
ATOM   3824  CB  MET A1496       1.948 351.582  29.756  1.00  0.00           C  
ATOM   3825  CG  MET A1496       1.508 352.953  29.217  1.00  0.00           C  
ATOM   3826  SD  MET A1496      -0.283 353.144  29.035  1.00  0.00           S  
ATOM   3827  CE  MET A1496      -0.335 354.662  28.048  1.00  0.00           C  
ATOM   3828  N   PRO A1497       5.104 351.991  31.382  1.00 51.39           N  
ATOM   3829  CA  PRO A1497       5.332 353.013  32.427  1.00 54.49           C  
ATOM   3830  C   PRO A1497       6.270 354.173  32.052  1.00 58.46           C  
ATOM   3831  O   PRO A1497       5.827 355.316  32.129  1.00 72.85           O  
ATOM   3832  CB  PRO A1497       5.833 352.220  33.642  1.00  0.00           C  
ATOM   3833  CG  PRO A1497       6.474 350.995  33.033  1.00  0.00           C  
ATOM   3834  CD  PRO A1497       5.553 350.698  31.876  1.00  0.00           C  
ATOM   3835  N   ALA A1498       7.515 353.879  31.641  1.00 56.34           N  
ATOM   3836  CA  ALA A1498       8.448 354.883  31.113  1.00 57.76           C  
ATOM   3837  C   ALA A1498       8.897 354.447  29.719  1.00 56.79           C  
ATOM   3838  O   ALA A1498      10.094 354.344  29.450  1.00 65.71           O  
ATOM   3839  CB  ALA A1498       9.624 355.099  32.076  1.00  0.00           C  
ATOM   3840  N   LEU A1499       7.904 354.156  28.871  1.00 51.96           N  
ATOM   3841  CA  LEU A1499       8.114 353.478  27.608  1.00 52.40           C  
ATOM   3842  C   LEU A1499       7.566 354.328  26.450  1.00 53.77           C  
ATOM   3843  O   LEU A1499       6.439 354.819  26.507  1.00 54.00           O  
ATOM   3844  CB  LEU A1499       7.594 352.036  27.775  1.00  0.00           C  
ATOM   3845  CG  LEU A1499       7.525 351.219  26.480  1.00  0.00           C  
ATOM   3846  CD1 LEU A1499       7.834 349.720  26.673  1.00  0.00           C  
ATOM   3847  CD2 LEU A1499       6.165 351.422  25.822  1.00  0.00           C  
ATOM   3848  N   LYS A1500       8.439 354.498  25.443  1.00 61.12           N  
ATOM   3849  CA  LYS A1500       8.296 355.381  24.286  1.00 67.24           C  
ATOM   3850  C   LYS A1500       7.592 354.726  23.078  1.00 61.86           C  
ATOM   3851  O   LYS A1500       7.209 355.460  22.167  1.00 69.87           O  
ATOM   3852  CB  LYS A1500       9.719 355.912  23.947  1.00  0.00           C  
ATOM   3853  CG  LYS A1500       9.868 356.612  22.583  1.00  0.00           C  
ATOM   3854  CD  LYS A1500      11.237 357.239  22.302  1.00  0.00           C  
ATOM   3855  CE  LYS A1500      11.297 357.677  20.828  1.00  0.00           C  
ATOM   3856  NZ  LYS A1500      12.524 358.414  20.503  1.00  0.00           N1+
ATOM   3857  N   ILE A1501       7.450 353.386  23.071  1.00 56.36           N  
ATOM   3858  CA  ILE A1501       6.929 352.568  21.963  1.00 52.96           C  
ATOM   3859  C   ILE A1501       5.598 353.125  21.394  1.00 51.99           C  
ATOM   3860  O   ILE A1501       4.729 353.473  22.198  1.00 52.14           O  
ATOM   3861  CB  ILE A1501       6.645 351.107  22.426  1.00  0.00           C  
ATOM   3862  CG1 ILE A1501       7.875 350.423  23.055  1.00  0.00           C  
ATOM   3863  CG2 ILE A1501       6.053 350.182  21.352  1.00  0.00           C  
ATOM   3864  CD1 ILE A1501       8.963 350.022  22.061  1.00  0.00           C  
ATOM   3865  N   PRO A1502       5.470 353.218  20.047  1.00 52.54           N  
ATOM   3866  CA  PRO A1502       4.263 353.730  19.363  1.00 51.80           C  
ATOM   3867  C   PRO A1502       2.886 353.204  19.811  1.00 50.04           C  
ATOM   3868  O   PRO A1502       1.916 353.945  19.674  1.00 56.25           O  
ATOM   3869  CB  PRO A1502       4.517 353.391  17.892  1.00 54.36           C  
ATOM   3870  CG  PRO A1502       6.019 353.468  17.743  1.00 55.94           C  
ATOM   3871  CD  PRO A1502       6.513 352.898  19.062  1.00 55.46           C  
ATOM   3872  N   CYS A1503       2.821 351.974  20.356  1.00 48.53           N  
ATOM   3873  CA  CYS A1503       1.621 351.363  20.939  1.00 49.12           C  
ATOM   3874  C   CYS A1503       1.202 351.938  22.312  1.00 49.85           C  
ATOM   3875  O   CYS A1503       0.245 351.423  22.885  1.00 54.25           O  
ATOM   3876  CB  CYS A1503       1.704 349.821  20.940  1.00 50.08           C  
ATOM   3877  SG  CYS A1503       2.795 349.156  22.226  1.00 54.52           S  
ATOM   3878  N   PHE A1504       1.848 353.022  22.777  1.00 49.96           N  
ATOM   3879  CA  PHE A1504       1.472 353.782  23.974  1.00 52.95           C  
ATOM   3880  C   PHE A1504       1.543 355.308  23.771  1.00 55.43           C  
ATOM   3881  O   PHE A1504       1.449 356.038  24.757  1.00 53.48           O  
ATOM   3882  CB  PHE A1504       2.371 353.360  25.146  1.00 52.42           C  
ATOM   3883  CG  PHE A1504       2.241 351.911  25.555  1.00 50.78           C  
ATOM   3884  CD1 PHE A1504       1.112 351.461  26.260  1.00 51.99           C  
ATOM   3885  CD2 PHE A1504       3.193 350.972  25.130  1.00 50.69           C  
ATOM   3886  CE1 PHE A1504       1.044 350.142  26.674  1.00 49.69           C  
ATOM   3887  CE2 PHE A1504       3.129 349.660  25.576  1.00 51.89           C  
ATOM   3888  CZ  PHE A1504       2.063 349.253  26.364  1.00 49.69           C  
ATOM   3889  N   ALA A1505       1.715 355.759  22.515  1.00 63.57           N  
ATOM   3890  CA  ALA A1505       1.957 357.143  22.103  1.00 72.04           C  
ATOM   3891  C   ALA A1505       1.004 358.205  22.679  1.00 75.29           C  
ATOM   3892  O   ALA A1505      -0.182 357.939  22.878  1.00 93.11           O  
ATOM   3893  CB  ALA A1505       1.903 357.199  20.568  1.00  0.00           C  
ATOM   3894  N   ASN A1506       1.552 359.424  22.835  1.00 31.02           N  
ATOM   3895  CA  ASN A1506       0.800 360.676  22.942  1.00 32.28           C  
ATOM   3896  C   ASN A1506       0.135 360.924  21.574  1.00 31.44           C  
ATOM   3897  O   ASN A1506       0.789 361.384  20.638  1.00 32.07           O  
ATOM   3898  CB  ASN A1506       1.760 361.813  23.361  1.00  0.00           C  
ATOM   3899  CG  ASN A1506       1.023 363.084  23.794  1.00  0.00           C  
ATOM   3900  ND2 ASN A1506       0.855 364.035  22.873  1.00  0.00           N  
ATOM   3901  OD1 ASN A1506       0.615 363.208  24.946  1.00  0.00           O  
ATOM   3902  N   GLY A1507      -1.119 360.476  21.483  1.00 31.02           N  
ATOM   3903  CA  GLY A1507      -1.789 360.134  20.237  1.00 30.54           C  
ATOM   3904  C   GLY A1507      -2.979 359.219  20.567  1.00 30.29           C  
ATOM   3905  O   GLY A1507      -3.936 359.196  19.795  1.00 30.82           O  
ATOM   3906  N   THR A1508      -2.961 358.538  21.732  1.00 27.98           N  
ATOM   3907  CA  THR A1508      -4.171 358.118  22.437  1.00 27.56           C  
ATOM   3908  C   THR A1508      -4.385 359.018  23.655  1.00 27.51           C  
ATOM   3909  O   THR A1508      -5.396 359.703  23.671  1.00 28.08           O  
ATOM   3910  CB  THR A1508      -4.218 356.624  22.864  1.00  0.00           C  
ATOM   3911  CG2 THR A1508      -3.036 356.112  23.710  1.00  0.00           C  
ATOM   3912  OG1 THR A1508      -5.369 356.322  23.610  1.00  0.00           O  
ATOM   3913  N   GLN A1509      -3.455 359.007  24.632  1.00 83.67           N  
ATOM   3914  CA  GLN A1509      -3.601 359.518  26.011  1.00 80.98           C  
ATOM   3915  C   GLN A1509      -4.400 358.555  26.926  1.00 77.41           C  
ATOM   3916  O   GLN A1509      -4.304 358.684  28.145  1.00 76.39           O  
ATOM   3917  CB  GLN A1509      -4.258 360.924  26.071  1.00  0.00           C  
ATOM   3918  CG  GLN A1509      -3.661 361.995  25.128  1.00  0.00           C  
ATOM   3919  CD  GLN A1509      -4.683 363.080  24.777  1.00  0.00           C  
ATOM   3920  NE2 GLN A1509      -4.312 364.346  24.967  1.00  0.00           N  
ATOM   3921  OE1 GLN A1509      -5.783 362.789  24.311  1.00  0.00           O  
ATOM   3922  N   PHE A1510      -5.175 357.632  26.334  1.00 69.99           N  
ATOM   3923  CA  PHE A1510      -6.177 356.781  26.975  1.00 63.71           C  
ATOM   3924  C   PHE A1510      -6.019 355.299  26.583  1.00 58.53           C  
ATOM   3925  O   PHE A1510      -7.019 354.624  26.353  1.00 55.85           O  
ATOM   3926  CB  PHE A1510      -7.598 357.382  26.747  1.00  0.00           C  
ATOM   3927  CG  PHE A1510      -7.956 357.896  25.352  1.00  0.00           C  
ATOM   3928  CD1 PHE A1510      -8.174 357.013  24.272  1.00  0.00           C  
ATOM   3929  CD2 PHE A1510      -8.012 359.285  25.105  1.00  0.00           C  
ATOM   3930  CE1 PHE A1510      -8.419 357.506  22.996  1.00  0.00           C  
ATOM   3931  CE2 PHE A1510      -8.290 359.761  23.829  1.00  0.00           C  
ATOM   3932  CZ  PHE A1510      -8.475 358.875  22.775  1.00  0.00           C  
ATOM   3933  N   CYS A1511      -4.763 354.820  26.495  1.00 55.07           N  
ATOM   3934  CA  CYS A1511      -4.389 353.500  25.967  1.00 48.74           C  
ATOM   3935  C   CYS A1511      -5.034 352.327  26.728  1.00 46.01           C  
ATOM   3936  O   CYS A1511      -5.649 351.458  26.108  1.00 53.60           O  
ATOM   3937  CB  CYS A1511      -2.855 353.318  25.917  1.00  0.00           C  
ATOM   3938  SG  CYS A1511      -2.403 352.171  24.592  1.00  0.00           S  
ATOM   3939  N   ILE A1512      -4.888 352.352  28.063  1.00 43.59           N  
ATOM   3940  CA  ILE A1512      -5.415 351.342  28.976  1.00 43.73           C  
ATOM   3941  C   ILE A1512      -6.934 351.491  29.161  1.00 43.06           C  
ATOM   3942  O   ILE A1512      -7.620 350.474  29.160  1.00 43.87           O  
ATOM   3943  CB  ILE A1512      -4.725 351.406  30.372  1.00 45.92           C  
ATOM   3944  CG1 ILE A1512      -3.186 351.327  30.266  1.00 48.19           C  
ATOM   3945  CG2 ILE A1512      -5.234 350.353  31.376  1.00 46.88           C  
ATOM   3946  CD1 ILE A1512      -2.640 350.133  29.471  1.00 47.99           C  
ATOM   3947  N   GLU A1513      -7.436 352.735  29.259  1.00 44.16           N  
ATOM   3948  CA  GLU A1513      -8.865 353.053  29.362  1.00 45.05           C  
ATOM   3949  C   GLU A1513      -9.677 352.521  28.170  1.00 49.42           C  
ATOM   3950  O   GLU A1513     -10.707 351.886  28.379  1.00 54.35           O  
ATOM   3951  CB  GLU A1513      -9.058 354.575  29.495  1.00  0.00           C  
ATOM   3952  CG  GLU A1513      -8.380 355.192  30.739  1.00  0.00           C  
ATOM   3953  CD  GLU A1513      -8.555 356.713  30.893  1.00  0.00           C  
ATOM   3954  OE1 GLU A1513      -9.092 357.366  29.970  1.00  0.00           O  
ATOM   3955  OE2 GLU A1513      -8.129 357.210  31.958  1.00  0.00           O1-
ATOM   3956  N   SER A1514      -9.151 352.742  26.955  1.00 47.90           N  
ATOM   3957  CA  SER A1514      -9.690 352.252  25.691  1.00 44.88           C  
ATOM   3958  C   SER A1514      -9.651 350.717  25.581  1.00 42.06           C  
ATOM   3959  O   SER A1514     -10.608 350.140  25.069  1.00 43.20           O  
ATOM   3960  CB  SER A1514      -8.931 352.949  24.547  1.00  0.00           C  
ATOM   3961  OG  SER A1514      -9.446 352.637  23.273  1.00  0.00           O  
ATOM   3962  N   LEU A1515      -8.587 350.082  26.110  1.00 40.52           N  
ATOM   3963  CA  LEU A1515      -8.463 348.627  26.215  1.00 40.35           C  
ATOM   3964  C   LEU A1515      -9.560 348.005  27.100  1.00 40.07           C  
ATOM   3965  O   LEU A1515     -10.184 347.044  26.654  1.00 40.75           O  
ATOM   3966  CB  LEU A1515      -7.023 348.253  26.647  1.00 40.16           C  
ATOM   3967  CG  LEU A1515      -6.730 346.750  26.864  1.00 41.44           C  
ATOM   3968  CD1 LEU A1515      -7.015 345.900  25.615  1.00 37.80           C  
ATOM   3969  CD2 LEU A1515      -5.283 346.548  27.344  1.00 43.83           C  
ATOM   3970  N   LYS A1516      -9.815 348.594  28.287  1.00 40.58           N  
ATOM   3971  CA  LYS A1516     -10.883 348.182  29.209  1.00 40.76           C  
ATOM   3972  C   LYS A1516     -12.295 348.356  28.624  1.00 40.58           C  
ATOM   3973  O   LYS A1516     -13.143 347.492  28.847  1.00 37.43           O  
ATOM   3974  CB  LYS A1516     -10.808 348.940  30.550  1.00 42.67           C  
ATOM   3975  CG  LYS A1516      -9.501 348.756  31.333  1.00 46.17           C  
ATOM   3976  CD  LYS A1516      -9.667 349.011  32.837  1.00 47.64           C  
ATOM   3977  CE  LYS A1516      -8.333 349.343  33.528  1.00 52.43           C  
ATOM   3978  NZ  LYS A1516      -8.481 349.464  34.988  1.00 60.67           N1+
ATOM   3979  N   GLU A1517     -12.516 349.454  27.878  1.00 45.15           N  
ATOM   3980  CA  GLU A1517     -13.767 349.743  27.177  1.00 47.11           C  
ATOM   3981  C   GLU A1517     -14.121 348.702  26.106  1.00 46.30           C  
ATOM   3982  O   GLU A1517     -15.301 348.396  25.970  1.00 47.36           O  
ATOM   3983  CB  GLU A1517     -13.731 351.158  26.572  1.00 48.02           C  
ATOM   3984  CG  GLU A1517     -13.917 352.276  27.622  1.00 49.26           C  
ATOM   3985  CD  GLU A1517     -13.692 353.709  27.109  1.00 50.92           C  
ATOM   3986  OE1 GLU A1517     -13.345 353.889  25.919  1.00 49.07           O  
ATOM   3987  OE2 GLU A1517     -13.876 354.625  27.940  1.00 53.79           O1-
ATOM   3988  N   ARG A1518     -13.119 348.135  25.410  1.00 46.01           N  
ATOM   3989  CA  ARG A1518     -13.334 347.067  24.430  1.00 46.38           C  
ATOM   3990  C   ARG A1518     -13.748 345.721  25.036  1.00 47.19           C  
ATOM   3991  O   ARG A1518     -14.365 344.943  24.311  1.00 49.87           O  
ATOM   3992  CB  ARG A1518     -12.105 346.880  23.533  1.00 44.34           C  
ATOM   3993  CG  ARG A1518     -11.905 348.053  22.566  1.00 44.83           C  
ATOM   3994  CD  ARG A1518     -10.846 347.762  21.501  1.00 46.20           C  
ATOM   3995  NE  ARG A1518      -9.484 347.664  22.054  1.00 44.91           N  
ATOM   3996  CZ  ARG A1518      -8.605 348.668  22.219  1.00 46.00           C  
ATOM   3997  NH1 ARG A1518      -8.932 349.941  21.974  1.00 45.21           N1+
ATOM   3998  NH2 ARG A1518      -7.365 348.391  22.634  1.00 49.98           N1+
ATOM   3999  N   PHE A1519     -13.474 345.479  26.331  1.00 45.34           N  
ATOM   4000  CA  PHE A1519     -14.065 344.347  27.051  1.00 43.74           C  
ATOM   4001  C   PHE A1519     -15.579 344.486  27.248  1.00 42.11           C  
ATOM   4002  O   PHE A1519     -16.248 343.459  27.305  1.00 43.74           O  
ATOM   4003  CB  PHE A1519     -13.348 344.062  28.383  1.00 44.59           C  
ATOM   4004  CG  PHE A1519     -11.991 343.424  28.189  1.00 45.09           C  
ATOM   4005  CD1 PHE A1519     -10.846 344.230  28.044  1.00 44.40           C  
ATOM   4006  CD2 PHE A1519     -11.890 342.038  27.955  1.00 47.14           C  
ATOM   4007  CE1 PHE A1519      -9.625 343.658  27.719  1.00 46.91           C  
ATOM   4008  CE2 PHE A1519     -10.661 341.485  27.632  1.00 47.55           C  
ATOM   4009  CZ  PHE A1519      -9.536 342.290  27.512  1.00 47.51           C  
ATOM   4010  N   MET A1520     -16.091 345.730  27.318  1.00 41.17           N  
ATOM   4011  CA  MET A1520     -17.506 346.076  27.492  1.00 46.02           C  
ATOM   4012  C   MET A1520     -18.132 345.378  28.718  1.00 45.44           C  
ATOM   4013  O   MET A1520     -19.184 344.749  28.605  1.00 49.57           O  
ATOM   4014  CB  MET A1520     -18.302 345.805  26.193  1.00  0.00           C  
ATOM   4015  CG  MET A1520     -17.990 346.698  24.983  1.00  0.00           C  
ATOM   4016  SD  MET A1520     -18.294 348.487  25.168  1.00  0.00           S  
ATOM   4017  CE  MET A1520     -19.937 348.573  25.924  1.00  0.00           C  
ATOM   4018  N   THR A1521     -17.431 345.475  29.859  1.00 42.94           N  
ATOM   4019  CA  THR A1521     -17.756 344.867  31.155  1.00 44.61           C  
ATOM   4020  C   THR A1521     -19.186 345.135  31.684  1.00 45.88           C  
ATOM   4021  O   THR A1521     -19.748 344.265  32.349  1.00 43.21           O  
ATOM   4022  CB  THR A1521     -16.663 345.198  32.231  1.00  0.00           C  
ATOM   4023  CG2 THR A1521     -15.870 346.496  31.983  1.00  0.00           C  
ATOM   4024  OG1 THR A1521     -17.136 345.253  33.567  1.00  0.00           O  
ATOM   4025  N   ASN A1522     -19.750 346.304  31.343  1.00 50.50           N  
ATOM   4026  CA  ASN A1522     -21.098 346.739  31.716  1.00 51.70           C  
ATOM   4027  C   ASN A1522     -22.247 346.021  30.978  1.00 48.26           C  
ATOM   4028  O   ASN A1522     -23.358 346.026  31.507  1.00 48.80           O  
ATOM   4029  CB  ASN A1522     -21.207 348.277  31.558  1.00  0.00           C  
ATOM   4030  CG  ASN A1522     -20.841 348.806  30.164  1.00  0.00           C  
ATOM   4031  ND2 ASN A1522     -21.846 349.117  29.343  1.00  0.00           N  
ATOM   4032  OD1 ASN A1522     -19.664 348.936  29.835  1.00  0.00           O  
ATOM   4033  N   LEU A1523     -21.998 345.452  29.782  1.00 47.56           N  
ATOM   4034  CA  LEU A1523     -23.048 344.857  28.948  1.00 48.83           C  
ATOM   4035  C   LEU A1523     -23.646 343.576  29.544  1.00 47.26           C  
ATOM   4036  O   LEU A1523     -22.957 342.817  30.223  1.00 49.12           O  
ATOM   4037  CB  LEU A1523     -22.516 344.536  27.533  1.00  0.00           C  
ATOM   4038  CG  LEU A1523     -22.118 345.745  26.672  1.00  0.00           C  
ATOM   4039  CD1 LEU A1523     -21.705 345.252  25.268  1.00  0.00           C  
ATOM   4040  CD2 LEU A1523     -23.197 346.840  26.594  1.00  0.00           C  
ATOM   4041  N   THR A1524     -24.911 343.325  29.185  1.00 46.55           N  
ATOM   4042  CA  THR A1524     -25.517 342.001  29.270  1.00 48.39           C  
ATOM   4043  C   THR A1524     -25.148 341.185  28.006  1.00 46.35           C  
ATOM   4044  O   THR A1524     -24.765 341.766  26.988  1.00 44.54           O  
ATOM   4045  CB  THR A1524     -27.059 342.118  29.438  1.00 51.39           C  
ATOM   4046  CG2 THR A1524     -27.792 342.820  28.283  1.00 49.93           C  
ATOM   4047  OG1 THR A1524     -27.659 340.847  29.597  1.00 75.41           O  
ATOM   4048  N   VAL A1525     -25.262 339.852  28.101  1.00 47.84           N  
ATOM   4049  CA  VAL A1525     -25.026 338.878  27.028  1.00 49.63           C  
ATOM   4050  C   VAL A1525     -25.810 339.140  25.717  1.00 49.61           C  
ATOM   4051  O   VAL A1525     -25.263 338.889  24.643  1.00 53.26           O  
ATOM   4052  CB  VAL A1525     -25.259 337.422  27.543  1.00  0.00           C  
ATOM   4053  CG1 VAL A1525     -26.514 337.273  28.426  1.00  0.00           C  
ATOM   4054  CG2 VAL A1525     -25.271 336.334  26.449  1.00  0.00           C  
ATOM   4055  N   ASP A1526     -27.029 339.697  25.825  1.00 51.55           N  
ATOM   4056  CA  ASP A1526     -27.847 340.191  24.710  1.00 58.72           C  
ATOM   4057  C   ASP A1526     -27.134 341.286  23.886  1.00 58.16           C  
ATOM   4058  O   ASP A1526     -27.103 341.196  22.660  1.00 57.66           O  
ATOM   4059  CB  ASP A1526     -29.271 340.581  25.206  1.00  0.00           C  
ATOM   4060  CG  ASP A1526     -30.059 341.591  24.351  1.00  0.00           C  
ATOM   4061  OD1 ASP A1526     -30.573 341.173  23.290  1.00  0.00           O  
ATOM   4062  OD2 ASP A1526     -30.010 342.791  24.701  1.00  0.00           O1-
ATOM   4063  N   VAL A1527     -26.562 342.288  24.573  1.00 58.01           N  
ATOM   4064  CA  VAL A1527     -25.868 343.403  23.928  1.00 58.07           C  
ATOM   4065  C   VAL A1527     -24.456 343.001  23.444  1.00 56.46           C  
ATOM   4066  O   VAL A1527     -23.961 343.603  22.493  1.00 54.08           O  
ATOM   4067  CB  VAL A1527     -25.777 344.657  24.843  1.00  0.00           C  
ATOM   4068  CG1 VAL A1527     -25.200 345.886  24.109  1.00  0.00           C  
ATOM   4069  CG2 VAL A1527     -27.153 345.055  25.406  1.00  0.00           C  
ATOM   4070  N   CYS A1528     -23.863 341.948  24.041  1.00 57.04           N  
ATOM   4071  CA  CYS A1528     -22.652 341.294  23.537  1.00 54.21           C  
ATOM   4072  C   CYS A1528     -22.912 340.592  22.190  1.00 55.81           C  
ATOM   4073  O   CYS A1528     -22.063 340.707  21.311  1.00 52.12           O  
ATOM   4074  CB  CYS A1528     -22.035 340.300  24.540  1.00  0.00           C  
ATOM   4075  SG  CYS A1528     -21.451 341.171  26.021  1.00  0.00           S  
ATOM   4076  N   ILE A1529     -24.093 339.956  22.027  1.00 54.98           N  
ATOM   4077  CA  ILE A1529     -24.596 339.385  20.766  1.00 56.99           C  
ATOM   4078  C   ILE A1529     -24.742 340.442  19.652  1.00 59.35           C  
ATOM   4079  O   ILE A1529     -24.399 340.160  18.507  1.00 58.28           O  
ATOM   4080  CB  ILE A1529     -25.948 338.601  20.968  1.00  0.00           C  
ATOM   4081  CG1 ILE A1529     -25.715 337.092  20.741  1.00  0.00           C  
ATOM   4082  CG2 ILE A1529     -27.184 339.070  20.149  1.00  0.00           C  
ATOM   4083  CD1 ILE A1529     -26.937 336.200  21.006  1.00  0.00           C  
ATOM   4084  N   GLN A1530     -25.227 341.640  20.016  1.00 56.41           N  
ATOM   4085  CA  GLN A1530     -25.344 342.790  19.122  1.00 54.73           C  
ATOM   4086  C   GLN A1530     -23.970 343.352  18.719  1.00 52.77           C  
ATOM   4087  O   GLN A1530     -23.799 343.750  17.567  1.00 50.11           O  
ATOM   4088  CB  GLN A1530     -26.247 343.847  19.790  1.00  0.00           C  
ATOM   4089  CG  GLN A1530     -26.353 345.191  19.041  1.00  0.00           C  
ATOM   4090  CD  GLN A1530     -27.233 346.177  19.802  1.00  0.00           C  
ATOM   4091  NE2 GLN A1530     -26.614 347.082  20.563  1.00  0.00           N  
ATOM   4092  OE1 GLN A1530     -28.456 346.126  19.703  1.00  0.00           O  
ATOM   4093  N   ARG A1531     -23.022 343.360  19.672  1.00 55.27           N  
ATOM   4094  CA  ARG A1531     -21.652 343.821  19.474  1.00 56.66           C  
ATOM   4095  C   ARG A1531     -20.862 342.939  18.493  1.00 58.52           C  
ATOM   4096  O   ARG A1531     -20.088 343.503  17.724  1.00 60.69           O  
ATOM   4097  CB  ARG A1531     -20.947 343.983  20.841  1.00  0.00           C  
ATOM   4098  CG  ARG A1531     -19.504 344.540  20.802  1.00  0.00           C  
ATOM   4099  CD  ARG A1531     -19.346 345.959  20.218  1.00  0.00           C  
ATOM   4100  NE  ARG A1531     -19.958 346.992  21.076  1.00  0.00           N  
ATOM   4101  CZ  ARG A1531     -20.074 348.308  20.814  1.00  0.00           C  
ATOM   4102  NH1 ARG A1531     -19.630 348.852  19.670  1.00  0.00           N1+
ATOM   4103  NH2 ARG A1531     -20.652 349.100  21.726  1.00  0.00           N1+
ATOM   4104  N   ILE A1532     -21.101 341.607  18.481  1.00 59.23           N  
ATOM   4105  CA  ILE A1532     -20.515 340.704  17.477  1.00 55.36           C  
ATOM   4106  C   ILE A1532     -21.079 340.997  16.082  1.00 52.63           C  
ATOM   4107  O   ILE A1532     -20.313 340.983  15.130  1.00 51.52           O  
ATOM   4108  CB  ILE A1532     -20.692 339.167  17.739  1.00  0.00           C  
ATOM   4109  CG1 ILE A1532     -21.884 338.457  17.017  1.00  0.00           C  
ATOM   4110  CG2 ILE A1532     -20.587 338.848  19.233  1.00  0.00           C  
ATOM   4111  CD1 ILE A1532     -22.254 337.054  17.455  1.00  0.00           C  
ATOM   4112  N   ASN A1533     -22.401 341.229  15.989  1.00 49.33           N  
ATOM   4113  CA  ASN A1533     -23.126 341.450  14.740  1.00 48.19           C  
ATOM   4114  C   ASN A1533     -22.591 342.704  14.034  1.00 46.28           C  
ATOM   4115  O   ASN A1533     -22.299 342.639  12.843  1.00 48.00           O  
ATOM   4116  CB  ASN A1533     -24.642 341.485  15.064  1.00  0.00           C  
ATOM   4117  CG  ASN A1533     -25.516 342.071  13.952  1.00  0.00           C  
ATOM   4118  ND2 ASN A1533     -25.971 343.314  14.128  1.00  0.00           N  
ATOM   4119  OD1 ASN A1533     -25.764 341.414  12.945  1.00  0.00           O  
ATOM   4120  N   ALA A1534     -22.415 343.780  14.819  1.00 44.87           N  
ATOM   4121  CA  ALA A1534     -21.789 345.031  14.412  1.00 45.18           C  
ATOM   4122  C   ALA A1534     -20.323 344.859  13.975  1.00 45.50           C  
ATOM   4123  O   ALA A1534     -19.953 345.419  12.947  1.00 48.92           O  
ATOM   4124  CB  ALA A1534     -21.914 346.038  15.563  1.00  0.00           C  
ATOM   4125  N   LEU A1535     -19.540 344.061  14.728  1.00 45.43           N  
ATOM   4126  CA  LEU A1535     -18.150 343.686  14.420  1.00 48.78           C  
ATOM   4127  C   LEU A1535     -18.027 342.932  13.081  1.00 46.95           C  
ATOM   4128  O   LEU A1535     -17.148 343.258  12.286  1.00 45.70           O  
ATOM   4129  CB  LEU A1535     -17.566 342.826  15.576  1.00  0.00           C  
ATOM   4130  CG  LEU A1535     -16.543 343.523  16.499  1.00  0.00           C  
ATOM   4131  CD1 LEU A1535     -17.100 344.784  17.194  1.00  0.00           C  
ATOM   4132  CD2 LEU A1535     -15.963 342.520  17.519  1.00  0.00           C  
ATOM   4133  N   ILE A1536     -18.909 341.943  12.869  1.00 46.39           N  
ATOM   4134  CA  ILE A1536     -18.931 341.060  11.705  1.00 48.61           C  
ATOM   4135  C   ILE A1536     -19.439 341.767  10.433  1.00 50.85           C  
ATOM   4136  O   ILE A1536     -18.850 341.567   9.370  1.00 50.62           O  
ATOM   4137  CB  ILE A1536     -19.774 339.784  11.996  1.00  0.00           C  
ATOM   4138  CG1 ILE A1536     -19.116 338.913  13.092  1.00  0.00           C  
ATOM   4139  CG2 ILE A1536     -20.123 338.925  10.764  1.00  0.00           C  
ATOM   4140  CD1 ILE A1536     -17.855 338.158  12.667  1.00  0.00           C  
ATOM   4141  N   GLU A1537     -20.468 342.622  10.572  1.00 54.13           N  
ATOM   4142  CA  GLU A1537     -20.958 343.517   9.520  1.00 58.55           C  
ATOM   4143  C   GLU A1537     -19.877 344.510   9.054  1.00 54.24           C  
ATOM   4144  O   GLU A1537     -19.680 344.667   7.849  1.00 50.85           O  
ATOM   4145  CB  GLU A1537     -22.239 344.232  10.008  1.00  0.00           C  
ATOM   4146  CG  GLU A1537     -22.820 345.279   9.031  1.00  0.00           C  
ATOM   4147  CD  GLU A1537     -24.065 345.971   9.595  1.00  0.00           C  
ATOM   4148  OE1 GLU A1537     -23.884 346.866  10.451  1.00  0.00           O  
ATOM   4149  OE2 GLU A1537     -25.176 345.603   9.157  1.00  0.00           O1-
ATOM   4150  N   ALA A1538     -19.182 345.124  10.028  1.00 56.29           N  
ATOM   4151  CA  ALA A1538     -18.081 346.061   9.811  1.00 55.20           C  
ATOM   4152  C   ALA A1538     -16.855 345.429   9.131  1.00 53.37           C  
ATOM   4153  O   ALA A1538     -16.237 346.093   8.299  1.00 49.68           O  
ATOM   4154  CB  ALA A1538     -17.687 346.706  11.148  1.00  0.00           C  
ATOM   4155  N   SER A1539     -16.545 344.161   9.463  1.00 56.91           N  
ATOM   4156  CA  SER A1539     -15.446 343.400   8.861  1.00 61.41           C  
ATOM   4157  C   SER A1539     -15.673 343.057   7.373  1.00 62.59           C  
ATOM   4158  O   SER A1539     -14.691 342.950   6.640  1.00 60.24           O  
ATOM   4159  CB  SER A1539     -15.119 342.166   9.734  1.00 66.60           C  
ATOM   4160  OG  SER A1539     -16.029 341.098   9.564  1.00 69.39           O  
ATOM   4161  N   ILE A1540     -16.945 342.928   6.951  1.00 65.43           N  
ATOM   4162  CA  ILE A1540     -17.347 342.645   5.570  1.00 69.37           C  
ATOM   4163  C   ILE A1540     -17.385 343.890   4.660  1.00 73.96           C  
ATOM   4164  O   ILE A1540     -17.066 343.754   3.478  1.00 76.65           O  
ATOM   4165  CB  ILE A1540     -18.699 341.851   5.529  1.00  0.00           C  
ATOM   4166  CG1 ILE A1540     -18.390 340.343   5.381  1.00  0.00           C  
ATOM   4167  CG2 ILE A1540     -19.755 342.290   4.483  1.00  0.00           C  
ATOM   4168  CD1 ILE A1540     -19.599 339.413   5.546  1.00  0.00           C  
ATOM   4169  N   ASN A1541     -17.759 345.064   5.206  1.00 83.34           N  
ATOM   4170  CA  ASN A1541     -17.894 346.333   4.471  1.00 92.48           C  
ATOM   4171  C   ASN A1541     -16.597 346.775   3.756  1.00 94.23           C  
ATOM   4172  O   ASN A1541     -16.683 347.354   2.675  1.00 85.22           O  
ATOM   4173  CB  ASN A1541     -18.407 347.414   5.461  1.00  0.00           C  
ATOM   4174  CG  ASN A1541     -18.534 348.825   4.863  1.00  0.00           C  
ATOM   4175  ND2 ASN A1541     -17.613 349.725   5.218  1.00  0.00           N  
ATOM   4176  OD1 ASN A1541     -19.445 349.097   4.086  1.00  0.00           O  
ATOM   4177  N   ASN A1542     -15.445 346.503   4.400  1.00 97.80           N  
ATOM   4178  CA  ASN A1542     -14.076 346.975   4.140  1.00101.47           C  
ATOM   4179  C   ASN A1542     -13.995 348.306   4.852  1.00101.51           C  
ATOM   4180  O   ASN A1542     -13.335 348.464   5.878  1.00 94.42           O  
ATOM   4181  CB  ASN A1542     -13.651 347.108   2.644  1.00  0.00           C  
ATOM   4182  CG  ASN A1542     -13.464 345.770   1.919  1.00  0.00           C  
ATOM   4183  ND2 ASN A1542     -14.554 345.159   1.454  1.00  0.00           N  
ATOM   4184  OD1 ASN A1542     -12.338 345.303   1.767  1.00  0.00           O  
TER   
CONECT    1   26
CONECT    2    4    6    3
CONECT    3    2
CONECT    4    2   15
CONECT    5    7   15    6
CONECT    6    2    5
CONECT    7    5    9
CONECT    8   10   17
CONECT    9    7   11   17
CONECT   10    8   18   22
CONECT   11    9   13
CONECT   12   19   18
CONECT   13   11   15
CONECT   14   20   19
CONECT   15    5   13    4
CONECT   16   20
CONECT   17    9    8   21
CONECT   18   10   12   21
CONECT   19   12   14
CONECT   20   14   16   21
CONECT   21   17   18   20
CONECT   22   10   23
CONECT   23   22   24   28
CONECT   24   23   25
CONECT   25   24   26
CONECT   26   25    1   27
CONECT   27   26   28   29
CONECT   28   23   27
CONECT   29   27
END
