# Supplementary material for: Medicinal Chemistry Progression of Sapanisertib, the Anticancer and Dual Plasmodium Phosphatidylinositol 4‑Kinase Beta and cGMP-Dependent Protein Kinase Inhibitor, for Malaria
Source: J Med Chem. 2025 May 16;68(11):10757–70. doi: 10.1021/acs.jmedchem.4c02799 (PMC12169674; doi:10.1021/acs.jmedchem.4c02799)
Supplement: Supplementary file 6 [file jm4c02799_si_006.pdb]

HETATM    1  C1  UNK   900     -27.339  66.688  35.980  1.00  0.00           C  
HETATM    2  N1  UNK   900     -27.967  65.634  36.625  1.00  0.00           N  
HETATM    3  O1  UNK   900     -22.847  66.620  26.327  1.00  0.00           O  
HETATM    4  C2  UNK   900     -26.425  66.417  34.972  1.00  0.00           C  
HETATM    5  N2  UNK   900     -25.620  70.000  32.532  1.00  0.00           N  
HETATM    6  C3  UNK   900     -25.787  67.468  34.319  1.00  0.00           C  
HETATM    7  N3  UNK   900     -24.930  69.177  31.715  1.00  0.00           N  
HETATM    8  C4  UNK   900     -26.079  68.791  34.673  1.00  0.00           C  
HETATM    9  N4  UNK   900     -28.014  72.071  29.966  1.00  0.00           N  
HETATM   10  C5  UNK   900     -27.000  69.054  35.689  1.00  0.00           C  
HETATM   11  N5  UNK   900     -27.381  71.686  32.288  1.00  0.00           N  
HETATM   12  C6  UNK   900     -27.625  67.999  36.346  1.00  0.00           C  
HETATM   13  N6  UNK   900     -27.048  70.919  28.204  1.00  0.00           N  
HETATM   14  C7  UNK   900     -25.381  69.947  33.968  1.00  0.00           C  
HETATM   15  N7  UNK   900     -24.054  65.393  27.823  1.00  0.00           N  
HETATM   16  C8  UNK   900     -25.284  69.443  30.481  1.00  0.00           C  
HETATM   17  N8  UNK   900     -22.996  64.337  26.028  1.00  0.00           N  
HETATM   18  C9  UNK   900     -26.315  70.442  30.468  1.00  0.00           C  
HETATM   19  C10 UNK   900     -27.125  71.137  29.562  1.00  0.00           C  
HETATM   20  C11 UNK   900     -28.099  72.287  31.305  1.00  0.00           C  
HETATM   21  C12 UNK   900     -26.515  70.777  31.823  1.00  0.00           C  
HETATM   22  C13 UNK   900     -24.622  68.748  29.347  1.00  0.00           C  
HETATM   23  C14 UNK   900     -23.908  69.487  28.394  1.00  0.00           C  
HETATM   24  C15 UNK   900     -23.230  68.866  27.338  1.00  0.00           C  
HETATM   25  C16 UNK   900     -23.360  67.476  27.252  1.00  0.00           C  
HETATM   26  C17 UNK   900     -23.322  65.417  26.747  1.00  0.00           C  
HETATM   27  C18 UNK   900     -24.089  66.711  28.182  1.00  0.00           C  
HETATM   28  C19 UNK   900     -24.700  67.350  29.266  1.00  0.00           C  
ATOM     29  N   GLY A  20      -1.672  45.235  43.450  1.00 98.49           N  
ANISOU   29  N   GLY A  20    12658  12579  12181   1119  -1140    348       N  
ATOM     30  CA  GLY A  20      -0.680  44.901  44.451  1.00100.72           C  
ANISOU   30  CA  GLY A  20    12924  13003  12340   1043  -1093    201       C  
ATOM     31  C   GLY A  20      -1.031  43.616  45.229  1.00102.07           C  
ANISOU   31  C   GLY A  20    13144  13325  12310    988  -1171    285       C  
ATOM     32  O   GLY A  20      -0.134  43.020  45.827  1.00102.77           O  
ANISOU   32  O   GLY A  20    13261  13537  12249    939  -1226    285       O  
ATOM     33  N   GLU A  21      -2.303  43.173  45.227  1.00102.57           N  
ANISOU   33  N   GLU A  21    13202  13380  12390    992  -1179    374       N  
ATOM     34  CA  GLU A  21      -2.749  41.895  45.788  1.00102.43           C  
ANISOU   34  CA  GLU A  21    13216  13480  12223    946  -1254    485       C  
ATOM     35  C   GLU A  21      -2.257  40.695  44.952  1.00101.87           C  
ANISOU   35  C   GLU A  21    13223  13345  12137    987  -1384    639       C  
ATOM     36  O   GLU A  21      -1.951  39.648  45.519  1.00102.17           O  
ANISOU   36  O   GLU A  21    13277  13465  12077    947  -1460    729       O  
ATOM     37  CB  GLU A  21      -4.286  41.925  45.938  1.00102.84           C  
ANISOU   37  CB  GLU A  21    13223  13533  12317    936  -1206    512       C  
ATOM     38  CG  GLU A  21      -4.892  40.663  46.586  1.00102.79           C  
ANISOU   38  CG  GLU A  21    13224  13664  12166    875  -1262    617       C  
ATOM     39  CD  GLU A  21      -6.414  40.755  46.704  1.00102.47           C  
ANISOU   39  CD  GLU A  21    13133  13631  12169    861  -1201    624       C  
ATOM     40  OE1 GLU A  21      -7.089  40.092  45.885  1.00101.07           O  
ANISOU   40  OE1 GLU A  21    12985  13412  12003    882  -1270    767       O  
ATOM     41  OE2 GLU A  21      -6.890  41.462  47.620  1.00102.95           O1-
ANISOU   41  OE2 GLU A  21    13114  13732  12270    826  -1077    473       O1-
ATOM     42  N   ASP A  22      -2.148  40.892  43.627  1.00101.63           N  
ANISOU   42  N   ASP A  22    13218  13177  12218   1055  -1403    670       N  
ATOM     43  CA  ASP A  22      -1.596  39.944  42.653  1.00100.90           C  
ANISOU   43  CA  ASP A  22    13180  13026  12128   1081  -1502    758       C  
ATOM     44  C   ASP A  22      -0.107  39.620  42.877  1.00100.67           C  
ANISOU   44  C   ASP A  22    13182  13010  12055   1076  -1551    735       C  
ATOM     45  O   ASP A  22       0.300  38.485  42.635  1.00100.75           O  
ANISOU   45  O   ASP A  22    13217  12990  12071   1077  -1630    801       O  
ATOM     46  CB  ASP A  22      -1.863  40.350  41.174  1.00  0.00           C  
ATOM     47  CG  ASP A  22      -1.787  41.847  40.799  1.00  0.00           C  
ATOM     48  OD1 ASP A  22      -0.997  42.594  41.423  1.00  0.00           O  
ATOM     49  OD2 ASP A  22      -2.428  42.192  39.782  1.00  0.00           O1-
ATOM     50  N   THR A  23       0.656  40.614  43.362  1.00100.62           N  
ANISOU   50  N   THR A  23    13161  13038  12031   1067  -1497    632       N  
ATOM     51  CA  THR A  23       2.074  40.495  43.704  1.00100.05           C  
ANISOU   51  CA  THR A  23    13107  12995  11909   1055  -1538    608       C  
ATOM     52  C   THR A  23       2.304  39.626  44.958  1.00 98.64           C  
ANISOU   52  C   THR A  23    12909  12950  11617    987  -1598    688       C  
ATOM     53  O   THR A  23       3.287  38.888  44.997  1.00 96.21           O  
ANISOU   53  O   THR A  23    12611  12633  11311    985  -1677    757       O  
ATOM     54  CB  THR A  23       2.701  41.895  43.944  1.00101.70           C  
ANISOU   54  CB  THR A  23    13288  13220  12132   1051  -1455    461       C  
ATOM     55  CG2 THR A  23       4.198  41.902  44.306  1.00101.76           C  
ANISOU   55  CG2 THR A  23    13318  13243  12102   1047  -1502    439       C  
ATOM     56  OG1 THR A  23       2.542  42.678  42.775  1.00101.70           O  
ANISOU   56  OG1 THR A  23    13274  13095  12272   1109  -1397    427       O  
ATOM     57  N   LEU A  24       1.372  39.688  45.928  1.00 97.91           N  
ANISOU   57  N   LEU A  24    12773  12989  11440    926  -1561    690       N  
ATOM     58  CA  LEU A  24       1.372  38.839  47.121  1.00 98.87           C  
ANISOU   58  CA  LEU A  24    12848  13283  11434    842  -1619    802       C  
ATOM     59  C   LEU A  24       1.039  37.375  46.783  1.00 96.89           C  
ANISOU   59  C   LEU A  24    12600  12962  11249    856  -1716    994       C  
ATOM     60  O   LEU A  24       1.704  36.478  47.296  1.00 95.79           O  
ANISOU   60  O   LEU A  24    12425  12869  11101    822  -1801   1131       O  
ATOM     61  CB  LEU A  24       0.397  39.425  48.173  1.00101.34           C  
ANISOU   61  CB  LEU A  24    13097  13782  11624    757  -1536    733       C  
ATOM     62  CG  LEU A  24       0.415  38.724  49.555  1.00103.27           C  
ANISOU   62  CG  LEU A  24    13265  14282  11687    637  -1583    849       C  
ATOM     63  CD1 LEU A  24       1.790  38.841  50.246  1.00104.50           C  
ANISOU   63  CD1 LEU A  24    13385  14584  11734    574  -1629    856       C  
ATOM     64  CD2 LEU A  24      -0.737  39.226  50.453  1.00104.53           C  
ANISOU   64  CD2 LEU A  24    13358  14623  11733    550  -1477    734       C  
ATOM     65  N   MET A  25       0.031  37.158  45.918  1.00 95.71           N  
ANISOU   65  N   MET A  25    12475  12700  11187    901  -1701   1007       N  
ATOM     66  CA  MET A  25      -0.400  35.827  45.480  1.00 93.69           C  
ANISOU   66  CA  MET A  25    12209  12362  11025    910  -1776   1153       C  
ATOM     67  C   MET A  25       0.604  35.111  44.565  1.00 91.81           C  
ANISOU   67  C   MET A  25    11986  11971  10925    955  -1840   1173       C  
ATOM     68  O   MET A  25       0.611  33.883  44.572  1.00 90.86           O  
ANISOU   68  O   MET A  25    11822  11784  10914    946  -1905   1293       O  
ATOM     69  CB  MET A  25      -1.804  35.898  44.848  1.00 93.11           C  
ANISOU   69  CB  MET A  25    12150  12222  11003    937  -1738   1137       C  
ATOM     70  CG  MET A  25      -2.929  36.285  45.825  1.00 94.31           C  
ANISOU   70  CG  MET A  25    12270  12505  11058    890  -1674   1127       C  
ATOM     71  SD  MET A  25      -3.145  35.201  47.269  1.00 95.94           S  
ANISOU   71  SD  MET A  25    12399  12902  11152    790  -1725   1295       S  
ATOM     72  CE  MET A  25      -2.167  36.076  48.520  1.00 97.96           C  
ANISOU   72  CE  MET A  25    12619  13376  11223    714  -1673   1186       C  
ATOM     73  N   GLU A  26       1.468  35.860  43.858  1.00 90.82           N  
ANISOU   73  N   GLU A  26    11906  11784  10815    999  -1812   1051       N  
ATOM     74  CA  GLU A  26       2.604  35.328  43.097  1.00 91.47           C  
ANISOU   74  CA  GLU A  26    11994  11748  11010   1030  -1858   1039       C  
ATOM     75  C   GLU A  26       3.637  34.587  43.973  1.00 92.51           C  
ANISOU   75  C   GLU A  26    12071  11918  11159    995  -1928   1154       C  
ATOM     76  O   GLU A  26       4.187  33.581  43.525  1.00 92.42           O  
ANISOU   76  O   GLU A  26    12020  11788  11307   1006  -1981   1211       O  
ATOM     77  CB  GLU A  26       3.216  36.469  42.252  1.00 92.41           C  
ANISOU   77  CB  GLU A  26    12165  11832  11115   1072  -1810    898       C  
ATOM     78  CG  GLU A  26       4.539  36.132  41.519  1.00 94.22           C  
ANISOU   78  CG  GLU A  26    12400  11945  11452   1101  -1838    850       C  
ATOM     79  CD  GLU A  26       5.119  37.257  40.642  1.00 95.16           C  
ANISOU   79  CD  GLU A  26    12554  12062  11539   1129  -1804    748       C  
ATOM     80  OE1 GLU A  26       6.253  37.049  40.157  1.00 93.98           O  
ANISOU   80  OE1 GLU A  26    12398  11887  11422   1132  -1836    740       O  
ATOM     81  OE2 GLU A  26       4.448  38.298  40.457  1.00 94.89           O1-
ANISOU   81  OE2 GLU A  26    12540  12045  11467   1148  -1747    691       O1-
ATOM     82  N   ASP A  27       3.844  35.072  45.210  1.00 93.46           N  
ANISOU   82  N   ASP A  27    12168  12211  11129    942  -1924   1185       N  
ATOM     83  CA  ASP A  27       4.720  34.471  46.225  1.00 94.31           C  
ANISOU   83  CA  ASP A  27    12199  12412  11223    887  -2001   1338       C  
ATOM     84  C   ASP A  27       4.215  33.103  46.720  1.00 95.68           C  
ANISOU   84  C   ASP A  27    12282  12579  11494    850  -2075   1560       C  
ATOM     85  O   ASP A  27       5.035  32.227  46.996  1.00 96.85           O  
ANISOU   85  O   ASP A  27    12346  12684  11769    836  -2155   1719       O  
ATOM     86  CB  ASP A  27       4.954  35.396  47.451  1.00 95.22           C  
ANISOU   86  CB  ASP A  27    12287  12778  11112    808  -1974   1311       C  
ATOM     87  CG  ASP A  27       5.388  36.844  47.155  1.00 94.73           C  
ANISOU   87  CG  ASP A  27    12284  12714  10994    835  -1905   1104       C  
ATOM     88  OD1 ASP A  27       6.043  37.077  46.115  1.00 92.99           O  
ANISOU   88  OD1 ASP A  27    12110  12328  10894    905  -1912   1041       O  
ATOM     89  OD2 ASP A  27       5.180  37.682  48.061  1.00 94.72           O1-
ANISOU   89  OD2 ASP A  27    12266  12885  10836    776  -1838    994       O1-
ATOM     90  N   HIS A  28       2.884  32.952  46.823  1.00 96.57           N  
ANISOU   90  N   HIS A  28    12397  12724  11572    835  -2047   1583       N  
ATOM     91  CA  HIS A  28       2.215  31.744  47.311  1.00 99.21           C  
ANISOU   91  CA  HIS A  28    12636  13056  12001    796  -2109   1801       C  
ATOM     92  C   HIS A  28       1.868  30.743  46.192  1.00 97.24           C  
ANISOU   92  C   HIS A  28    12380  12556  12011    854  -2119   1796       C  
ATOM     93  O   HIS A  28       1.631  29.578  46.509  1.00 95.77           O  
ANISOU   93  O   HIS A  28    12092  12309  11987    830  -2175   1980       O  
ATOM     94  CB  HIS A  28       0.956  32.154  48.103  1.00101.98           C  
ANISOU   94  CB  HIS A  28    12977  13609  12161    731  -2070   1830       C  
ATOM     95  CG  HIS A  28       1.246  33.024  49.306  1.00105.43           C  
ANISOU   95  CG  HIS A  28    13391  14324  12343    646  -2045   1803       C  
ATOM     96  CD2 HIS A  28       1.679  32.721  50.580  1.00108.02           C  
ANISOU   96  CD2 HIS A  28    13610  14907  12524    533  -2099   1979       C  
ATOM     97  ND1 HIS A  28       1.084  34.398  49.293  1.00105.98           N  
ANISOU   97  ND1 HIS A  28    13534  14446  12286    659  -1951   1563       N  
ATOM     98  CE1 HIS A  28       1.409  34.850  50.506  1.00107.87           C  
ANISOU   98  CE1 HIS A  28    13714  14954  12315    556  -1937   1554       C  
ATOM     99  NE2 HIS A  28       1.778  33.888  51.341  1.00109.29           N  
ANISOU   99  NE2 HIS A  28    13784  15285  12454    471  -2029   1808       N  
ATOM    100  N   LEU A  29       1.848  31.200  44.924  1.00 95.96           N  
ANISOU  100  N   LEU A  29    12304  12263  11892    918  -2063   1588       N  
ATOM    101  CA  LEU A  29       1.511  30.425  43.724  1.00 95.59           C  
ANISOU  101  CA  LEU A  29    12244  12020  12054    952  -2055   1523       C  
ATOM    102  C   LEU A  29       2.431  29.211  43.527  1.00 96.14           C  
ANISOU  102  C   LEU A  29    12204  11918  12404    953  -2110   1607       C  
ATOM    103  O   LEU A  29       3.644  29.326  43.709  1.00 95.25           O  
ANISOU  103  O   LEU A  29    12061  11796  12333    956  -2145   1650       O  
ATOM    104  CB  LEU A  29       1.540  31.369  42.496  1.00 94.39           C  
ANISOU  104  CB  LEU A  29    12185  11823  11856    997  -1992   1297       C  
ATOM    105  CG  LEU A  29       1.224  30.738  41.117  1.00 94.81           C  
ANISOU  105  CG  LEU A  29    12222  11739  12060   1007  -1970   1178       C  
ATOM    106  CD1 LEU A  29      -0.146  30.029  41.078  1.00 94.69           C  
ANISOU  106  CD1 LEU A  29    12195  11745  12036    987  -1956   1214       C  
ATOM    107  CD2 LEU A  29       1.368  31.789  39.994  1.00 93.80           C  
ANISOU  107  CD2 LEU A  29    12164  11625  11850   1031  -1922    994       C  
ATOM    108  N   GLN A  30       1.825  28.073  43.155  1.00 97.78           N  
ANISOU  108  N   GLN A  30    12339  11979  12831    949  -2112   1621       N  
ATOM    109  CA  GLN A  30       2.516  26.797  43.022  1.00 99.55           C  
ANISOU  109  CA  GLN A  30    12421  12004  13399    946  -2151   1703       C  
ATOM    110  C   GLN A  30       1.755  25.904  42.030  1.00 99.19           C  
ANISOU  110  C   GLN A  30    12313  11782  13590    942  -2110   1582       C  
ATOM    111  O   GLN A  30       0.527  25.976  41.950  1.00 98.34           O  
ANISOU  111  O   GLN A  30    12237  11729  13398    927  -2089   1573       O  
ATOM    112  CB  GLN A  30       2.620  26.164  44.429  1.00101.29           C  
ANISOU  112  CB  GLN A  30    12517  12280  13687    904  -2234   2027       C  
ATOM    113  CG  GLN A  30       3.714  25.090  44.550  1.00102.69           C  
ANISOU  113  CG  GLN A  30    12551  12323  14141    904  -2294   2173       C  
ATOM    114  CD  GLN A  30       3.974  24.714  46.009  1.00104.27           C  
ANISOU  114  CD  GLN A  30    12656  12702  14258    847  -2387   2509       C  
ATOM    115  NE2 GLN A  30       4.569  25.629  46.778  1.00103.15           N  
ANISOU  115  NE2 GLN A  30    12606  12805  13779    825  -2395   2499       N  
ATOM    116  OE1 GLN A  30       3.638  23.614  46.440  1.00106.98           O  
ANISOU  116  OE1 GLN A  30    12829  12977  14838    813  -2450   2778       O  
ATOM    117  N   LEU A  31       2.504  25.059  41.304  1.00 98.76           N  
ANISOU  117  N   LEU A  31    12161  11522  13837    948  -2092   1471       N  
ATOM    118  CA  LEU A  31       1.959  24.027  40.419  1.00 98.91           C  
ANISOU  118  CA  LEU A  31    12078  11363  14141    925  -2046   1339       C  
ATOM    119  C   LEU A  31       1.486  22.818  41.239  1.00101.30           C  
ANISOU  119  C   LEU A  31    12226  11554  14708    904  -2095   1595       C  
ATOM    120  O   LEU A  31       2.214  22.364  42.123  1.00102.97           O  
ANISOU  120  O   LEU A  31    12337  11730  15056    904  -2165   1855       O  
ATOM    121  CB  LEU A  31       3.047  23.581  39.415  1.00 99.22           C  
ANISOU  121  CB  LEU A  31    12024  11211  14461    923  -1997   1122       C  
ATOM    122  CG  LEU A  31       3.333  24.593  38.284  1.00 98.41           C  
ANISOU  122  CG  LEU A  31    12037  11208  14144    922  -1931    824       C  
ATOM    123  CD1 LEU A  31       4.608  24.204  37.505  1.00 98.74           C  
ANISOU  123  CD1 LEU A  31    11981  11089  14446    919  -1893    657       C  
ATOM    124  CD2 LEU A  31       2.115  24.784  37.353  1.00 98.84           C  
ANISOU  124  CD2 LEU A  31    12121  11334  14099    877  -1869    617       C  
ATOM    125  N   ARG A  32       0.302  22.294  40.888  1.00102.60           N  
ANISOU  125  N   ARG A  32    12362  11682  14939    878  -2064   1541       N  
ATOM    126  CA  ARG A  32      -0.243  21.060  41.446  1.00105.17           C  
ANISOU  126  CA  ARG A  32    12515  11861  15582    854  -2096   1754       C  
ATOM    127  C   ARG A  32      -1.339  20.517  40.520  1.00105.86           C  
ANISOU  127  C   ARG A  32    12560  11850  15811    823  -2026   1543       C  
ATOM    128  O   ARG A  32      -2.212  21.279  40.097  1.00104.51           O  
ANISOU  128  O   ARG A  32    12525  11845  15339    814  -1996   1417       O  
ATOM    129  CB  ARG A  32      -0.743  21.283  42.892  1.00105.76           C  
ANISOU  129  CB  ARG A  32    12619  12128  15433    843  -2172   2083       C  
ATOM    130  CG  ARG A  32      -1.123  19.979  43.612  1.00109.54           C  
ANISOU  130  CG  ARG A  32    12889  12474  16256    813  -2230   2397       C  
ATOM    131  CD  ARG A  32      -1.432  20.203  45.097  1.00110.70           C  
ANISOU  131  CD  ARG A  32    13054  12872  16135    780  -2306   2726       C  
ATOM    132  NE  ARG A  32      -1.931  18.978  45.743  1.00113.66           N  
ANISOU  132  NE  ARG A  32    13226  13152  16806    741  -2361   3043       N  
ATOM    133  CZ  ARG A  32      -3.211  18.566  45.798  1.00114.75           C  
ANISOU  133  CZ  ARG A  32    13316  13204  17079    725  -2331   3032       C  
ATOM    134  NH1 ARG A  32      -4.210  19.296  45.288  1.00112.73           N1+
ANISOU  134  NH1 ARG A  32    13196  12955  16681    740  -2250   2716       N1+
ATOM    135  NH2 ARG A  32      -3.497  17.391  46.371  1.00117.21           N1+
ANISOU  135  NH2 ARG A  32    13423  13426  17683    687  -2388   3361       N1+
ATOM    136  N   GLU A  33      -1.273  19.204  40.242  1.00108.20           N  
ANISOU  136  N   GLU A  33    12652  11874  16584    801  -1997   1500       N  
ATOM    137  CA  GLU A  33      -2.242  18.470  39.426  1.00108.25           C  
ANISOU  137  CA  GLU A  33    12579  11770  16779    755  -1922   1274       C  
ATOM    138  C   GLU A  33      -3.602  18.343  40.133  1.00108.20           C  
ANISOU  138  C   GLU A  33    12582  11842  16686    742  -1960   1486       C  
ATOM    139  O   GLU A  33      -3.647  18.063  41.332  1.00108.34           O  
ANISOU  139  O   GLU A  33    12514  11827  16820    751  -2034   1835       O  
ATOM    140  CB  GLU A  33      -1.676  17.081  39.069  1.00  0.00           C  
ATOM    141  CG  GLU A  33      -0.381  17.145  38.225  1.00  0.00           C  
ATOM    142  CD  GLU A  33       0.197  15.789  37.784  1.00  0.00           C  
ATOM    143  OE1 GLU A  33      -0.352  14.733  38.173  1.00  0.00           O  
ATOM    144  OE2 GLU A  33       1.207  15.834  37.047  1.00  0.00           O1-
ATOM    145  N   LYS A  34      -4.677  18.557  39.359  1.00107.45           N  
ANISOU  145  N   LYS A  34    12580  11868  16377    713  -1912   1288       N  
ATOM    146  CA  LYS A  34      -6.058  18.535  39.832  1.00107.35           C  
ANISOU  146  CA  LYS A  34    12597  11952  16237    702  -1940   1456       C  
ATOM    147  C   LYS A  34      -6.603  17.103  39.808  1.00109.69           C  
ANISOU  147  C   LYS A  34    12677  12000  17001    663  -1918   1485       C  
ATOM    148  O   LYS A  34      -6.831  16.551  38.731  1.00109.74           O  
ANISOU  148  O   LYS A  34    12587  11872  17234    617  -1836   1180       O  
ATOM    149  CB  LYS A  34      -6.908  19.486  38.968  1.00105.71           C  
ANISOU  149  CB  LYS A  34    12556  11966  15641    686  -1902   1251       C  
ATOM    150  CG  LYS A  34      -6.512  20.955  39.170  1.00104.42           C  
ANISOU  150  CG  LYS A  34    12584  12022  15067    724  -1915   1226       C  
ATOM    151  CD  LYS A  34      -7.285  21.925  38.265  1.00103.61           C  
ANISOU  151  CD  LYS A  34    12618  12134  14613    712  -1891   1115       C  
ATOM    152  CE  LYS A  34      -6.805  23.379  38.406  1.00101.79           C  
ANISOU  152  CE  LYS A  34    12545  12082  14048    751  -1895   1085       C  
ATOM    153  NZ  LYS A  34      -5.467  23.594  37.822  1.00102.25           N1+
ANISOU  153  NZ  LYS A  34    12598  12115  14137    739  -1859    851       N1+
ATOM    154  N   LEU A  35      -6.796  16.546  41.010  1.00111.19           N  
ANISOU  154  N   LEU A  35    12771  12140  17336    671  -1986   1848       N  
ATOM    155  CA  LEU A  35      -7.365  15.222  41.250  1.00114.05           C  
ANISOU  155  CA  LEU A  35    12906  12252  18175    638  -1975   1947       C  
ATOM    156  C   LEU A  35      -8.903  15.289  41.291  1.00113.28           C  
ANISOU  156  C   LEU A  35    12864  12271  17903    611  -1969   1966       C  
ATOM    157  O   LEU A  35      -9.480  16.378  41.265  1.00111.78           O  
ANISOU  157  O   LEU A  35    12878  12349  17242    621  -1978   1932       O  
ATOM    158  CB  LEU A  35      -6.795  14.676  42.580  1.00116.53           C  
ANISOU  158  CB  LEU A  35    13051  12454  18771    652  -2064   2383       C  
ATOM    159  CG  LEU A  35      -5.253  14.551  42.627  1.00117.95           C  
ANISOU  159  CG  LEU A  35    13131  12479  19204    678  -2077   2407       C  
ATOM    160  CD1 LEU A  35      -4.777  14.155  44.041  1.00119.05           C  
ANISOU  160  CD1 LEU A  35    13147  12640  19444    683  -2193   2907       C  
ATOM    161  CD2 LEU A  35      -4.705  13.606  41.536  1.00119.94           C  
ANISOU  161  CD2 LEU A  35    13161  12367  20041    658  -1984   2144       C  
ATOM    162  N   SER A  36      -9.543  14.110  41.357  1.00115.06           N  
ANISOU  162  N   SER A  36    12893  12281  18543    576  -1949   2017       N  
ATOM    163  CA  SER A  36     -10.999  13.947  41.415  1.00114.82           C  
ANISOU  163  CA  SER A  36    12887  12331  18408    546  -1941   2042       C  
ATOM    164  C   SER A  36     -11.656  14.630  42.629  1.00114.00           C  
ANISOU  164  C   SER A  36    12893  12474  17947    563  -2024   2405       C  
ATOM    165  O   SER A  36     -12.693  15.268  42.462  1.00111.59           O  
ANISOU  165  O   SER A  36    12720  12357  17322    553  -2013   2351       O  
ATOM    166  CB  SER A  36     -11.343  12.446  41.380  1.00117.22           C  
ANISOU  166  CB  SER A  36    12925  12321  19291    506  -1904   2057       C  
ATOM    167  OG  SER A  36     -11.156  11.930  40.077  1.00117.59           O  
ANISOU  167  OG  SER A  36    12855  12158  19664    470  -1802   1655       O  
ATOM    168  N   GLU A  37     -11.018  14.530  43.809  1.00115.83           N  
ANISOU  168  N   GLU A  37    13054  12722  18235    576  -2105   2767       N  
ATOM    169  CA  GLU A  37     -11.437  15.178  45.056  1.00115.50           C  
ANISOU  169  CA  GLU A  37    13091  12958  17832    567  -2178   3099       C  
ATOM    170  C   GLU A  37     -11.426  16.716  44.969  1.00111.59           C  
ANISOU  170  C   GLU A  37    12859  12771  16766    590  -2165   2948       C  
ATOM    171  O   GLU A  37     -12.322  17.355  45.519  1.00109.63           O  
ANISOU  171  O   GLU A  37    12708  12753  16191    574  -2175   3048       O  
ATOM    172  CB  GLU A  37     -10.547  14.714  46.234  1.00118.44           C  
ANISOU  172  CB  GLU A  37    13310  13329  18360    554  -2270   3515       C  
ATOM    173  CG  GLU A  37     -10.553  13.190  46.519  1.00122.50           C  
ANISOU  173  CG  GLU A  37    13532  13581  19430    524  -2304   3807       C  
ATOM    174  CD  GLU A  37      -9.491  12.329  45.807  1.00124.91           C  
ANISOU  174  CD  GLU A  37    13636  13519  20304    544  -2280   3729       C  
ATOM    175  OE1 GLU A  37      -8.771  12.843  44.921  1.00123.83           O  
ANISOU  175  OE1 GLU A  37    13580  13275  20193    572  -2201   3320       O  
ATOM    176  OE2 GLU A  37      -9.418  11.135  46.171  1.00128.44           O1-
ANISOU  176  OE2 GLU A  37    13823  13787  21190    525  -2339   4087       O1-
ATOM    177  N   ASP A  38     -10.426  17.264  44.257  1.00109.69           N  
ANISOU  177  N   ASP A  38    12716  12523  16437    624  -2137   2708       N  
ATOM    178  CA  ASP A  38     -10.262  18.692  43.982  1.00107.22           C  
ANISOU  178  CA  ASP A  38    12628  12461  15649    650  -2120   2558       C  
ATOM    179  C   ASP A  38     -11.360  19.212  43.046  1.00107.30           C  
ANISOU  179  C   ASP A  38    12755  12545  15466    648  -2057   2302       C  
ATOM    180  O   ASP A  38     -12.065  20.145  43.417  1.00104.99           O  
ANISOU  180  O   ASP A  38    12576  12461  14854    648  -2054   2350       O  
ATOM    181  CB  ASP A  38      -8.865  19.049  43.415  1.00105.40           C  
ANISOU  181  CB  ASP A  38    12445  12181  15419    684  -2108   2384       C  
ATOM    182  CG  ASP A  38      -7.675  18.514  44.227  1.00105.98           C  
ANISOU  182  CG  ASP A  38    12396  12188  15681    685  -2175   2641       C  
ATOM    183  OD1 ASP A  38      -7.736  18.552  45.476  1.00105.98           O  
ANISOU  183  OD1 ASP A  38    12369  12352  15544    660  -2240   2952       O  
ATOM    184  OD2 ASP A  38      -6.652  18.198  43.585  1.00105.94           O1-
ANISOU  184  OD2 ASP A  38    12310  11985  15958    702  -2161   2530       O1-
ATOM    185  N   ILE A  39     -11.507  18.588  41.866  1.00108.93           N  
ANISOU  185  N   ILE A  39    12911  12588  15886    636  -2004   2034       N  
ATOM    186  CA  ILE A  39     -12.453  18.992  40.821  1.00108.34           C  
ANISOU  186  CA  ILE A  39    12918  12597  15648    616  -1950   1785       C  
ATOM    187  C   ILE A  39     -13.923  19.023  41.291  1.00108.44           C  
ANISOU  187  C   ILE A  39    12942  12706  15553    599  -1960   1933       C  
ATOM    188  O   ILE A  39     -14.632  19.970  40.952  1.00108.18           O  
ANISOU  188  O   ILE A  39    13034  12852  15216    604  -1941   1858       O  
ATOM    189  CB  ILE A  39     -12.303  18.097  39.552  1.00109.82           C  
ANISOU  189  CB  ILE A  39    12984  12600  16142    570  -1891   1491       C  
ATOM    190  CG1 ILE A  39     -10.936  18.363  38.876  1.00109.68           C  
ANISOU  190  CG1 ILE A  39    12985  12550  16137    577  -1863   1274       C  
ATOM    191  CG2 ILE A  39     -13.441  18.221  38.509  1.00109.68           C  
ANISOU  191  CG2 ILE A  39    13008  12696  15969    524  -1848   1285       C  
ATOM    192  CD1 ILE A  39     -10.486  17.258  37.912  1.00111.75           C  
ANISOU  192  CD1 ILE A  39    13066  12582  16810    524  -1799   1021       C  
ATOM    193  N   GLU A  40     -14.331  18.023  42.091  1.00110.14           N  
ANISOU  193  N   GLU A  40    13013  12800  16034    579  -1989   2160       N  
ATOM    194  CA  GLU A  40     -15.689  17.908  42.620  1.00111.43           C  
ANISOU  194  CA  GLU A  40    13167  13045  16127    556  -1997   2317       C  
ATOM    195  C   GLU A  40     -16.008  18.880  43.770  1.00110.15           C  
ANISOU  195  C   GLU A  40    13118  13139  15593    568  -2026   2521       C  
ATOM    196  O   GLU A  40     -17.158  19.311  43.850  1.00108.75           O  
ANISOU  196  O   GLU A  40    12996  13091  15233    557  -2007   2538       O  
ATOM    197  CB  GLU A  40     -15.988  16.442  43.001  1.00114.12           C  
ANISOU  197  CB  GLU A  40    13294  13174  16890    523  -2020   2518       C  
ATOM    198  CG  GLU A  40     -15.947  15.454  41.807  1.00115.73           C  
ANISOU  198  CG  GLU A  40    13346  13103  17522    496  -1969   2285       C  
ATOM    199  CD  GLU A  40     -16.978  15.702  40.691  1.00114.97           C  
ANISOU  199  CD  GLU A  40    13315  13063  17304    465  -1906   1951       C  
ATOM    200  OE1 GLU A  40     -18.082  16.211  40.989  1.00113.98           O  
ANISOU  200  OE1 GLU A  40    13269  13094  16943    457  -1908   1998       O  
ATOM    201  OE2 GLU A  40     -16.642  15.371  39.532  1.00114.94           O1-
ANISOU  201  OE2 GLU A  40    13270  12964  17436    439  -1853   1642       O1-
ATOM    202  N   MET A  41     -15.015  19.251  44.605  1.00110.74           N  
ANISOU  202  N   MET A  41    13214  13295  15564    582  -2063   2658       N  
ATOM    203  CA  MET A  41     -15.211  20.262  45.654  1.00111.12           C  
ANISOU  203  CA  MET A  41    13361  13614  15242    576  -2071   2787       C  
ATOM    204  C   MET A  41     -15.277  21.694  45.090  1.00108.39           C  
ANISOU  204  C   MET A  41    13193  13399  14588    613  -2018   2539       C  
ATOM    205  O   MET A  41     -16.014  22.509  45.642  1.00106.47           O  
ANISOU  205  O   MET A  41    13025  13343  14085    606  -1989   2554       O  
ATOM    206  CB  MET A  41     -14.192  20.102  46.809  1.00113.57           C  
ANISOU  206  CB  MET A  41    13610  14004  15536    556  -2131   3030       C  
ATOM    207  CG  MET A  41     -12.799  20.740  46.626  1.00114.06           C  
ANISOU  207  CG  MET A  41    13763  14107  15468    592  -2132   2906       C  
ATOM    208  SD  MET A  41     -11.774  20.773  48.118  1.00116.48           S  
ANISOU  208  SD  MET A  41    14042  14675  15538    542  -2187   3169       S  
ATOM    209  CE  MET A  41     -12.628  22.063  49.060  1.00114.80           C  
ANISOU  209  CE  MET A  41    13930  14766  14920    502  -2129   3136       C  
ATOM    210  N   ILE A  42     -14.543  21.964  43.994  1.00107.47           N  
ANISOU  210  N   ILE A  42    13124  13184  14522    647  -2001   2317       N  
ATOM    211  CA  ILE A  42     -14.591  23.238  43.273  1.00105.16           C  
ANISOU  211  CA  ILE A  42    12971  12996  13986    678  -1956   2103       C  
ATOM    212  C   ILE A  42     -15.907  23.389  42.487  1.00104.08           C  
ANISOU  212  C   ILE A  42    12849  12886  13810    665  -1922   2015       C  
ATOM    213  O   ILE A  42     -16.488  24.471  42.516  1.00102.44           O  
ANISOU  213  O   ILE A  42    12715  12822  13384    675  -1893   2014       O  
ATOM    214  CB  ILE A  42     -13.388  23.414  42.296  1.00104.46           C  
ANISOU  214  CB  ILE A  42    12908  12814  13968    700  -1947   1895       C  
ATOM    215  CG1 ILE A  42     -12.020  23.376  43.017  1.00103.84           C  
ANISOU  215  CG1 ILE A  42    12805  12689  13958    716  -1982   1979       C  
ATOM    216  CG2 ILE A  42     -13.461  24.674  41.409  1.00103.51           C  
ANISOU  216  CG2 ILE A  42    12910  12821  13597    725  -1909   1728       C  
ATOM    217  CD1 ILE A  42     -11.719  24.572  43.920  1.00103.37           C  
ANISOU  217  CD1 ILE A  42    12821  12815  13640    727  -1992   2097       C  
ATOM    218  N   LYS A  43     -16.369  22.303  41.844  1.00104.94           N  
ANISOU  218  N   LYS A  43    12868  12850  14153    637  -1921   1936       N  
ATOM    219  CA  LYS A  43     -17.635  22.234  41.110  1.00106.19           C  
ANISOU  219  CA  LYS A  43    13014  13032  14301    609  -1896   1854       C  
ATOM    220  C   LYS A  43     -18.866  22.438  42.015  1.00105.40           C  
ANISOU  220  C   LYS A  43    12919  13032  14095    603  -1895   2037       C  
ATOM    221  O   LYS A  43     -19.799  23.129  41.607  1.00106.56           O  
ANISOU  221  O   LYS A  43    13108  13273  14106    601  -1868   1986       O  
ATOM    222  CB  LYS A  43     -17.674  20.904  40.326  1.00109.32           C  
ANISOU  222  CB  LYS A  43    13276  13246  15011    563  -1892   1748       C  
ATOM    223  CG  LYS A  43     -18.934  20.656  39.478  1.00111.81           C  
ANISOU  223  CG  LYS A  43    13567  13601  15312    517  -1865   1613       C  
ATOM    224  CD  LYS A  43     -18.820  19.368  38.652  1.00115.00           C  
ANISOU  224  CD  LYS A  43    13826  13834  16032    456  -1844   1436       C  
ATOM    225  CE  LYS A  43     -20.035  19.140  37.740  1.00115.68           C  
ANISOU  225  CE  LYS A  43    13881  14005  16065    391  -1817   1265       C  
ATOM    226  NZ  LYS A  43     -19.936  17.859  37.020  1.00117.41           N1+
ANISOU  226  NZ  LYS A  43    13940  14073  16597    312  -1779   1038       N1+
ATOM    227  N   ALA A  44     -18.820  21.875  43.236  1.00105.48           N  
ANISOU  227  N   ALA A  44    12870  13036  14169    593  -1923   2260       N  
ATOM    228  CA  ALA A  44     -19.830  22.062  44.278  1.00104.53           C  
ANISOU  228  CA  ALA A  44    12744  13050  13922    572  -1917   2439       C  
ATOM    229  C   ALA A  44     -19.840  23.489  44.852  1.00102.19           C  
ANISOU  229  C   ALA A  44    12559  12954  13312    592  -1878   2409       C  
ATOM    230  O   ALA A  44     -20.920  24.038  45.067  1.00100.05           O  
ANISOU  230  O   ALA A  44    12316  12785  12913    586  -1837   2400       O  
ATOM    231  CB  ALA A  44     -19.600  21.031  45.393  1.00105.26           C  
ANISOU  231  CB  ALA A  44    12719  13121  14152    535  -1964   2708       C  
ATOM    232  N   SER A  45     -18.646  24.068  45.065  1.00100.81           N  
ANISOU  232  N   SER A  45    12434  12823  13044    612  -1885   2385       N  
ATOM    233  CA  SER A  45     -18.455  25.427  45.574  1.00 99.47           C  
ANISOU  233  CA  SER A  45    12348  12829  12617    623  -1839   2338       C  
ATOM    234  C   SER A  45     -18.902  26.511  44.572  1.00 96.93           C  
ANISOU  234  C   SER A  45    12108  12514  12207    666  -1788   2148       C  
ATOM    235  O   SER A  45     -19.549  27.472  44.986  1.00 95.22           O  
ANISOU  235  O   SER A  45    11920  12413  11844    669  -1729   2119       O  
ATOM    236  CB  SER A  45     -16.985  25.589  46.007  1.00100.08           C  
ANISOU  236  CB  SER A  45    12443  12938  12642    629  -1864   2356       C  
ATOM    237  OG  SER A  45     -16.723  26.876  46.521  1.00100.81           O  
ANISOU  237  OG  SER A  45    12587  13215  12502    620  -1813   2315       O  
ATOM    238  N   LEU A  46     -18.591  26.314  43.277  1.00 95.44           N  
ANISOU  238  N   LEU A  46    11932  12210  12120    689  -1806   2023       N  
ATOM    239  CA  LEU A  46     -19.008  27.186  42.177  1.00 93.90           C  
ANISOU  239  CA  LEU A  46    11782  12040  11854    714  -1774   1887       C  
ATOM    240  C   LEU A  46     -20.520  27.119  41.889  1.00 94.55           C  
ANISOU  240  C   LEU A  46    11828  12146  11951    695  -1756   1908       C  
ATOM    241  O   LEU A  46     -21.077  28.123  41.453  1.00 93.73           O  
ANISOU  241  O   LEU A  46    11744  12107  11762    714  -1719   1873       O  
ATOM    242  CB  LEU A  46     -18.185  26.873  40.905  1.00 92.14           C  
ANISOU  242  CB  LEU A  46    11565  11741  11701    718  -1801   1749       C  
ATOM    243  CG  LEU A  46     -16.733  27.407  40.929  1.00 90.82           C  
ANISOU  243  CG  LEU A  46    11442  11554  11509    744  -1811   1697       C  
ATOM    244  CD1 LEU A  46     -15.936  26.900  39.712  1.00 90.00           C  
ANISOU  244  CD1 LEU A  46    11320  11383  11491    729  -1830   1547       C  
ATOM    245  CD2 LEU A  46     -16.660  28.944  41.035  1.00 90.46           C  
ANISOU  245  CD2 LEU A  46    11465  11606  11297    783  -1771   1676       C  
ATOM    246  N   LYS A  47     -21.180  25.984  42.174  1.00 95.93           N  
ANISOU  246  N   LYS A  47    11934  12257  12255    659  -1781   1975       N  
ATOM    247  CA  LYS A  47     -22.637  25.852  42.058  1.00 96.03           C  
ANISOU  247  CA  LYS A  47    11907  12295  12283    637  -1765   2006       C  
ATOM    248  C   LYS A  47     -23.406  26.704  43.095  1.00 96.02           C  
ANISOU  248  C   LYS A  47    11919  12406  12157    645  -1712   2089       C  
ATOM    249  O   LYS A  47     -24.520  27.136  42.800  1.00 96.37           O  
ANISOU  249  O   LYS A  47    11946  12487  12183    645  -1683   2083       O  
ATOM    250  CB  LYS A  47     -23.011  24.356  42.115  1.00  0.00           C  
ATOM    251  CG  LYS A  47     -24.504  24.063  41.864  1.00  0.00           C  
ATOM    252  CD  LYS A  47     -24.832  22.567  41.741  1.00  0.00           C  
ATOM    253  CE  LYS A  47     -24.637  21.786  43.052  1.00  0.00           C  
ATOM    254  NZ  LYS A  47     -25.038  20.375  42.908  1.00  0.00           N1+
ATOM    255  N   ASN A  48     -22.788  26.955  44.263  1.00 96.79           N  
ANISOU  255  N   ASN A  48    12031  12572  12173    641  -1694   2156       N  
ATOM    256  CA  ASN A  48     -23.312  27.814  45.334  1.00 97.81           C  
ANISOU  256  CA  ASN A  48    12159  12836  12169    631  -1622   2180       C  
ATOM    257  C   ASN A  48     -22.858  29.282  45.196  1.00 97.23           C  
ANISOU  257  C   ASN A  48    12134  12808  11999    670  -1561   2056       C  
ATOM    258  O   ASN A  48     -23.495  30.144  45.801  1.00 97.33           O  
ANISOU  258  O   ASN A  48    12126  12912  11940    659  -1481   2027       O  
ATOM    259  CB  ASN A  48     -22.871  27.227  46.695  1.00 98.63           C  
ANISOU  259  CB  ASN A  48    12222  13045  12208    575  -1627   2314       C  
ATOM    260  CG  ASN A  48     -23.679  25.989  47.096  1.00 99.23           C  
ANISOU  260  CG  ASN A  48    12218  13102  12380    529  -1661   2471       C  
ATOM    261  ND2 ASN A  48     -23.173  24.791  46.797  1.00100.09           N  
ANISOU  261  ND2 ASN A  48    12277  13362  12388    475  -1616   2558       N  
ATOM    262  OD1 ASN A  48     -24.752  26.112  47.681  1.00 99.70           O  
ANISOU  262  OD1 ASN A  48    12249  13015  12616    535  -1719   2501       O  
ATOM    263  N   ASN A  49     -21.799  29.553  44.411  1.00 97.15           N  
ANISOU  263  N   ASN A  49    12172  12731  12008    709  -1591   1976       N  
ATOM    264  CA  ASN A  49     -21.294  30.899  44.114  1.00 97.28           C  
ANISOU  264  CA  ASN A  49    12220  12766  11972    749  -1540   1874       C  
ATOM    265  C   ASN A  49     -22.292  31.670  43.226  1.00 96.16           C  
ANISOU  265  C   ASN A  49    12045  12607  11883    775  -1498   1848       C  
ATOM    266  O   ASN A  49     -22.816  31.091  42.275  1.00 95.24           O  
ANISOU  266  O   ASN A  49    11901  12458  11827    767  -1539   1885       O  
ATOM    267  CB  ASN A  49     -19.907  30.758  43.447  1.00 97.50           C  
ANISOU  267  CB  ASN A  49    12300  12735  12009    776  -1590   1814       C  
ATOM    268  CG  ASN A  49     -19.172  32.082  43.219  1.00 98.76           C  
ANISOU  268  CG  ASN A  49    12488  12917  12118    812  -1537   1727       C  
ATOM    269  ND2 ASN A  49     -18.820  32.377  41.966  1.00 98.66           N  
ANISOU  269  ND2 ASN A  49    12489  12856  12138    845  -1557   1679       N  
ATOM    270  OD1 ASN A  49     -18.911  32.823  44.163  1.00 99.61           O  
ANISOU  270  OD1 ASN A  49    12590  13097  12158    799  -1475   1698       O  
ATOM    271  N   LEU A  50     -22.521  32.951  43.565  1.00 95.35           N  
ANISOU  271  N   LEU A  50    11925  12527  11775    799  -1416   1786       N  
ATOM    272  CA  LEU A  50     -23.537  33.853  43.006  1.00 94.74           C  
ANISOU  272  CA  LEU A  50    11781  12419  11794    826  -1364   1788       C  
ATOM    273  C   LEU A  50     -23.637  33.867  41.466  1.00 93.94           C  
ANISOU  273  C   LEU A  50    11667  12276  11749    845  -1434   1835       C  
ATOM    274  O   LEU A  50     -24.702  33.561  40.931  1.00 92.52           O  
ANISOU  274  O   LEU A  50    11427  12098  11626    834  -1451   1906       O  
ATOM    275  CB  LEU A  50     -23.317  35.263  43.611  1.00 95.31           C  
ANISOU  275  CB  LEU A  50    11823  12487  11903    850  -1261   1691       C  
ATOM    276  CG  LEU A  50     -24.258  36.387  43.123  1.00 96.63           C  
ANISOU  276  CG  LEU A  50    11886  12590  12236    883  -1185   1696       C  
ATOM    277  CD1 LEU A  50     -25.745  36.032  43.333  1.00 97.85           C  
ANISOU  277  CD1 LEU A  50    11974  12762  12442    858  -1150   1746       C  
ATOM    278  CD2 LEU A  50     -23.886  37.739  43.766  1.00 97.30           C  
ANISOU  278  CD2 LEU A  50    11927  12654  12387    896  -1066   1561       C  
ATOM    279  N   VAL A  51     -22.527  34.210  40.795  1.00 94.01           N  
ANISOU  279  N   VAL A  51    11719  12271  11728    862  -1475   1798       N  
ATOM    280  CA  VAL A  51     -22.449  34.334  39.337  1.00 94.46           C  
ANISOU  280  CA  VAL A  51    11750  12340  11801    860  -1539   1836       C  
ATOM    281  C   VAL A  51     -22.285  32.995  38.580  1.00 95.55           C  
ANISOU  281  C   VAL A  51    11903  12506  11896    808  -1624   1830       C  
ATOM    282  O   VAL A  51     -22.584  32.958  37.387  1.00 97.06           O  
ANISOU  282  O   VAL A  51    12033  12753  12091    773  -1667   1872       O  
ATOM    283  CB  VAL A  51     -21.285  35.276  38.919  1.00 93.36           C  
ANISOU  283  CB  VAL A  51    11631  12189  11651    890  -1540   1796       C  
ATOM    284  CG1 VAL A  51     -21.613  36.747  39.224  1.00 93.77           C  
ANISOU  284  CG1 VAL A  51    11620  12194  11811    935  -1451   1807       C  
ATOM    285  CG2 VAL A  51     -19.921  34.883  39.521  1.00 93.04           C  
ANISOU  285  CG2 VAL A  51    11685  12132  11534    893  -1553   1705       C  
ATOM    286  N   CYS A  52     -21.829  31.932  39.264  1.00 95.58           N  
ANISOU  286  N   CYS A  52    11964  12477  11874    794  -1644   1780       N  
ATOM    287  CA  CYS A  52     -21.551  30.623  38.659  1.00 96.40           C  
ANISOU  287  CA  CYS A  52    12063  12571  11994    744  -1708   1738       C  
ATOM    288  C   CYS A  52     -22.702  29.613  38.816  1.00 98.27           C  
ANISOU  288  C   CYS A  52    12250  12800  12288    703  -1722   1780       C  
ATOM    289  O   CYS A  52     -22.651  28.567  38.170  1.00 97.70           O  
ANISOU  289  O   CYS A  52    12143  12718  12258    652  -1763   1723       O  
ATOM    290  CB  CYS A  52     -20.245  30.021  39.203  1.00 96.13           C  
ANISOU  290  CB  CYS A  52    12080  12472  11970    749  -1724   1687       C  
ATOM    291  SG  CYS A  52     -18.819  30.875  38.503  1.00 95.64           S  
ANISOU  291  SG  CYS A  52    12080  12412  11846    792  -1715   1622       S  
ATOM    292  N   SER A  53     -23.717  29.930  39.638  1.00101.10           N  
ANISOU  292  N   SER A  53    12591  13163  12658    718  -1678   1860       N  
ATOM    293  CA  SER A  53     -24.887  29.084  39.897  1.00103.32           C  
ANISOU  293  CA  SER A  53    12826  13433  12997    681  -1686   1914       C  
ATOM    294  C   SER A  53     -25.769  28.799  38.662  1.00105.14           C  
ANISOU  294  C   SER A  53    12989  13703  13254    633  -1726   1900       C  
ATOM    295  O   SER A  53     -26.402  27.744  38.617  1.00105.58           O  
ANISOU  295  O   SER A  53    13007  13730  13378    586  -1753   1885       O  
ATOM    296  CB  SER A  53     -25.700  29.690  41.062  1.00103.91           C  
ANISOU  296  CB  SER A  53    12883  13532  13064    700  -1620   1990       C  
ATOM    297  OG  SER A  53     -26.321  30.915  40.715  1.00104.81           O  
ANISOU  297  OG  SER A  53    12967  13676  13178    732  -1578   1997       O  
ATOM    298  N   THR A  54     -25.783  29.727  37.690  1.00107.18           N  
ANISOU  298  N   THR A  54    13216  14039  13467    637  -1731   1915       N  
ATOM    299  CA  THR A  54     -26.573  29.647  36.459  1.00107.78           C  
ANISOU  299  CA  THR A  54    13209  14212  13530    572  -1777   1919       C  
ATOM    300  C   THR A  54     -25.883  28.847  35.328  1.00105.73           C  
ANISOU  300  C   THR A  54    12933  13998  13242    498  -1826   1782       C  
ATOM    301  O   THR A  54     -26.553  28.513  34.351  1.00106.88           O  
ANISOU  301  O   THR A  54    12998  14234  13378    416  -1858   1743       O  
ATOM    302  CB  THR A  54     -26.877  31.075  35.920  1.00110.11           C  
ANISOU  302  CB  THR A  54    13444  14597  13793    587  -1777   2018       C  
ATOM    303  CG2 THR A  54     -27.539  31.994  36.959  1.00110.74           C  
ANISOU  303  CG2 THR A  54    13495  14624  13954    643  -1716   2130       C  
ATOM    304  OG1 THR A  54     -25.727  31.725  35.403  1.00110.87           O  
ANISOU  304  OG1 THR A  54    13583  14696  13847    620  -1773   1989       O  
ATOM    305  N   LEU A  55     -24.574  28.569  35.461  1.00102.28           N  
ANISOU  305  N   LEU A  55    12557  13506  12797    518  -1824   1692       N  
ATOM    306  CA  LEU A  55     -23.764  27.861  34.467  1.00100.93           C  
ANISOU  306  CA  LEU A  55    12359  13380  12609    446  -1853   1532       C  
ATOM    307  C   LEU A  55     -24.030  26.345  34.479  1.00101.74           C  
ANISOU  307  C   LEU A  55    12412  13405  12840    384  -1856   1417       C  
ATOM    308  O   LEU A  55     -24.364  25.790  35.526  1.00101.65           O  
ANISOU  308  O   LEU A  55    12418  13255  12948    420  -1840   1473       O  
ATOM    309  CB  LEU A  55     -22.271  28.131  34.757  1.00 98.77           C  
ANISOU  309  CB  LEU A  55    12160  13047  12320    492  -1843   1473       C  
ATOM    310  CG  LEU A  55     -21.810  29.606  34.706  1.00 97.01           C  
ANISOU  310  CG  LEU A  55    11978  12876  12003    551  -1833   1555       C  
ATOM    311  CD1 LEU A  55     -20.346  29.733  35.149  1.00 95.66           C  
ANISOU  311  CD1 LEU A  55    11889  12617  11840    602  -1819   1494       C  
ATOM    312  CD2 LEU A  55     -22.007  30.270  33.336  1.00 97.22           C  
ANISOU  312  CD2 LEU A  55    11930  13088  11921    487  -1866   1562       C  
ATOM    313  N   ASN A  56     -23.829  25.701  33.315  1.00102.85           N  
ANISOU  313  N   ASN A  56    12469  13645  12964    280  -1871   1253       N  
ATOM    314  CA  ASN A  56     -23.871  24.241  33.166  1.00104.29           C  
ANISOU  314  CA  ASN A  56    12573  13737  13313    207  -1859   1091       C  
ATOM    315  C   ASN A  56     -22.548  23.584  33.616  1.00103.79           C  
ANISOU  315  C   ASN A  56    12531  13501  13402    232  -1837    982       C  
ATOM    316  O   ASN A  56     -21.562  24.281  33.858  1.00102.26           O  
ANISOU  316  O   ASN A  56    12418  13292  13142    295  -1838   1017       O  
ATOM    317  CB  ASN A  56     -24.298  23.859  31.722  1.00106.14           C  
ANISOU  317  CB  ASN A  56    12683  14170  13475     61  -1869    919       C  
ATOM    318  CG  ASN A  56     -23.339  24.272  30.596  1.00106.41           C  
ANISOU  318  CG  ASN A  56    12690  14371  13369     -9  -1871    766       C  
ATOM    319  ND2 ASN A  56     -23.823  25.082  29.653  1.00106.70           N  
ANISOU  319  ND2 ASN A  56    12694  14663  13184    -59  -1908    848       N  
ATOM    320  OD1 ASN A  56     -22.188  23.843  30.555  1.00106.47           O  
ANISOU  320  OD1 ASN A  56    12689  14285  13478    -27  -1841    585       O  
ATOM    321  N   ASP A  57     -22.557  22.243  33.711  1.00104.75           N  
ANISOU  321  N   ASP A  57    12564  13481  13752    182  -1816    855       N  
ATOM    322  CA  ASP A  57     -21.427  21.423  34.168  1.00105.47           C  
ANISOU  322  CA  ASP A  57    12643  13362  14068    211  -1795    792       C  
ATOM    323  C   ASP A  57     -20.135  21.580  33.350  1.00104.98           C  
ANISOU  323  C   ASP A  57    12579  13343  13963    181  -1779    603       C  
ATOM    324  O   ASP A  57     -19.068  21.559  33.958  1.00104.71           O  
ANISOU  324  O   ASP A  57    12597  13185  14001    251  -1779    648       O  
ATOM    325  CB  ASP A  57     -21.772  19.917  34.288  1.00106.87           C  
ANISOU  325  CB  ASP A  57    12684  13355  14564    156  -1768    698       C  
ATOM    326  CG  ASP A  57     -22.880  19.533  35.286  1.00106.76           C  
ANISOU  326  CG  ASP A  57    12675  13241  14646    207  -1785    934       C  
ATOM    327  OD1 ASP A  57     -23.217  20.353  36.169  1.00105.14           O  
ANISOU  327  OD1 ASP A  57    12578  13055  14315    296  -1809   1164       O  
ATOM    328  OD2 ASP A  57     -23.289  18.353  35.226  1.00107.25           O1-
ANISOU  328  OD2 ASP A  57    12620  13210  14917    149  -1767    876       O1-
ATOM    329  N   ASN A  58     -20.233  21.746  32.018  1.00104.83           N  
ANISOU  329  N   ASN A  58    12492  13524  13815     69  -1767    400       N  
ATOM    330  CA  ASN A  58     -19.074  21.926  31.130  1.00104.92           C  
ANISOU  330  CA  ASN A  58    12487  13619  13756     20  -1747    208       C  
ATOM    331  C   ASN A  58     -18.424  23.311  31.295  1.00102.74           C  
ANISOU  331  C   ASN A  58    12345  13435  13255    108  -1779    370       C  
ATOM    332  O   ASN A  58     -17.198  23.395  31.241  1.00102.41           O  
ANISOU  332  O   ASN A  58    12329  13350  13228    128  -1765    290       O  
ATOM    333  CB  ASN A  58     -19.474  21.675  29.657  1.00106.53           C  
ANISOU  333  CB  ASN A  58    12562  14075  13839   -149  -1724    -47       C  
ATOM    334  CG  ASN A  58     -19.768  20.203  29.343  1.00108.50           C  
ANISOU  334  CG  ASN A  58    12650  14208  14364   -254  -1665   -308       C  
ATOM    335  ND2 ASN A  58     -19.084  19.644  28.341  1.00110.11           N  
ANISOU  335  ND2 ASN A  58    12727  14535  14572   -398  -1608   -640       N  
ATOM    336  OD1 ASN A  58     -20.618  19.578  29.974  1.00108.51           O  
ANISOU  336  OD1 ASN A  58    12628  14014  14584   -214  -1662   -222       O  
ATOM    337  N   GLU A  59     -19.240  24.352  31.530  1.00100.83           N  
ANISOU  337  N   GLU A  59    12171  13303  12834    158  -1816    589       N  
ATOM    338  CA  GLU A  59     -18.788  25.712  31.833  1.00 98.23           C  
ANISOU  338  CA  GLU A  59    11950  13030  12341    246  -1837    750       C  
ATOM    339  C   GLU A  59     -18.110  25.823  33.209  1.00 96.43           C  
ANISOU  339  C   GLU A  59    11823  12590  12224    370  -1831    870       C  
ATOM    340  O   GLU A  59     -17.070  26.473  33.308  1.00 94.02           O  
ANISOU  340  O   GLU A  59    11584  12274  11866    420  -1830    877       O  
ATOM    341  CB  GLU A  59     -19.970  26.693  31.711  1.00 97.06           C  
ANISOU  341  CB  GLU A  59    11808  13037  12030    257  -1866    939       C  
ATOM    342  CG  GLU A  59     -20.411  26.934  30.249  1.00 96.97           C  
ANISOU  342  CG  GLU A  59    11684  13297  11861    124  -1888    869       C  
ATOM    343  CD  GLU A  59     -21.652  27.827  30.087  1.00 96.41           C  
ANISOU  343  CD  GLU A  59    11592  13367  11669    136  -1923   1095       C  
ATOM    344  OE1 GLU A  59     -22.498  27.858  31.009  1.00 95.12           O  
ANISOU  344  OE1 GLU A  59    11461  13090  11589    206  -1919   1232       O  
ATOM    345  OE2 GLU A  59     -21.756  28.463  29.015  1.00 96.00           O1-
ANISOU  345  OE2 GLU A  59    11474  13549  11452     68  -1955   1147       O1-
ATOM    346  N   ILE A  60     -18.681  25.156  34.228  1.00 96.23           N  
ANISOU  346  N   ILE A  60    11799  12420  12344    407  -1828    967       N  
ATOM    347  CA  ILE A  60     -18.124  25.077  35.582  1.00 95.54           C  
ANISOU  347  CA  ILE A  60    11775  12172  12351    496  -1829   1096       C  
ATOM    348  C   ILE A  60     -16.833  24.231  35.639  1.00 94.48           C  
ANISOU  348  C   ILE A  60    11604  11887  12405    489  -1821    984       C  
ATOM    349  O   ILE A  60     -15.923  24.595  36.382  1.00 92.21           O  
ANISOU  349  O   ILE A  60    11374  11530  12131    552  -1829   1065       O  
ATOM    350  CB  ILE A  60     -19.174  24.545  36.608  1.00 96.98           C  
ANISOU  350  CB  ILE A  60    11943  12280  12625    517  -1832   1255       C  
ATOM    351  CG1 ILE A  60     -20.321  25.570  36.774  1.00 97.48           C  
ANISOU  351  CG1 ILE A  60    12044  12473  12519    538  -1829   1374       C  
ATOM    352  CG2 ILE A  60     -18.599  24.188  37.997  1.00 96.87           C  
ANISOU  352  CG2 ILE A  60    11962  12148  12693    577  -1839   1398       C  
ATOM    353  CD1 ILE A  60     -21.552  25.035  37.520  1.00 98.91           C  
ANISOU  353  CD1 ILE A  60    12184  12621  12776    527  -1826   1480       C  
ATOM    354  N   LEU A  61     -16.756  23.158  34.831  1.00 95.29           N  
ANISOU  354  N   LEU A  61    11594  11941  12668    405  -1801    789       N  
ATOM    355  CA  LEU A  61     -15.569  22.311  34.671  1.00 96.41           C  
ANISOU  355  CA  LEU A  61    11669  11928  13033    389  -1778    643       C  
ATOM    356  C   LEU A  61     -14.401  23.055  33.997  1.00 94.70           C  
ANISOU  356  C   LEU A  61    11508  11804  12668    394  -1772    536       C  
ATOM    357  O   LEU A  61     -13.258  22.838  34.395  1.00 94.09           O  
ANISOU  357  O   LEU A  61    11438  11599  12713    435  -1770    532       O  
ATOM    358  CB  LEU A  61     -15.961  21.020  33.913  1.00 99.05           C  
ANISOU  358  CB  LEU A  61    11844  12197  13594    281  -1735    405       C  
ATOM    359  CG  LEU A  61     -14.842  19.970  33.712  1.00101.31           C  
ANISOU  359  CG  LEU A  61    12010  12245  14235    264  -1697    262       C  
ATOM    360  CD1 LEU A  61     -14.283  19.447  35.054  1.00102.34           C  
ANISOU  360  CD1 LEU A  61    12101  12136  14645    333  -1722    499       C  
ATOM    361  CD2 LEU A  61     -15.325  18.827  32.793  1.00103.59           C  
ANISOU  361  CD2 LEU A  61    12131  12528  14698    131  -1629    -67       C  
ATOM    362  N   THR A  62     -14.703  23.946  33.034  1.00 94.08           N  
ANISOU  362  N   THR A  62    11455  11953  12337    348  -1773    470       N  
ATOM    363  CA  THR A  62     -13.716  24.815  32.385  1.00 92.41           C  
ANISOU  363  CA  THR A  62    11290  11860  11959    348  -1771    400       C  
ATOM    364  C   THR A  62     -13.113  25.834  33.375  1.00 91.37           C  
ANISOU  364  C   THR A  62    11289  11683  11745    468  -1796    601       C  
ATOM    365  O   THR A  62     -11.889  25.951  33.428  1.00 91.63           O  
ANISOU  365  O   THR A  62    11352  11663  11797    498  -1791    556       O  
ATOM    366  CB  THR A  62     -14.315  25.580  31.173  1.00 91.26           C  
ANISOU  366  CB  THR A  62    11117  11998  11559    262  -1779    349       C  
ATOM    367  CG2 THR A  62     -13.354  26.554  30.466  1.00 90.73           C  
ANISOU  367  CG2 THR A  62    11083  12064  11327    254  -1779    303       C  
ATOM    368  OG1 THR A  62     -14.756  24.648  30.206  1.00 91.09           O  
ANISOU  368  OG1 THR A  62    10959  12058  11591    126  -1750    127       O  
ATOM    369  N   LEU A  63     -13.970  26.484  34.187  1.00 90.54           N  
ANISOU  369  N   LEU A  63    11246  11600  11554    526  -1815    802       N  
ATOM    370  CA  LEU A  63     -13.576  27.388  35.276  1.00 89.36           C  
ANISOU  370  CA  LEU A  63    11198  11421  11333    623  -1824    964       C  
ATOM    371  C   LEU A  63     -12.752  26.694  36.377  1.00 89.76           C  
ANISOU  371  C   LEU A  63    11256  11301  11545    665  -1831   1009       C  
ATOM    372  O   LEU A  63     -11.871  27.338  36.946  1.00 89.54           O  
ANISOU  372  O   LEU A  63    11288  11259  11473    714  -1835   1040       O  
ATOM    373  CB  LEU A  63     -14.832  28.023  35.913  1.00 89.48           C  
ANISOU  373  CB  LEU A  63    11246  11487  11265    658  -1824   1131       C  
ATOM    374  CG  LEU A  63     -15.598  29.024  35.023  1.00 90.35           C  
ANISOU  374  CG  LEU A  63    11345  11760  11223    637  -1823   1156       C  
ATOM    375  CD1 LEU A  63     -17.038  29.209  35.536  1.00 90.54           C  
ANISOU  375  CD1 LEU A  63    11360  11803  11236    653  -1817   1291       C  
ATOM    376  CD2 LEU A  63     -14.862  30.372  34.879  1.00 90.55           C  
ANISOU  376  CD2 LEU A  63    11423  11842  11138    683  -1816   1186       C  
ATOM    377  N   SER A  64     -13.033  25.402  36.637  1.00 90.24           N  
ANISOU  377  N   SER A  64    11240  11239  11806    641  -1836   1029       N  
ATOM    378  CA  SER A  64     -12.325  24.573  37.616  1.00 90.57           C  
ANISOU  378  CA  SER A  64    11249  11121  12042    669  -1853   1125       C  
ATOM    379  C   SER A  64     -10.861  24.297  37.230  1.00 90.55           C  
ANISOU  379  C   SER A  64    11229  11035  12139    674  -1849   1010       C  
ATOM    380  O   SER A  64     -10.037  24.152  38.130  1.00 91.85           O  
ANISOU  380  O   SER A  64    11409  11137  12353    717  -1873   1130       O  
ATOM    381  CB  SER A  64     -13.071  23.241  37.843  1.00 91.80           C  
ANISOU  381  CB  SER A  64    11284  11137  12458    630  -1856   1156       C  
ATOM    382  OG  SER A  64     -14.317  23.446  38.474  1.00 91.36           O  
ANISOU  382  OG  SER A  64    11244  11142  12325    634  -1865   1310       O  
ATOM    383  N   ASN A  65     -10.561  24.256  35.917  1.00 90.75           N  
ANISOU  383  N   ASN A  65    11212  11084  12185    620  -1818    779       N  
ATOM    384  CA  ASN A  65      -9.204  24.105  35.381  1.00 91.12           C  
ANISOU  384  CA  ASN A  65    11231  11059  12330    615  -1801    636       C  
ATOM    385  C   ASN A  65      -8.402  25.421  35.408  1.00 89.28           C  
ANISOU  385  C   ASN A  65    11115  10937  11870    666  -1812    665       C  
ATOM    386  O   ASN A  65      -7.177  25.350  35.500  1.00 88.88           O  
ANISOU  386  O   ASN A  65    11062  10803  11904    691  -1814    639       O  
ATOM    387  CB  ASN A  65      -9.247  23.522  33.948  1.00 92.61           C  
ANISOU  387  CB  ASN A  65    11313  11267  12606    516  -1750    344       C  
ATOM    388  CG  ASN A  65      -9.845  22.112  33.857  1.00 94.29           C  
ANISOU  388  CG  ASN A  65    11371  11293  13161    465  -1721    260       C  
ATOM    389  ND2 ASN A  65      -9.316  21.158  34.627  1.00 95.07           N  
ANISOU  389  ND2 ASN A  65    11392  11478  13249    370  -1685     77       N  
ATOM    390  OD1 ASN A  65     -10.764  21.878  33.077  1.00 94.43           O  
ANISOU  390  OD1 ASN A  65    11322  11094  13463    503  -1732    365       O  
ATOM    391  N   TYR A  66      -9.085  26.582  35.366  1.00 88.66           N  
ANISOU  391  N   TYR A  66    11120  11030  11533    679  -1816    722       N  
ATOM    392  CA  TYR A  66      -8.472  27.911  35.494  1.00 87.92           C  
ANISOU  392  CA  TYR A  66    11122  11026  11255    729  -1820    762       C  
ATOM    393  C   TYR A  66      -8.203  28.349  36.949  1.00 86.47           C  
ANISOU  393  C   TYR A  66    11006  10797  11050    803  -1840    940       C  
ATOM    394  O   TYR A  66      -7.565  29.386  37.133  1.00 84.94           O  
ANISOU  394  O   TYR A  66    10876  10641  10755    843  -1838    952       O  
ATOM    395  CB  TYR A  66      -9.301  28.955  34.714  1.00 87.98           C  
ANISOU  395  CB  TYR A  66    11161  11218  11049    712  -1812    769       C  
ATOM    396  CG  TYR A  66      -9.066  28.927  33.212  1.00 88.79           C  
ANISOU  396  CG  TYR A  66    11201  11439  11093    629  -1797    592       C  
ATOM    397  CD1 TYR A  66      -7.832  29.363  32.684  1.00 88.81           C  
ANISOU  397  CD1 TYR A  66    11217  11473  11054    625  -1787    497       C  
ATOM    398  CD2 TYR A  66     -10.072  28.472  32.337  1.00 89.32           C  
ANISOU  398  CD2 TYR A  66    11186  11614  11137    538  -1792    511       C  
ATOM    399  CE1 TYR A  66      -7.602  29.329  31.295  1.00 90.10           C  
ANISOU  399  CE1 TYR A  66    11308  11785  11139    528  -1769    328       C  
ATOM    400  CE2 TYR A  66      -9.844  28.436  30.947  1.00 90.56           C  
ANISOU  400  CE2 TYR A  66    11265  11934  11206    433  -1775    336       C  
ATOM    401  CZ  TYR A  66      -8.607  28.862  30.426  1.00 91.02           C  
ANISOU  401  CZ  TYR A  66    11335  12036  11212    425  -1762    245       C  
ATOM    402  OH  TYR A  66      -8.383  28.826  29.080  1.00 92.99           O  
ANISOU  402  OH  TYR A  66    11494  12487  11349    303  -1741     67       O  
ATOM    403  N   MET A  67      -8.619  27.547  37.948  1.00 85.46           N  
ANISOU  403  N   MET A  67    10851  10609  11009    808  -1857   1074       N  
ATOM    404  CA  MET A  67      -8.176  27.686  39.340  1.00 84.69           C  
ANISOU  404  CA  MET A  67    10781  10502  10894    845  -1880   1239       C  
ATOM    405  C   MET A  67      -6.680  27.349  39.469  1.00 84.97           C  
ANISOU  405  C   MET A  67    10792  10441  11049    858  -1902   1228       C  
ATOM    406  O   MET A  67      -6.211  26.393  38.853  1.00 85.58           O  
ANISOU  406  O   MET A  67    10793  10396  11325    835  -1900   1124       O  
ATOM    407  CB  MET A  67      -8.998  26.762  40.263  1.00 85.71           C  
ANISOU  407  CB  MET A  67    10849  10595  11120    826  -1900   1395       C  
ATOM    408  CG  MET A  67     -10.477  27.150  40.407  1.00 85.19           C  
ANISOU  408  CG  MET A  67    10808  10630  10928    818  -1878   1438       C  
ATOM    409  SD  MET A  67     -10.791  28.571  41.490  1.00 85.33           S  
ANISOU  409  SD  MET A  67    10896  10797  10727    843  -1857   1551       S  
ATOM    410  CE  MET A  67     -12.566  28.793  41.201  1.00 86.10           C  
ANISOU  410  CE  MET A  67    11000  10969  10744    836  -1817   1546       C  
ATOM    411  N   GLN A  68      -5.972  28.139  40.282  1.00 84.26           N  
ANISOU  411  N   GLN A  68    10751  10412  10849    888  -1916   1321       N  
ATOM    412  CA  GLN A  68      -4.553  27.984  40.587  1.00 84.40           C  
ANISOU  412  CA  GLN A  68    10751  10364  10953    902  -1942   1333       C  
ATOM    413  C   GLN A  68      -4.386  27.650  42.072  1.00 85.64           C  
ANISOU  413  C   GLN A  68    10864  10556  11118    891  -1989   1555       C  
ATOM    414  O   GLN A  68      -5.173  28.120  42.894  1.00 86.53           O  
ANISOU  414  O   GLN A  68    11004  10807  11067    877  -1984   1654       O  
ATOM    415  CB  GLN A  68      -3.824  29.293  40.239  1.00 82.87           C  
ANISOU  415  CB  GLN A  68    10647  10246  10592    933  -1917   1224       C  
ATOM    416  CG  GLN A  68      -3.753  29.561  38.724  1.00 82.01           C  
ANISOU  416  CG  GLN A  68    10550  10121  10487    927  -1884   1030       C  
ATOM    417  CD  GLN A  68      -2.979  30.838  38.394  1.00 81.35           C  
ANISOU  417  CD  GLN A  68    10541  10112  10254    957  -1864    958       C  
ATOM    418  NE2 GLN A  68      -2.160  30.796  37.341  1.00 81.36           N  
ANISOU  418  NE2 GLN A  68    10527  10073  10312    948  -1855    822       N  
ATOM    419  OE1 GLN A  68      -3.128  31.857  39.064  1.00 80.37           O  
ANISOU  419  OE1 GLN A  68    10476  10078   9984    982  -1849   1014       O  
ATOM    420  N   PHE A  69      -3.360  26.844  42.384  1.00 86.70           N  
ANISOU  420  N   PHE A  69    10913  10580  11447    888  -2032   1634       N  
ATOM    421  CA  PHE A  69      -3.070  26.405  43.746  1.00 88.38           C  
ANISOU  421  CA  PHE A  69    11048  10846  11684    860  -2094   1889       C  
ATOM    422  C   PHE A  69      -2.132  27.419  44.418  1.00 87.72           C  
ANISOU  422  C   PHE A  69    11028  10920  11381    863  -2103   1904       C  
ATOM    423  O   PHE A  69      -1.120  27.800  43.827  1.00 86.44           O  
ANISOU  423  O   PHE A  69    10914  10710  11217    897  -2088   1764       O  
ATOM    424  CB  PHE A  69      -2.450  24.994  43.685  1.00 90.67           C  
ANISOU  424  CB  PHE A  69    11183  10930  12335    852  -2140   1997       C  
ATOM    425  CG  PHE A  69      -2.493  24.222  44.990  1.00 93.10           C  
ANISOU  425  CG  PHE A  69    11359  11278  12734    808  -2212   2322       C  
ATOM    426  CD1 PHE A  69      -3.737  23.826  45.523  1.00 93.95           C  
ANISOU  426  CD1 PHE A  69    11417  11419  12861    774  -2218   2454       C  
ATOM    427  CD2 PHE A  69      -1.312  23.928  45.703  1.00 94.41           C  
ANISOU  427  CD2 PHE A  69    11434  11462  12973    791  -2280   2519       C  
ATOM    428  CE1 PHE A  69      -3.789  23.109  46.707  1.00 95.98           C  
ANISOU  428  CE1 PHE A  69    11533  11738  13195    720  -2290   2784       C  
ATOM    429  CE2 PHE A  69      -1.386  23.203  46.885  1.00 96.60           C  
ANISOU  429  CE2 PHE A  69    11562  11812  13326    734  -2358   2862       C  
ATOM    430  CZ  PHE A  69      -2.616  22.785  47.377  1.00 97.01           C  
ANISOU  430  CZ  PHE A  69    11562  11906  13389    696  -2363   3000       C  
ATOM    431  N   PHE A  70      -2.497  27.827  45.640  1.00 88.38           N  
ANISOU  431  N   PHE A  70    11101  11203  11274    817  -2121   2060       N  
ATOM    432  CA  PHE A  70      -1.743  28.756  46.479  1.00 88.37           C  
ANISOU  432  CA  PHE A  70    11133  11386  11057    794  -2126   2072       C  
ATOM    433  C   PHE A  70      -1.498  28.076  47.830  1.00 91.16           C  
ANISOU  433  C   PHE A  70    11357  11884  11393    716  -2203   2357       C  
ATOM    434  O   PHE A  70      -2.448  27.571  48.428  1.00 91.81           O  
ANISOU  434  O   PHE A  70    11376  12063  11443    663  -2218   2512       O  
ATOM    435  CB  PHE A  70      -2.536  30.068  46.665  1.00 87.20           C  
ANISOU  435  CB  PHE A  70    11084  11404  10640    789  -2047   1924       C  
ATOM    436  CG  PHE A  70      -2.838  30.829  45.388  1.00 86.09           C  
ANISOU  436  CG  PHE A  70    11046  11150  10513    857  -1982   1697       C  
ATOM    437  CD1 PHE A  70      -1.844  31.629  44.788  1.00 85.41           C  
ANISOU  437  CD1 PHE A  70    11020  11020  10410    899  -1962   1552       C  
ATOM    438  CD2 PHE A  70      -4.052  30.615  44.702  1.00 85.61           C  
ANISOU  438  CD2 PHE A  70    11004  11040  10480    871  -1946   1648       C  
ATOM    439  CE1 PHE A  70      -2.084  32.227  43.558  1.00 84.70           C  
ANISOU  439  CE1 PHE A  70    11000  10854  10326    947  -1910   1382       C  
ATOM    440  CE2 PHE A  70      -4.271  31.226  43.476  1.00 84.83           C  
ANISOU  440  CE2 PHE A  70    10974  10873  10384    917  -1898   1477       C  
ATOM    441  CZ  PHE A  70      -3.290  32.024  42.903  1.00 84.31           C  
ANISOU  441  CZ  PHE A  70    10958  10778  10295    952  -1882   1354       C  
ATOM    442  N   VAL A  71      -0.235  28.077  48.282  1.00 93.14           N  
ANISOU  442  N   VAL A  71    11558  12169  11661    701  -2257   2442       N  
ATOM    443  CA  VAL A  71       0.202  27.434  49.521  1.00 95.59           C  
ANISOU  443  CA  VAL A  71    11716  12637  11966    614  -2348   2757       C  
ATOM    444  C   VAL A  71       0.616  28.505  50.540  1.00 95.42           C  
ANISOU  444  C   VAL A  71    11715  12950  11590    534  -2339   2742       C  
ATOM    445  O   VAL A  71       1.376  29.409  50.194  1.00 92.93           O  
ANISOU  445  O   VAL A  71    11492  12648  11168    565  -2298   2539       O  
ATOM    446  CB  VAL A  71       1.411  26.487  49.262  1.00 96.91           C  
ANISOU  446  CB  VAL A  71    11765  12604  12451    640  -2426   2905       C  
ATOM    447  CG1 VAL A  71       2.045  25.891  50.538  1.00 99.39           C  
ANISOU  447  CG1 VAL A  71    11880  13063  12821    545  -2536   3304       C  
ATOM    448  CG2 VAL A  71       1.008  25.343  48.317  1.00 96.81           C  
ANISOU  448  CG2 VAL A  71    11736  12246  12801    716  -2401   2809       C  
ATOM    449  N   PHE A  72       0.112  28.356  51.775  1.00 97.30           N  
ANISOU  449  N   PHE A  72    11851  13466  11649    419  -2372   2950       N  
ATOM    450  CA  PHE A  72       0.338  29.260  52.901  1.00 98.70           C  
ANISOU  450  CA  PHE A  72    12014  14018  11469    306  -2353   2923       C  
ATOM    451  C   PHE A  72       0.865  28.466  54.104  1.00102.34           C  
ANISOU  451  C   PHE A  72    12277  14743  11863    173  -2470   3292       C  
ATOM    452  O   PHE A  72       0.453  27.327  54.323  1.00102.58           O  
ANISOU  452  O   PHE A  72    12176  14752  12048    139  -2545   3594       O  
ATOM    453  CB  PHE A  72      -0.997  29.941  53.292  1.00 97.99           C  
ANISOU  453  CB  PHE A  72    11977  14108  11146    259  -2254   2769       C  
ATOM    454  CG  PHE A  72      -1.613  30.833  52.229  1.00 95.73           C  
ANISOU  454  CG  PHE A  72    11857  13617  10897    370  -2140   2435       C  
ATOM    455  CD1 PHE A  72      -2.405  30.274  51.204  1.00 94.28           C  
ANISOU  455  CD1 PHE A  72    11727  13158  10934    466  -2127   2407       C  
ATOM    456  CD2 PHE A  72      -1.268  32.199  52.159  1.00 95.09           C  
ANISOU  456  CD2 PHE A  72    11858  13629  10642    370  -2047   2159       C  
ATOM    457  CE1 PHE A  72      -2.866  31.075  50.169  1.00 91.99           C  
ANISOU  457  CE1 PHE A  72    11566  12716  10667    553  -2036   2140       C  
ATOM    458  CE2 PHE A  72      -1.754  32.986  51.124  1.00 92.82           C  
ANISOU  458  CE2 PHE A  72    11694  13154  10417    469  -1950   1900       C  
ATOM    459  CZ  PHE A  72      -2.549  32.426  50.132  1.00 91.77           C  
ANISOU  459  CZ  PHE A  72    11610  12774  10481    557  -1951   1906       C  
ATOM    460  N   LYS A  73       1.710  29.124  54.907  1.00104.99           N  
ANISOU  460  N   LYS A  73    12580  15335  11976     91  -2488   3277       N  
ATOM    461  CA  LYS A  73       1.994  28.738  56.288  1.00109.58           C  
ANISOU  461  CA  LYS A  73    12965  16296  12374    -78  -2589   3605       C  
ATOM    462  C   LYS A  73       1.036  29.479  57.236  1.00111.68           C  
ANISOU  462  C   LYS A  73    13207  16978  12246   -227  -2516   3517       C  
ATOM    463  O   LYS A  73       0.374  30.434  56.827  1.00110.94           O  
ANISOU  463  O   LYS A  73    13254  16849  12047   -186  -2381   3171       O  
ATOM    464  CB  LYS A  73       3.463  29.066  56.622  1.00  0.00           C  
ATOM    465  CG  LYS A  73       4.465  28.148  55.907  1.00  0.00           C  
ATOM    466  CD  LYS A  73       5.915  28.452  56.307  1.00  0.00           C  
ATOM    467  CE  LYS A  73       6.919  27.493  55.650  1.00  0.00           C  
ATOM    468  NZ  LYS A  73       8.303  27.802  56.047  1.00  0.00           N1+
ATOM    469  N   GLY A  74       0.993  29.037  58.502  1.00114.26           N  
ANISOU  469  N   GLY A  74    13337  17704  12371   -408  -2601   3835       N  
ATOM    470  CA  GLY A  74       0.254  29.704  59.573  1.00115.77           C  
ANISOU  470  CA  GLY A  74    13470  18362  12152   -587  -2528   3745       C  
ATOM    471  C   GLY A  74       0.898  31.065  59.880  1.00115.94           C  
ANISOU  471  C   GLY A  74    13565  18602  11882   -648  -2416   3351       C  
ATOM    472  O   GLY A  74       2.122  31.173  59.974  1.00115.83           O  
ANISOU  472  O   GLY A  74    13556  18574  11880   -634  -2455   3319       O  
ATOM    473  N   GLY A  75       0.054  32.093  60.043  1.00116.03           N  
ANISOU  473  N   GLY A  75    13622  18796  11666   -713  -2268   3039       N  
ATOM    474  CA  GLY A  75       0.455  33.475  60.299  1.00116.29           C  
ANISOU  474  CA  GLY A  75    13708  18998  11477   -768  -2131   2614       C  
ATOM    475  C   GLY A  75       0.640  34.297  59.009  1.00114.37           C  
ANISOU  475  C   GLY A  75    13659  18313  11482   -565  -2063   2315       C  
ATOM    476  O   GLY A  75       0.983  35.474  59.117  1.00114.70           O  
ANISOU  476  O   GLY A  75    13715  18421  11442   -586  -2031   2123       O  
ATOM    477  N   ASP A  76       0.421  33.716  57.812  1.00112.96           N  
ANISOU  477  N   ASP A  76    13615  17704  11600   -380  -2044   2287       N  
ATOM    478  CA  ASP A  76       0.538  34.413  56.523  1.00110.63           C  
ANISOU  478  CA  ASP A  76    13493  17008  11532   -195  -1974   2016       C  
ATOM    479  C   ASP A  76      -0.747  35.185  56.180  1.00110.15           C  
ANISOU  479  C   ASP A  76    13517  16840  11491   -144  -1820   1723       C  
ATOM    480  O   ASP A  76      -1.849  34.689  56.418  1.00110.02           O  
ANISOU  480  O   ASP A  76    13468  16886  11449   -179  -1801   1801       O  
ATOM    481  CB  ASP A  76       0.896  33.479  55.337  1.00108.91           C  
ANISOU  481  CB  ASP A  76    13341  16385  11652    -30  -2079   2217       C  
ATOM    482  CG  ASP A  76       2.251  32.747  55.393  1.00109.94           C  
ANISOU  482  CG  ASP A  76    13402  16519  11850    -41  -2208   2439       C  
ATOM    483  OD1 ASP A  76       3.020  32.933  56.362  1.00113.47           O  
ANISOU  483  OD1 ASP A  76    13693  17313  12103   -196  -2286   2658       O  
ATOM    484  OD2 ASP A  76       2.509  32.003  54.421  1.00107.09           O1-
ANISOU  484  OD2 ASP A  76    13126  15826  11738     98  -2234   2403       O1-
ATOM    485  N   LEU A  77      -0.559  36.370  55.577  1.00109.67           N  
ANISOU  485  N   LEU A  77    13553  16615  11501    -64  -1712   1405       N  
ATOM    486  CA  LEU A  77      -1.613  37.220  55.027  1.00109.43           C  
ANISOU  486  CA  LEU A  77    13586  16439  11551     -2  -1565   1136       C  
ATOM    487  C   LEU A  77      -2.091  36.676  53.670  1.00107.33           C  
ANISOU  487  C   LEU A  77    13438  15773  11567    177  -1600   1214       C  
ATOM    488  O   LEU A  77      -1.257  36.399  52.806  1.00106.04           O  
ANISOU  488  O   LEU A  77    13346  15376  11566    284  -1674   1283       O  
ATOM    489  CB  LEU A  77      -1.054  38.660  54.901  1.00109.48           C  
ANISOU  489  CB  LEU A  77    13611  16429  11556      2  -1436    789       C  
ATOM    490  CG  LEU A  77      -2.038  39.724  54.358  1.00108.99           C  
ANISOU  490  CG  LEU A  77    13584  16186  11641     70  -1273    505       C  
ATOM    491  CD1 LEU A  77      -3.275  39.868  55.259  1.00110.64           C  
ANISOU  491  CD1 LEU A  77    13704  16599  11735    -37  -1178    433       C  
ATOM    492  CD2 LEU A  77      -1.333  41.080  54.148  1.00109.25           C  
ANISOU  492  CD2 LEU A  77    13599  16207  11703     60  -1157    196       C  
ATOM    493  N   VAL A  78      -3.420  36.584  53.502  1.00106.94           N  
ANISOU  493  N   VAL A  78    13396  15669  11565    195  -1543   1194       N  
ATOM    494  CA  VAL A  78      -4.054  36.222  52.234  1.00105.06           C  
ANISOU  494  CA  VAL A  78    13254  15097  11566    343  -1557   1231       C  
ATOM    495  C   VAL A  78      -4.570  37.496  51.538  1.00104.01           C  
ANISOU  495  C   VAL A  78    13169  14813  11535    413  -1421    959       C  
ATOM    496  O   VAL A  78      -4.178  37.761  50.403  1.00103.56           O  
ANISOU  496  O   VAL A  78    13186  14530  11629    521  -1423    890       O  
ATOM    497  CB  VAL A  78      -5.244  35.238  52.422  1.00105.32           C  
ANISOU  497  CB  VAL A  78    13251  15152  11612    320  -1599   1427       C  
ATOM    498  CG1 VAL A  78      -5.872  34.800  51.083  1.00103.48           C  
ANISOU  498  CG1 VAL A  78    13105  14595  11615    457  -1622   1460       C  
ATOM    499  CG2 VAL A  78      -4.844  33.991  53.229  1.00106.56           C  
ANISOU  499  CG2 VAL A  78    13321  15472  11694    235  -1729   1726       C  
ATOM    500  N   ILE A  79      -5.413  38.269  52.244  1.00105.07           N  
ANISOU  500  N   ILE A  79    13239  15079  11601    345  -1302    813       N  
ATOM    501  CA  ILE A  79      -5.954  39.555  51.804  1.00105.60           C  
ANISOU  501  CA  ILE A  79    13308  15003  11811    400  -1160    566       C  
ATOM    502  C   ILE A  79      -6.103  40.484  53.021  1.00108.67           C  
ANISOU  502  C   ILE A  79    13582  15641  12066    265  -1015    313       C  
ATOM    503  O   ILE A  79      -6.333  40.000  54.128  1.00110.36           O  
ANISOU  503  O   ILE A  79    13714  16163  12055    123  -1015    347       O  
ATOM    504  CB  ILE A  79      -7.334  39.418  51.089  1.00  0.00           C  
ATOM    505  CG1 ILE A  79      -8.442  38.730  51.925  1.00  0.00           C  
ATOM    506  CG2 ILE A  79      -7.184  38.737  49.717  1.00  0.00           C  
ATOM    507  CD1 ILE A  79      -9.866  38.975  51.407  1.00  0.00           C  
ATOM    508  N   LYS A  80      -5.954  41.796  52.793  1.00109.18           N  
ANISOU  508  N   LYS A  80    13621  15583  12278    300   -888     60       N  
ATOM    509  CA  LYS A  80      -6.000  42.835  53.824  1.00110.94           C  
ANISOU  509  CA  LYS A  80    13713  16008  12428    171   -723   -248       C  
ATOM    510  C   LYS A  80      -7.199  43.756  53.562  1.00111.25           C  
ANISOU  510  C   LYS A  80    13675  15895  12697    201   -555   -451       C  
ATOM    511  O   LYS A  80      -7.461  44.070  52.403  1.00110.13           O  
ANISOU  511  O   LYS A  80    13574  15436  12832    342   -543   -430       O  
ATOM    512  CB  LYS A  80      -4.673  43.621  53.754  1.00  0.00           C  
ATOM    513  CG  LYS A  80      -4.498  44.695  54.847  1.00  0.00           C  
ATOM    514  CD  LYS A  80      -3.211  45.531  54.695  1.00  0.00           C  
ATOM    515  CE  LYS A  80      -3.117  46.392  53.416  1.00  0.00           C  
ATOM    516  NZ  LYS A  80      -4.189  47.402  53.320  1.00  0.00           N1+
ATOM    517  N   GLN A  81      -7.870  44.218  54.634  1.00113.12           N  
ANISOU  517  N   GLN A  81    13782  16370  12826     59   -424   -641       N  
ATOM    518  CA  GLN A  81      -8.961  45.194  54.548  1.00114.43           C  
ANISOU  518  CA  GLN A  81    13842  16402  13233     70   -245   -857       C  
ATOM    519  C   GLN A  81      -8.468  46.557  54.019  1.00115.96           C  
ANISOU  519  C   GLN A  81    13956  16383  13718    115    -99  -1133       C  
ATOM    520  O   GLN A  81      -7.420  47.044  54.446  1.00118.19           O  
ANISOU  520  O   GLN A  81    14131  16848  13928     -8     16  -1419       O  
ATOM    521  CB  GLN A  81      -9.725  45.285  55.885  1.00  0.00           C  
ATOM    522  CG  GLN A  81      -8.993  45.948  57.065  1.00  0.00           C  
ATOM    523  CD  GLN A  81      -9.813  45.823  58.351  1.00  0.00           C  
ATOM    524  NE2 GLN A  81     -10.293  46.953  58.872  1.00  0.00           N  
ATOM    525  OE1 GLN A  81     -10.008  44.723  58.865  1.00  0.00           O  
ATOM    526  N   GLY A  82      -9.228  47.120  53.067  1.00115.51           N  
ANISOU  526  N   GLY A  82    13934  15958  13996    281   -106  -1039       N  
ATOM    527  CA  GLY A  82      -8.916  48.372  52.378  1.00116.83           C  
ANISOU  527  CA  GLY A  82    14025  15872  14493    349      2  -1217       C  
ATOM    528  C   GLY A  82      -8.063  48.168  51.111  1.00116.44           C  
ANISOU  528  C   GLY A  82    14105  15566  14568    509   -143   -965       C  
ATOM    529  O   GLY A  82      -7.915  49.124  50.350  1.00116.52           O  
ANISOU  529  O   GLY A  82    14055  15296  14920    607    -83   -979       O  
ATOM    530  N   GLU A  83      -7.528  46.957  50.856  1.00116.39           N  
ANISOU  530  N   GLU A  83    14256  15665  14299    526   -328   -731       N  
ATOM    531  CA  GLU A  83      -6.809  46.611  49.622  1.00115.44           C  
ANISOU  531  CA  GLU A  83    14263  15348  14249    659   -475   -493       C  
ATOM    532  C   GLU A  83      -7.799  46.404  48.459  1.00112.46           C  
ANISOU  532  C   GLU A  83    13913  14768  14048    767   -525   -282       C  
ATOM    533  O   GLU A  83      -8.948  46.036  48.701  1.00111.43           O  
ANISOU  533  O   GLU A  83    13758  14693  13886    740   -508   -240       O  
ATOM    534  CB  GLU A  83      -5.955  45.343  49.882  1.00116.69           C  
ANISOU  534  CB  GLU A  83    14553  15682  14102    631   -643   -324       C  
ATOM    535  CG  GLU A  83      -4.983  44.923  48.751  1.00117.51           C  
ANISOU  535  CG  GLU A  83    14779  15624  14243    742   -785   -129       C  
ATOM    536  CD  GLU A  83      -3.868  45.931  48.420  1.00119.25           C  
ANISOU  536  CD  GLU A  83    14982  15735  14593    777   -742   -251       C  
ATOM    537  OE1 GLU A  83      -3.480  46.712  49.320  1.00121.57           O  
ANISOU  537  OE1 GLU A  83    15180  16117  14893    700   -622   -492       O  
ATOM    538  OE2 GLU A  83      -3.411  45.899  47.257  1.00118.53           O1-
ANISOU  538  OE2 GLU A  83    14962  15481  14593    874   -826   -113       O1-
ATOM    539  N   LYS A  84      -7.336  46.631  47.219  1.00109.31           N  
ANISOU  539  N   LYS A  84    13551  14158  13823    877   -585   -148       N  
ATOM    540  CA  LYS A  84      -8.109  46.393  45.998  1.00106.60           C  
ANISOU  540  CA  LYS A  84    13219  13658  13625    965   -646     68       C  
ATOM    541  C   LYS A  84      -8.242  44.885  45.722  1.00103.95           C  
ANISOU  541  C   LYS A  84    13016  13421  13056    966   -801    270       C  
ATOM    542  O   LYS A  84      -7.240  44.224  45.446  1.00102.81           O  
ANISOU  542  O   LYS A  84    12976  13346  12740    962   -907    331       O  
ATOM    543  CB  LYS A  84      -7.448  47.138  44.819  1.00  0.00           C  
ATOM    544  CG  LYS A  84      -7.410  48.674  44.960  1.00  0.00           C  
ATOM    545  CD  LYS A  84      -8.790  49.333  45.143  1.00  0.00           C  
ATOM    546  CE  LYS A  84      -8.711  50.868  45.140  1.00  0.00           C  
ATOM    547  NZ  LYS A  84     -10.031  51.485  45.360  1.00  0.00           N1+
ATOM    548  N   GLY A  85      -9.480  44.377  45.836  1.00101.30           N  
ANISOU  548  N   GLY A  85    12661  13078  12749    970   -807    367       N  
ATOM    549  CA  GLY A  85      -9.806  42.959  45.745  1.00 97.30           C  
ANISOU  549  CA  GLY A  85    12249  12666  12052    954   -928    525       C  
ATOM    550  C   GLY A  85      -9.850  42.506  44.287  1.00 92.23           C  
ANISOU  550  C   GLY A  85    11676  11927  11440   1023  -1051    716       C  
ATOM    551  O   GLY A  85     -10.552  43.109  43.475  1.00 93.35           O  
ANISOU  551  O   GLY A  85    11762  11953  11754   1072  -1038    791       O  
ATOM    552  N   SER A  86      -9.120  41.420  43.990  1.00 86.86           N  
ANISOU  552  N   SER A  86    11096  11304  10602   1015  -1166    793       N  
ATOM    553  CA  SER A  86      -8.910  40.887  42.644  1.00 83.36           C  
ANISOU  553  CA  SER A  86    10709  10796  10166   1058  -1274    924       C  
ATOM    554  C   SER A  86      -9.100  39.360  42.555  1.00 80.65           C  
ANISOU  554  C   SER A  86    10426  10501   9714   1033  -1375   1023       C  
ATOM    555  O   SER A  86      -9.272  38.871  41.441  1.00 80.87           O  
ANISOU  555  O   SER A  86    10477  10486   9763   1052  -1445   1096       O  
ATOM    556  CB  SER A  86      -7.507  41.332  42.168  1.00 83.12           C  
ANISOU  556  CB  SER A  86    10718  10727  10136   1085  -1301    886       C  
ATOM    557  OG  SER A  86      -7.247  40.951  40.831  1.00 82.47           O  
ANISOU  557  OG  SER A  86    10680  10615  10039   1106  -1396    977       O  
ATOM    558  N   TYR A  87      -9.080  38.637  43.688  1.00 77.79           N  
ANISOU  558  N   TYR A  87    10070  10236   9248    981  -1379   1025       N  
ATOM    559  CA  TYR A  87      -9.185  37.174  43.739  1.00 75.18           C  
ANISOU  559  CA  TYR A  87     9774   9929   8861    957  -1474   1132       C  
ATOM    560  C   TYR A  87     -10.445  36.691  44.472  1.00 74.69           C  
ANISOU  560  C   TYR A  87     9674   9936   8767    913  -1463   1199       C  
ATOM    561  O   TYR A  87     -10.950  37.357  45.372  1.00 74.95           O  
ANISOU  561  O   TYR A  87     9660  10057   8759    876  -1381   1142       O  
ATOM    562  CB  TYR A  87      -7.938  36.607  44.447  1.00 74.75           C  
ANISOU  562  CB  TYR A  87     9742   9936   8720    927  -1520   1137       C  
ATOM    563  CG  TYR A  87      -6.734  36.400  43.553  1.00 73.32           C  
ANISOU  563  CG  TYR A  87     9608   9666   8584    964  -1585   1135       C  
ATOM    564  CD1 TYR A  87      -6.491  35.126  42.998  1.00 73.02           C  
ANISOU  564  CD1 TYR A  87     9577   9568   8597    962  -1670   1217       C  
ATOM    565  CD2 TYR A  87      -5.851  37.465  43.277  1.00 72.86           C  
ANISOU  565  CD2 TYR A  87     9568   9576   8536    996  -1555   1040       C  
ATOM    566  CE1 TYR A  87      -5.368  34.915  42.178  1.00 72.54           C  
ANISOU  566  CE1 TYR A  87     9542   9427   8592    987  -1715   1187       C  
ATOM    567  CE2 TYR A  87      -4.729  37.253  42.453  1.00 72.29           C  
ANISOU  567  CE2 TYR A  87     9533   9435   8497   1024  -1609   1031       C  
ATOM    568  CZ  TYR A  87      -4.482  35.976  41.910  1.00 72.36           C  
ANISOU  568  CZ  TYR A  87     9548   9393   8550   1017  -1686   1096       C  
ATOM    569  OH  TYR A  87      -3.393  35.764  41.117  1.00 72.47           O  
ANISOU  569  OH  TYR A  87     9582   9338   8612   1036  -1726   1059       O  
ATOM    570  N   PHE A  88     -10.859  35.472  44.110  1.00 74.19           N  
ANISOU  570  N   PHE A  88     9620   9835   8733    909  -1539   1305       N  
ATOM    571  CA  PHE A  88     -11.788  34.629  44.855  1.00 74.25           C  
ANISOU  571  CA  PHE A  88     9591   9899   8722    865  -1547   1398       C  
ATOM    572  C   PHE A  88     -11.053  33.354  45.273  1.00 73.03           C  
ANISOU  572  C   PHE A  88     9429   9763   8556    829  -1632   1513       C  
ATOM    573  O   PHE A  88     -10.191  32.895  44.524  1.00 71.76           O  
ANISOU  573  O   PHE A  88     9290   9503   8471    854  -1693   1522       O  
ATOM    574  CB  PHE A  88     -13.012  34.356  43.966  1.00 74.24           C  
ANISOU  574  CB  PHE A  88     9578   9816   8811    888  -1558   1432       C  
ATOM    575  CG  PHE A  88     -13.967  33.254  44.389  1.00 76.24           C  
ANISOU  575  CG  PHE A  88     9795  10097   9073    848  -1583   1537       C  
ATOM    576  CD1 PHE A  88     -14.807  33.427  45.507  1.00 77.26           C  
ANISOU  576  CD1 PHE A  88     9881  10335   9136    806  -1524   1557       C  
ATOM    577  CD2 PHE A  88     -13.972  32.018  43.712  1.00 76.56           C  
ANISOU  577  CD2 PHE A  88     9830  10056   9200    844  -1658   1603       C  
ATOM    578  CE1 PHE A  88     -15.675  32.414  45.888  1.00 77.63           C  
ANISOU  578  CE1 PHE A  88     9888  10414   9191    766  -1548   1669       C  
ATOM    579  CE2 PHE A  88     -14.845  31.016  44.111  1.00 77.28           C  
ANISOU  579  CE2 PHE A  88     9877  10158   9328    807  -1679   1706       C  
ATOM    580  CZ  PHE A  88     -15.697  31.213  45.190  1.00 77.60           C  
ANISOU  580  CZ  PHE A  88     9882  10311   9289    771  -1629   1755       C  
ATOM    581  N   PHE A  89     -11.396  32.823  46.457  1.00 72.86           N  
ANISOU  581  N   PHE A  89     9356   9869   8457    763  -1632   1608       N  
ATOM    582  CA  PHE A  89     -10.742  31.662  47.055  1.00 73.61           C  
ANISOU  582  CA  PHE A  89     9410  10003   8555    718  -1715   1765       C  
ATOM    583  C   PHE A  89     -11.770  30.635  47.538  1.00 76.53           C  
ANISOU  583  C   PHE A  89     9711  10404   8962    670  -1749   1934       C  
ATOM    584  O   PHE A  89     -12.848  31.004  48.006  1.00 75.78           O  
ANISOU  584  O   PHE A  89     9589  10418   8786    633  -1694   1935       O  
ATOM    585  CB  PHE A  89      -9.853  32.109  48.232  1.00 72.70           C  
ANISOU  585  CB  PHE A  89     9268  10076   8277    656  -1703   1767       C  
ATOM    586  CG  PHE A  89      -8.703  33.020  47.847  1.00 69.89           C  
ANISOU  586  CG  PHE A  89     8967   9673   7915    699  -1692   1636       C  
ATOM    587  CD1 PHE A  89      -7.588  32.503  47.154  1.00 68.48           C  
ANISOU  587  CD1 PHE A  89     8810   9357   7851    741  -1768   1677       C  
ATOM    588  CD2 PHE A  89      -8.802  34.412  48.050  1.00 68.88           C  
ANISOU  588  CD2 PHE A  89     8855   9621   7693    696  -1596   1460       C  
ATOM    589  CE1 PHE A  89      -6.573  33.355  46.741  1.00 67.55           C  
ANISOU  589  CE1 PHE A  89     8741   9197   7725    780  -1757   1559       C  
ATOM    590  CE2 PHE A  89      -7.772  35.246  47.642  1.00 68.23           C  
ANISOU  590  CE2 PHE A  89     8817   9486   7622    736  -1585   1347       C  
ATOM    591  CZ  PHE A  89      -6.664  34.718  46.993  1.00 67.60           C  
ANISOU  591  CZ  PHE A  89     8770   9286   7627    779  -1670   1403       C  
ATOM    592  N   ILE A  90     -11.366  29.363  47.441  1.00 80.15           N  
ANISOU  592  N   ILE A  90    10127  10753   9570    671  -1835   2072       N  
ATOM    593  CA  ILE A  90     -12.056  28.183  47.944  1.00 84.58           C  
ANISOU  593  CA  ILE A  90    10595  11323  10218    621  -1885   2278       C  
ATOM    594  C   ILE A  90     -10.993  27.397  48.736  1.00 87.38           C  
ANISOU  594  C   ILE A  90    10865  11737  10597    573  -1963   2471       C  
ATOM    595  O   ILE A  90      -9.975  27.006  48.160  1.00 87.48           O  
ANISOU  595  O   ILE A  90    10882  11614  10742    612  -2006   2456       O  
ATOM    596  CB  ILE A  90     -12.598  27.281  46.787  1.00 85.26           C  
ANISOU  596  CB  ILE A  90    10667  11181  10545    664  -1913   2269       C  
ATOM    597  CG1 ILE A  90     -13.511  28.071  45.810  1.00 84.54           C  
ANISOU  597  CG1 ILE A  90    10648  11051  10421    705  -1849   2093       C  
ATOM    598  CG2 ILE A  90     -13.322  26.027  47.334  1.00 86.44           C  
ANISOU  598  CG2 ILE A  90    10702  11315  10826    614  -1960   2490       C  
ATOM    599  CD1 ILE A  90     -13.829  27.356  44.490  1.00 84.49           C  
ANISOU  599  CD1 ILE A  90    10642  10856  10601    740  -1869   2001       C  
ATOM    600  N   ILE A  91     -11.221  27.217  50.047  1.00 91.53           N  
ANISOU  600  N   ILE A  91    11300  12480  10995    480  -1981   2661       N  
ATOM    601  CA  ILE A  91     -10.257  26.610  50.971  1.00 94.74           C  
ANISOU  601  CA  ILE A  91    11600  13011  11384    411  -2063   2890       C  
ATOM    602  C   ILE A  91     -10.181  25.088  50.764  1.00 97.29           C  
ANISOU  602  C   ILE A  91    11802  13139  12024    418  -2156   3136       C  
ATOM    603  O   ILE A  91     -11.196  24.407  50.901  1.00 98.37           O  
ANISOU  603  O   ILE A  91    11859  13268  12248    385  -2170   3291       O  
ATOM    604  CB  ILE A  91     -10.601  26.924  52.459  1.00 95.92           C  
ANISOU  604  CB  ILE A  91    11670  13527  11248    280  -2048   3013       C  
ATOM    605  CG1 ILE A  91     -10.573  28.448  52.727  1.00 95.06           C  
ANISOU  605  CG1 ILE A  91    11651  13593  10872    265  -1937   2731       C  
ATOM    606  CG2 ILE A  91      -9.688  26.203  53.481  1.00 97.97           C  
ANISOU  606  CG2 ILE A  91    11790  13956  11475    189  -2149   3299       C  
ATOM    607  CD1 ILE A  91     -11.459  28.899  53.891  1.00 96.09           C  
ANISOU  607  CD1 ILE A  91    11714  14048  10745    141  -1871   2736       C  
ATOM    608  N   ASN A  92      -8.973  24.603  50.435  1.00 99.67           N  
ANISOU  608  N   ASN A  92    12076  13273  12521    458  -2211   3167       N  
ATOM    609  CA  ASN A  92      -8.675  23.195  50.173  1.00103.21           C  
ANISOU  609  CA  ASN A  92    12384  13484  13346    471  -2284   3369       C  
ATOM    610  C   ASN A  92      -8.193  22.461  51.440  1.00107.80           C  
ANISOU  610  C   ASN A  92    12774  14222  13962    375  -2381   3767       C  
ATOM    611  O   ASN A  92      -8.470  21.270  51.571  1.00110.47           O  
ANISOU  611  O   ASN A  92    12964  14461  14545    348  -2427   4008       O  
ATOM    612  CB  ASN A  92      -7.617  23.128  49.049  1.00102.31           C  
ANISOU  612  CB  ASN A  92    12299  13115  13457    551  -2289   3212       C  
ATOM    613  CG  ASN A  92      -7.346  21.707  48.541  1.00103.35           C  
ANISOU  613  CG  ASN A  92    12275  12947  14045    570  -2334   3340       C  
ATOM    614  ND2 ASN A  92      -6.131  21.202  48.760  1.00103.87           N  
ANISOU  614  ND2 ASN A  92    12229  12917  14319    570  -2396   3485       N  
ATOM    615  OD1 ASN A  92      -8.224  21.073  47.961  1.00103.95           O  
ANISOU  615  OD1 ASN A  92    12318  12870  14306    582  -2308   3300       O  
ATOM    616  N   SER A  93      -7.484  23.162  52.340  1.00109.74           N  
ANISOU  616  N   SER A  93    13005  14717  13973    314  -2413   3846       N  
ATOM    617  CA  SER A  93      -6.939  22.597  53.576  1.00112.79           C  
ANISOU  617  CA  SER A  93    13195  15338  14319    196  -2513   4247       C  
ATOM    618  C   SER A  93      -6.617  23.707  54.586  1.00113.61           C  
ANISOU  618  C   SER A  93    13323  15874  13968     87  -2501   4230       C  
ATOM    619  O   SER A  93      -6.480  24.869  54.202  1.00112.63           O  
ANISOU  619  O   SER A  93    13356  15800  13636    123  -2424   3910       O  
ATOM    620  CB  SER A  93      -5.717  21.692  53.264  1.00113.72           C  
ANISOU  620  CB  SER A  93    13165  15233  14809    223  -2608   4469       C  
ATOM    621  OG  SER A  93      -4.543  22.424  52.964  1.00112.16           O  
ANISOU  621  OG  SER A  93    13047  15039  14526    258  -2606   4311       O  
ATOM    622  N   GLY A  94      -6.474  23.308  55.861  1.00115.23           N  
ANISOU  622  N   GLY A  94    13350  16400  14029    -56  -2574   4577       N  
ATOM    623  CA  GLY A  94      -6.160  24.195  56.982  1.00116.28           C  
ANISOU  623  CA  GLY A  94    13455  17001  13721   -199  -2568   4584       C  
ATOM    624  C   GLY A  94      -7.380  25.030  57.398  1.00115.73           C  
ANISOU  624  C   GLY A  94    13462  17207  13301   -271  -2453   4366       C  
ATOM    625  O   GLY A  94      -8.512  24.761  56.988  1.00115.23           O  
ANISOU  625  O   GLY A  94    13453  16996  13331   -219  -2398   4286       O  
ATOM    626  N   LYS A  95      -7.122  26.037  58.247  1.00116.77           N  
ANISOU  626  N   LYS A  95    13581  17743  13040   -398  -2414   4261       N  
ATOM    627  CA  LYS A  95      -8.120  26.978  58.754  1.00117.18           C  
ANISOU  627  CA  LYS A  95    13679  18089  12755   -488  -2284   4009       C  
ATOM    628  C   LYS A  95      -7.649  28.411  58.471  1.00116.00           C  
ANISOU  628  C   LYS A  95    13676  17960  12437   -453  -2169   3577       C  
ATOM    629  O   LYS A  95      -6.449  28.688  58.541  1.00115.50           O  
ANISOU  629  O   LYS A  95    13619  17908  12359   -447  -2211   3559       O  
ATOM    630  CB  LYS A  95      -8.322  26.778  60.268  1.00  0.00           C  
ATOM    631  CG  LYS A  95      -8.726  25.353  60.687  1.00  0.00           C  
ATOM    632  CD  LYS A  95      -8.941  25.234  62.203  1.00  0.00           C  
ATOM    633  CE  LYS A  95      -9.018  23.777  62.684  1.00  0.00           C  
ATOM    634  NZ  LYS A  95      -9.085  23.699  64.154  1.00  0.00           N1+
ATOM    635  N   PHE A  96      -8.617  29.290  58.173  1.00116.05           N  
ANISOU  635  N   PHE A  96    13788  17953  12353   -426  -2024   3242       N  
ATOM    636  CA  PHE A  96      -8.405  30.696  57.840  1.00115.73           C  
ANISOU  636  CA  PHE A  96    13863  17907  12199   -393  -1894   2823       C  
ATOM    637  C   PHE A  96      -9.353  31.568  58.675  1.00117.98           C  
ANISOU  637  C   PHE A  96    14101  18521  12206   -527  -1747   2589       C  
ATOM    638  O   PHE A  96     -10.569  31.447  58.530  1.00118.72           O  
ANISOU  638  O   PHE A  96    14183  18599  12325   -530  -1701   2606       O  
ATOM    639  CB  PHE A  96      -8.625  30.917  56.327  1.00112.03           C  
ANISOU  639  CB  PHE A  96    13576  16965  12025   -182  -1849   2608       C  
ATOM    640  CG  PHE A  96      -7.548  30.337  55.423  1.00109.51           C  
ANISOU  640  CG  PHE A  96    13307  16333  11966    -58  -1958   2732       C  
ATOM    641  CD1 PHE A  96      -7.587  28.980  55.038  1.00108.64           C  
ANISOU  641  CD1 PHE A  96    13151  16013  12113     -6  -2067   3017       C  
ATOM    642  CD2 PHE A  96      -6.414  31.107  55.088  1.00107.83           C  
ANISOU  642  CD2 PHE A  96    13176  16023  11768      3  -1941   2543       C  
ATOM    643  CE1 PHE A  96      -6.551  28.440  54.287  1.00106.89           C  
ANISOU  643  CE1 PHE A  96    12954  15498  12158     97  -2148   3092       C  
ATOM    644  CE2 PHE A  96      -5.393  30.549  54.328  1.00106.54           C  
ANISOU  644  CE2 PHE A  96    13050  15581  11846    108  -2031   2637       C  
ATOM    645  CZ  PHE A  96      -5.463  29.223  53.926  1.00106.21           C  
ANISOU  645  CZ  PHE A  96    12954  15338  12061    153  -2130   2900       C  
ATOM    646  N   ASP A  97      -8.775  32.429  59.526  1.00118.89           N  
ANISOU  646  N   ASP A  97    14174  18927  12068   -642  -1664   2355       N  
ATOM    647  CA  ASP A  97      -9.496  33.343  60.417  1.00121.08           C  
ANISOU  647  CA  ASP A  97    14371  19551  12080   -798  -1504   2082       C  
ATOM    648  C   ASP A  97      -9.788  34.682  59.724  1.00119.52           C  
ANISOU  648  C   ASP A  97    14284  19125  12001   -697  -1330   1626       C  
ATOM    649  O   ASP A  97      -8.936  35.203  59.002  1.00117.67           O  
ANISOU  649  O   ASP A  97    14142  18674  11892   -592  -1327   1484       O  
ATOM    650  CB  ASP A  97      -8.747  33.592  61.749  1.00124.46           C  
ANISOU  650  CB  ASP A  97    14633  20521  12135  -1037  -1512   2102       C  
ATOM    651  CG  ASP A  97      -8.455  32.353  62.614  1.00125.95           C  
ANISOU  651  CG  ASP A  97    14663  21006  12184  -1172  -1683   2595       C  
ATOM    652  OD1 ASP A  97      -9.103  31.300  62.416  1.00125.74           O  
ANISOU  652  OD1 ASP A  97    14612  20894  12269  -1145  -1741   2859       O  
ATOM    653  OD2 ASP A  97      -7.680  32.527  63.579  1.00126.49           O1-
ANISOU  653  OD2 ASP A  97    14614  21406  12038  -1314  -1761   2732       O1-
ATOM    654  N   VAL A  98     -10.992  35.209  59.989  1.00119.84           N  
ANISOU  654  N   VAL A  98    14294  19219  12018   -735  -1184   1415       N  
ATOM    655  CA  VAL A  98     -11.532  36.434  59.405  1.00118.59           C  
ANISOU  655  CA  VAL A  98    14202  18825  12031   -641  -1010   1016       C  
ATOM    656  C   VAL A  98     -11.510  37.540  60.476  1.00120.64           C  
ANISOU  656  C   VAL A  98    14328  19439  12068   -825   -829    644       C  
ATOM    657  O   VAL A  98     -12.175  37.386  61.498  1.00121.77           O  
ANISOU  657  O   VAL A  98    14336  19940  11991  -1002   -752    593       O  
ATOM    658  CB  VAL A  98     -13.016  36.231  58.967  1.00117.42           C  
ANISOU  658  CB  VAL A  98    14094  18445  12075   -546   -956   1015       C  
ATOM    659  CG1 VAL A  98     -13.614  37.473  58.274  1.00116.22           C  
ANISOU  659  CG1 VAL A  98    13978  18040  12139   -451   -783    647       C  
ATOM    660  CG2 VAL A  98     -13.213  34.984  58.083  1.00115.50           C  
ANISOU  660  CG2 VAL A  98    13961  17873  12047   -386  -1121   1346       C  
ATOM    661  N   TYR A  99     -10.765  38.625  60.216  1.00120.71           N  
ANISOU  661  N   TYR A  99    14365  19351  12149   -790   -755    371       N  
ATOM    662  CA  TYR A  99     -10.604  39.775  61.108  1.00123.99           C  
ANISOU  662  CA  TYR A  99    14645  20055  12409   -957   -567    -39       C  
ATOM    663  C   TYR A  99     -11.222  41.022  60.462  1.00125.06           C  
ANISOU  663  C   TYR A  99    14790  19872  12854   -853   -369   -417       C  
ATOM    664  O   TYR A  99     -10.667  41.518  59.483  1.00123.40           O  
ANISOU  664  O   TYR A  99    14683  19282  12919   -680   -371   -481       O  
ATOM    665  CB  TYR A  99      -9.102  40.024  61.373  1.00123.93           C  
ANISOU  665  CB  TYR A  99    14627  20187  12275  -1013   -615    -90       C  
ATOM    666  CG  TYR A  99      -8.396  38.959  62.189  1.00124.94           C  
ANISOU  666  CG  TYR A  99    14684  20708  12078  -1162   -790    256       C  
ATOM    667  CD1 TYR A  99      -8.301  39.094  63.590  1.00127.56           C  
ANISOU  667  CD1 TYR A  99    14822  21625  12019  -1440   -740    200       C  
ATOM    668  CD2 TYR A  99      -7.808  37.847  61.551  1.00122.74           C  
ANISOU  668  CD2 TYR A  99    14509  20230  11895  -1036  -1001    647       C  
ATOM    669  CE1 TYR A  99      -7.626  38.121  64.350  1.00128.65           C  
ANISOU  669  CE1 TYR A  99    14868  22145  11866  -1587   -912    570       C  
ATOM    670  CE2 TYR A  99      -7.134  36.875  62.313  1.00123.59           C  
ANISOU  670  CE2 TYR A  99    14524  20674  11760  -1169  -1164    999       C  
ATOM    671  CZ  TYR A  99      -7.045  37.009  63.712  1.00126.69           C  
ANISOU  671  CZ  TYR A  99    14720  21651  11762  -1443  -1127    984       C  
ATOM    672  OH  TYR A  99      -6.391  36.062  64.444  1.00127.69           O  
ANISOU  672  OH  TYR A  99    14731  22125  11660  -1581  -1302   1385       O  
ATOM    673  N   VAL A 100     -12.320  41.535  61.041  1.00129.09           N  
ANISOU  673  N   VAL A 100    15175  20541  13333   -964   -199   -648       N  
ATOM    674  CA  VAL A 100     -12.896  42.829  60.666  1.00130.43           C  
ANISOU  674  CA  VAL A 100    15290  20456  13809   -905     17  -1036       C  
ATOM    675  C   VAL A 100     -12.537  43.848  61.765  1.00135.12           C  
ANISOU  675  C   VAL A 100    15692  21391  14256  -1122    225  -1492       C  
ATOM    676  O   VAL A 100     -12.771  43.582  62.945  1.00138.09           O  
ANISOU  676  O   VAL A 100    15920  22241  14304  -1354    289  -1583       O  
ATOM    677  CB  VAL A 100     -14.442  42.750  60.452  1.00  0.00           C  
ATOM    678  CG1 VAL A 100     -15.332  42.865  61.708  1.00  0.00           C  
ATOM    679  CG2 VAL A 100     -14.907  43.783  59.413  1.00  0.00           C  
ATOM    680  N   ASN A 101     -11.931  44.977  61.357  1.00136.01           N  
ANISOU  680  N   ASN A 101    15791  21272  14611  -1057    331  -1780       N  
ATOM    681  CA  ASN A 101     -11.438  46.060  62.230  1.00138.84           C  
ANISOU  681  CA  ASN A 101    15966  21909  14878  -1252    530  -2248       C  
ATOM    682  C   ASN A 101     -10.396  45.571  63.263  1.00140.58           C  
ANISOU  682  C   ASN A 101    16130  22675  14607  -1473    435  -2179       C  
ATOM    683  O   ASN A 101     -10.361  46.078  64.384  1.00143.71           O  
ANISOU  683  O   ASN A 101    16330  23541  14729  -1735    580  -2488       O  
ATOM    684  CB  ASN A 101     -12.621  46.826  62.885  1.00141.41           C  
ANISOU  684  CB  ASN A 101    16086  22351  15291  -1389    796  -2660       C  
ATOM    685  CG  ASN A 101     -13.543  47.487  61.857  1.00140.32           C  
ANISOU  685  CG  ASN A 101    15952  21661  15701  -1184    920  -2784       C  
ATOM    686  ND2 ASN A 101     -14.764  46.972  61.704  1.00137.98           N  
ANISOU  686  ND2 ASN A 101    15794  21083  15548  -1005    791  -2428       N  
ATOM    687  OD1 ASN A 101     -13.155  48.455  61.208  1.00141.49           O  
ANISOU  687  OD1 ASN A 101    15962  21642  16156  -1194   1131  -3191       O  
ATOM    688  N   ASP A 102      -9.578  44.581  62.857  1.00138.26           N  
ANISOU  688  N   ASP A 102    15993  22322  14216  -1374    193  -1776       N  
ATOM    689  CA  ASP A 102      -8.551  43.898  63.653  1.00138.74           C  
ANISOU  689  CA  ASP A 102    16008  22860  13844  -1555     53  -1588       C  
ATOM    690  C   ASP A 102      -9.163  43.152  64.867  1.00140.52           C  
ANISOU  690  C   ASP A 102    16096  23628  13665  -1792     35  -1456       C  
ATOM    691  O   ASP A 102      -8.670  43.271  65.989  1.00143.56           O  
ANISOU  691  O   ASP A 102    16316  24565  13664  -2057     63  -1565       O  
ATOM    692  CB  ASP A 102      -7.372  44.849  64.016  1.00  0.00           C  
ATOM    693  CG  ASP A 102      -6.057  44.199  64.492  1.00  0.00           C  
ATOM    694  OD1 ASP A 102      -5.848  42.991  64.234  1.00  0.00           O  
ATOM    695  OD2 ASP A 102      -5.218  44.965  65.015  1.00  0.00           O1-
ATOM    696  N   LYS A 103     -10.252  42.408  64.614  1.00138.96           N  
ANISOU  696  N   LYS A 103    15957  23287  13555  -1705    -15  -1212       N  
ATOM    697  CA  LYS A 103     -10.982  41.636  65.617  1.00140.65           C  
ANISOU  697  CA  LYS A 103    16041  23966  13432  -1910    -28  -1061       C  
ATOM    698  C   LYS A 103     -11.639  40.439  64.921  1.00138.50           C  
ANISOU  698  C   LYS A 103    15902  23444  13277  -1746   -211   -573       C  
ATOM    699  O   LYS A 103     -12.402  40.642  63.976  1.00136.22           O  
ANISOU  699  O   LYS A 103    15716  22712  13327  -1552   -165   -601       O  
ATOM    700  CB  LYS A 103     -12.014  42.543  66.326  1.00  0.00           C  
ATOM    701  CG  LYS A 103     -12.805  41.842  67.450  1.00  0.00           C  
ATOM    702  CD  LYS A 103     -13.865  42.738  68.119  1.00  0.00           C  
ATOM    703  CE  LYS A 103     -15.046  43.159  67.220  1.00  0.00           C  
ATOM    704  NZ  LYS A 103     -15.852  42.010  66.764  1.00  0.00           N1+
ATOM    705  N   LYS A 104     -11.336  39.222  65.408  1.00138.98           N  
ANISOU  705  N   LYS A 104    15938  23796  13072  -1835   -413   -125       N  
ATOM    706  CA  LYS A 104     -11.809  37.957  64.843  1.00137.37           C  
ANISOU  706  CA  LYS A 104    15848  23338  13008  -1679   -607    366       C  
ATOM    707  C   LYS A 104     -13.343  37.813  64.895  1.00136.50           C  
ANISOU  707  C   LYS A 104    15718  23169  12976  -1667   -525    361       C  
ATOM    708  O   LYS A 104     -13.944  38.051  65.943  1.00139.03           O  
ANISOU  708  O   LYS A 104    15869  23948  13007  -1893   -442    297       O  
ATOM    709  CB  LYS A 104     -11.076  36.782  65.525  1.00139.54           C  
ANISOU  709  CB  LYS A 104    16035  23993  12990  -1819   -819    839       C  
ATOM    710  CG  LYS A 104     -11.452  35.392  64.973  1.00138.74           C  
ANISOU  710  CG  LYS A 104    16026  23601  13086  -1661  -1022   1351       C  
ATOM    711  CD  LYS A 104     -10.574  34.272  65.545  1.00140.55           C  
ANISOU  711  CD  LYS A 104    16134  24178  13090  -1798  -1229   1837       C  
ATOM    712  CE  LYS A 104     -11.064  32.878  65.126  1.00139.64           C  
ANISOU  712  CE  LYS A 104    16056  23812  13189  -1677  -1395   2319       C  
ATOM    713  NZ  LYS A 104     -10.188  31.811  65.645  1.00141.16           N1+
ANISOU  713  NZ  LYS A 104    16104  24286  13244  -1796  -1603   2835       N1+
ATOM    714  N   VAL A 105     -13.923  37.423  63.750  1.00133.18           N  
ANISOU  714  N   VAL A 105    15462  22207  12933  -1415   -552    435       N  
ATOM    715  CA  VAL A 105     -15.361  37.270  63.533  1.00132.90           C  
ANISOU  715  CA  VAL A 105    15425  22050  13020  -1372   -487    448       C  
ATOM    716  C   VAL A 105     -15.718  35.788  63.311  1.00131.40           C  
ANISOU  716  C   VAL A 105    15270  21831  12823  -1330   -690    961       C  
ATOM    717  O   VAL A 105     -16.668  35.303  63.924  1.00133.88           O  
ANISOU  717  O   VAL A 105    15461  22481  12925  -1486   -692   1110       O  
ATOM    718  CB  VAL A 105     -15.828  38.057  62.270  1.00131.27           C  
ANISOU  718  CB  VAL A 105    15349  21289  13239  -1136   -390    225       C  
ATOM    719  CG1 VAL A 105     -17.345  37.970  62.001  1.00131.19           C  
ANISOU  719  CG1 VAL A 105    15328  21157  13358  -1094   -330    255       C  
ATOM    720  CG2 VAL A 105     -15.420  39.534  62.338  1.00132.37           C  
ANISOU  720  CG2 VAL A 105    15424  21415  13453  -1172   -182   -269       C  
ATOM    721  N   LYS A 106     -14.957  35.111  62.433  1.00127.94           N  
ANISOU  721  N   LYS A 106    14984  20996  12628  -1128   -853   1218       N  
ATOM    722  CA  LYS A 106     -15.188  33.735  61.989  1.00126.57           C  
ANISOU  722  CA  LYS A 106    14852  20670  12569  -1046  -1030   1664       C  
ATOM    723  C   LYS A 106     -13.862  32.987  61.796  1.00125.50           C  
ANISOU  723  C   LYS A 106    14740  20491  12450  -1010  -1227   1997       C  
ATOM    724  O   LYS A 106     -12.797  33.604  61.738  1.00125.43           O  
ANISOU  724  O   LYS A 106    14740  20551  12367  -1032  -1233   1885       O  
ATOM    725  CB  LYS A 106     -16.015  33.746  60.677  1.00  0.00           C  
ATOM    726  CG  LYS A 106     -17.533  33.855  60.896  1.00  0.00           C  
ATOM    727  CD  LYS A 106     -18.320  33.874  59.577  1.00  0.00           C  
ATOM    728  CE  LYS A 106     -19.839  33.960  59.803  1.00  0.00           C  
ATOM    729  NZ  LYS A 106     -20.584  33.981  58.532  1.00  0.00           N1+
ATOM    730  N   SER A 107     -13.984  31.658  61.665  1.00124.79           N  
ANISOU  730  N   SER A 107    14646  20282  12485   -961  -1382   2405       N  
ATOM    731  CA  SER A 107     -12.925  30.739  61.266  1.00124.45           C  
ANISOU  731  CA  SER A 107    14612  20111  12562   -901  -1570   2749       C  
ATOM    732  C   SER A 107     -13.517  29.795  60.209  1.00123.11           C  
ANISOU  732  C   SER A 107    14524  19503  12749   -724  -1664   2976       C  
ATOM    733  O   SER A 107     -14.533  29.151  60.473  1.00123.18           O  
ANISOU  733  O   SER A 107    14465  19557  12778   -762  -1682   3164       O  
ATOM    734  CB  SER A 107     -12.393  29.993  62.506  1.00126.88           C  
ANISOU  734  CB  SER A 107    14716  20903  12588  -1120  -1677   3095       C  
ATOM    735  OG  SER A 107     -11.303  29.155  62.180  1.00125.55           O  
ANISOU  735  OG  SER A 107    14534  20614  12554  -1069  -1845   3398       O  
ATOM    736  N   MET A 108     -12.885  29.766  59.028  1.00121.51           N  
ANISOU  736  N   MET A 108    14455  18893  12820   -542  -1718   2940       N  
ATOM    737  CA  MET A 108     -13.329  29.023  57.851  1.00120.13           C  
ANISOU  737  CA  MET A 108    14366  18282  12994   -372  -1780   3053       C  
ATOM    738  C   MET A 108     -12.414  27.814  57.620  1.00119.54           C  
ANISOU  738  C   MET A 108    14245  18049  13126   -330  -1944   3383       C  
ATOM    739  O   MET A 108     -11.199  27.986  57.549  1.00118.02           O  
ANISOU  739  O   MET A 108    14037  17920  12883   -348  -1996   3412       O  
ATOM    740  CB  MET A 108     -13.286  29.964  56.631  1.00118.70           C  
ANISOU  740  CB  MET A 108    14360  17756  12982   -204  -1693   2714       C  
ATOM    741  CG  MET A 108     -14.286  31.125  56.690  1.00119.03           C  
ANISOU  741  CG  MET A 108    14432  17866  12925   -219  -1527   2400       C  
ATOM    742  SD  MET A 108     -14.233  32.176  55.214  1.00118.37           S  
ANISOU  742  SD  MET A 108    14509  17440  13025    -48  -1436   2047       S  
ATOM    743  CE  MET A 108     -15.767  33.110  55.447  1.00118.89           C  
ANISOU  743  CE  MET A 108    14547  17574  13050    -79  -1252   1775       C  
ATOM    744  N   GLY A 109     -13.024  26.626  57.476  1.00119.61           N  
ANISOU  744  N   GLY A 109    14218  17836  13391   -274  -2017   3620       N  
ATOM    745  CA  GLY A 109     -12.335  25.363  57.203  1.00120.42           C  
ANISOU  745  CA  GLY A 109    14242  17732  13779   -230  -2160   3935       C  
ATOM    746  C   GLY A 109     -12.469  24.992  55.719  1.00117.83           C  
ANISOU  746  C   GLY A 109    14016  16926  13827    -56  -2166   3842       C  
ATOM    747  O   GLY A 109     -12.816  25.826  54.882  1.00117.22           O  
ANISOU  747  O   GLY A 109    14093  16683  13762     40  -2076   3521       O  
ATOM    748  N   LYS A 110     -12.177  23.718  55.402  1.00118.12           N  
ANISOU  748  N   LYS A 110    13942  16754  14183    -30  -2270   4126       N  
ATOM    749  CA  LYS A 110     -12.261  23.140  54.056  1.00117.27           C  
ANISOU  749  CA  LYS A 110    13893  16208  14456    109  -2276   4032       C  
ATOM    750  C   LYS A 110     -13.689  23.187  53.477  1.00117.79           C  
ANISOU  750  C   LYS A 110    14021  16165  14566    148  -2205   3897       C  
ATOM    751  O   LYS A 110     -14.641  22.820  54.166  1.00121.28           O  
ANISOU  751  O   LYS A 110    14361  16732  14987     73  -2217   4097       O  
ATOM    752  CB  LYS A 110     -11.688  21.704  54.081  1.00119.37           C  
ANISOU  752  CB  LYS A 110    13979  16285  15092    106  -2391   4374       C  
ATOM    753  CG  LYS A 110     -11.662  21.013  52.704  1.00119.27           C  
ANISOU  753  CG  LYS A 110    13986  15827  15502    227  -2387   4254       C  
ATOM    754  CD  LYS A 110     -11.004  19.626  52.720  1.00122.00           C  
ANISOU  754  CD  LYS A 110    14124  15970  16260    220  -2487   4574       C  
ATOM    755  CE  LYS A 110     -10.936  19.017  51.308  1.00121.85           C  
ANISOU  755  CE  LYS A 110    14104  15514  16679    324  -2461   4397       C  
ATOM    756  NZ  LYS A 110     -10.230  17.725  51.292  1.00124.27           N1+
ANISOU  756  NZ  LYS A 110    14178  15583  17454    319  -2542   4688       N1+
ATOM    757  N   GLY A 111     -13.790  23.626  52.212  1.00115.22           N  
ANISOU  757  N   GLY A 111    13850  15624  14301    257  -2137   3576       N  
ATOM    758  CA  GLY A 111     -15.038  23.736  51.458  1.00113.26           C  
ANISOU  758  CA  GLY A 111    13668  15281  14084    297  -2069   3426       C  
ATOM    759  C   GLY A 111     -15.681  25.127  51.583  1.00111.61           C  
ANISOU  759  C   GLY A 111    13591  15203  13610    312  -1962   3144       C  
ATOM    760  O   GLY A 111     -16.558  25.441  50.779  1.00111.20           O  
ANISOU  760  O   GLY A 111    13627  15001  13623    383  -1909   2950       O  
ATOM    761  N   SER A 112     -15.249  25.961  52.548  1.00110.31           N  
ANISOU  761  N   SER A 112    13421  15325  13165    237  -1928   3122       N  
ATOM    762  CA  SER A 112     -15.696  27.347  52.706  1.00108.40           C  
ANISOU  762  CA  SER A 112    13268  15210  12708    238  -1810   2849       C  
ATOM    763  C   SER A 112     -14.967  28.270  51.711  1.00104.19           C  
ANISOU  763  C   SER A 112    12863  14496  12228    345  -1776   2594       C  
ATOM    764  O   SER A 112     -13.833  27.984  51.323  1.00103.05           O  
ANISOU  764  O   SER A 112    12739  14203  12211    394  -1842   2621       O  
ATOM    765  CB  SER A 112     -15.474  27.776  54.170  1.00109.85           C  
ANISOU  765  CB  SER A 112    13377  15770  12590    103  -1774   2876       C  
ATOM    766  OG  SER A 112     -15.999  29.063  54.436  1.00110.33           O  
ANISOU  766  OG  SER A 112    13478  15954  12487     84  -1640   2613       O  
ATOM    767  N   SER A 113     -15.647  29.359  51.327  1.00 99.83           N  
ANISOU  767  N   SER A 113    12377  13954  11597    375  -1670   2360       N  
ATOM    768  CA  SER A 113     -15.194  30.302  50.307  1.00 95.95           C  
ANISOU  768  CA  SER A 113    11987  13310  11157    468  -1632   2142       C  
ATOM    769  C   SER A 113     -15.252  31.747  50.817  1.00 93.48           C  
ANISOU  769  C   SER A 113    11685  13142  10689    442  -1515   1931       C  
ATOM    770  O   SER A 113     -15.997  32.049  51.750  1.00 92.94           O  
ANISOU  770  O   SER A 113    11554  13263  10493    363  -1437   1894       O  
ATOM    771  CB  SER A 113     -16.089  30.135  49.066  1.00 95.62           C  
ANISOU  771  CB  SER A 113    11996  13043  11289    555  -1627   2078       C  
ATOM    772  OG  SER A 113     -15.779  28.927  48.411  1.00 96.61           O  
ANISOU  772  OG  SER A 113    12112  13002  11593    583  -1720   2197       O  
ATOM    773  N   PHE A 114     -14.470  32.618  50.160  1.00 91.04           N  
ANISOU  773  N   PHE A 114    11441  12738  10410    504  -1495   1781       N  
ATOM    774  CA  PHE A 114     -14.403  34.055  50.426  1.00 90.96           C  
ANISOU  774  CA  PHE A 114    11430  12801  10329    496  -1374   1556       C  
ATOM    775  C   PHE A 114     -13.823  34.799  49.213  1.00 89.94           C  
ANISOU  775  C   PHE A 114    11374  12468  10330    601  -1363   1429       C  
ATOM    776  O   PHE A 114     -13.173  34.192  48.362  1.00 89.80           O  
ANISOU  776  O   PHE A 114    11413  12298  10407    664  -1452   1500       O  
ATOM    777  CB  PHE A 114     -13.624  34.334  51.737  1.00 91.52           C  
ANISOU  777  CB  PHE A 114    11441  13138  10193    384  -1347   1519       C  
ATOM    778  CG  PHE A 114     -12.157  33.930  51.768  1.00 90.78           C  
ANISOU  778  CG  PHE A 114    11376  13038  10077    392  -1442   1596       C  
ATOM    779  CD1 PHE A 114     -11.795  32.611  52.114  1.00 91.18           C  
ANISOU  779  CD1 PHE A 114    11397  13109  10136    365  -1568   1849       C  
ATOM    780  CD2 PHE A 114     -11.155  34.823  51.331  1.00 89.95           C  
ANISOU  780  CD2 PHE A 114    11311  12897   9968    424  -1402   1423       C  
ATOM    781  CE1 PHE A 114     -10.461  32.231  52.094  1.00 90.62           C  
ANISOU  781  CE1 PHE A 114    11334  13020  10076    372  -1652   1928       C  
ATOM    782  CE2 PHE A 114      -9.825  34.424  51.324  1.00 89.54           C  
ANISOU  782  CE2 PHE A 114    11280  12841   9897    430  -1488   1494       C  
ATOM    783  CZ  PHE A 114      -9.482  33.136  51.711  1.00 89.80           C  
ANISOU  783  CZ  PHE A 114    11282  12893   9943    404  -1613   1746       C  
ATOM    784  N   GLY A 115     -14.066  36.119  49.172  1.00 90.26           N  
ANISOU  784  N   GLY A 115    11395  12511  10389    610  -1246   1238       N  
ATOM    785  CA  GLY A 115     -13.588  37.008  48.114  1.00 90.26           C  
ANISOU  785  CA  GLY A 115    11437  12326  10531    703  -1225   1139       C  
ATOM    786  C   GLY A 115     -14.534  37.042  46.901  1.00 89.49           C  
ANISOU  786  C   GLY A 115    11352  12059  10590    777  -1244   1201       C  
ATOM    787  O   GLY A 115     -14.092  37.385  45.807  1.00 87.54           O  
ANISOU  787  O   GLY A 115    11151  11679  10429    843  -1299   1227       O  
ATOM    788  N   GLU A 116     -15.815  36.676  47.093  1.00 91.40           N  
ANISOU  788  N   GLU A 116    11541  12331  10854    753  -1197   1222       N  
ATOM    789  CA  GLU A 116     -16.868  36.541  46.079  1.00 91.36           C  
ANISOU  789  CA  GLU A 116    11531  12204  10977    803  -1221   1301       C  
ATOM    790  C   GLU A 116     -17.118  37.788  45.207  1.00 90.61           C  
ANISOU  790  C   GLU A 116    11405  11978  11042    869  -1169   1239       C  
ATOM    791  O   GLU A 116     -17.324  37.642  44.002  1.00 89.87           O  
ANISOU  791  O   GLU A 116    11333  11790  11023    916  -1236   1320       O  
ATOM    792  CB  GLU A 116     -18.144  36.057  46.801  1.00 93.83           C  
ANISOU  792  CB  GLU A 116    11780  12595  11275    753  -1169   1328       C  
ATOM    793  CG  GLU A 116     -19.406  35.896  45.923  1.00 95.70           C  
ANISOU  793  CG  GLU A 116    12008  12736  11619    788  -1209   1434       C  
ATOM    794  CD  GLU A 116     -20.598  35.301  46.687  1.00 98.51           C  
ANISOU  794  CD  GLU A 116    12306  13178  11945    733  -1168   1475       C  
ATOM    795  OE1 GLU A 116     -20.857  35.758  47.823  1.00 99.21           O  
ANISOU  795  OE1 GLU A 116    12330  13374  11989    681  -1058   1368       O  
ATOM    796  OE2 GLU A 116     -21.257  34.403  46.118  1.00 99.76           O1-
ANISOU  796  OE2 GLU A 116    12474  13303  12128    734  -1240   1598       O1-
ATOM    797  N   ALA A 117     -17.080  38.981  45.826  1.00 91.45           N  
ANISOU  797  N   ALA A 117    11441  12093  11210    860  -1045   1096       N  
ATOM    798  CA  ALA A 117     -17.323  40.272  45.174  1.00 91.89           C  
ANISOU  798  CA  ALA A 117    11427  12008  11479    920   -980   1056       C  
ATOM    799  C   ALA A 117     -16.267  40.676  44.130  1.00 92.93           C  
ANISOU  799  C   ALA A 117    11605  12052  11650    976  -1046   1092       C  
ATOM    800  O   ALA A 117     -16.597  41.441  43.223  1.00 94.60           O  
ANISOU  800  O   ALA A 117    11757  12154  12032   1026  -1038   1151       O  
ATOM    801  CB  ALA A 117     -17.435  41.358  46.251  1.00 92.44           C  
ANISOU  801  CB  ALA A 117    11389  12089  11644    889   -816    859       C  
ATOM    802  N   ALA A 118     -15.037  40.145  44.259  1.00 94.53           N  
ANISOU  802  N   ALA A 118    11899  12314  11705    962  -1110   1072       N  
ATOM    803  CA  ALA A 118     -13.931  40.384  43.333  1.00 95.75           C  
ANISOU  803  CA  ALA A 118    12101  12400  11879   1007  -1172   1096       C  
ATOM    804  C   ALA A 118     -14.152  39.801  41.929  1.00 96.28           C  
ANISOU  804  C   ALA A 118    12184  12418  11978   1037  -1269   1240       C  
ATOM    805  O   ALA A 118     -13.576  40.338  40.987  1.00 96.42           O  
ANISOU  805  O   ALA A 118    12183  12381  12070   1071  -1289   1276       O  
ATOM    806  CB  ALA A 118     -12.633  39.831  43.924  1.00 95.84           C  
ANISOU  806  CB  ALA A 118    12197  12484  11731    981  -1228   1058       C  
ATOM    807  N   LEU A 119     -14.985  38.749  41.811  1.00 96.06           N  
ANISOU  807  N   LEU A 119    12175  12428  11893   1011  -1326   1319       N  
ATOM    808  CA  LEU A 119     -15.362  38.113  40.545  1.00 95.72           C  
ANISOU  808  CA  LEU A 119    12130  12375  11862   1014  -1410   1425       C  
ATOM    809  C   LEU A 119     -16.288  38.969  39.669  1.00 97.03           C  
ANISOU  809  C   LEU A 119    12195  12508  12163   1034  -1386   1513       C  
ATOM    810  O   LEU A 119     -16.377  38.689  38.475  1.00 97.80           O  
ANISOU  810  O   LEU A 119    12271  12635  12251   1022  -1457   1603       O  
ATOM    811  CB  LEU A 119     -16.070  36.768  40.819  1.00 95.16           C  
ANISOU  811  CB  LEU A 119    12084  12344  11728    975  -1462   1471       C  
ATOM    812  CG  LEU A 119     -15.221  35.702  41.531  1.00 94.77           C  
ANISOU  812  CG  LEU A 119    12101  12316  11587    949  -1510   1448       C  
ATOM    813  CD1 LEU A 119     -16.066  34.439  41.803  1.00 94.89           C  
ANISOU  813  CD1 LEU A 119    12107  12341  11604    913  -1558   1517       C  
ATOM    814  CD2 LEU A 119     -13.906  35.388  40.783  1.00 94.01           C  
ANISOU  814  CD2 LEU A 119    12054  12193  11470    961  -1565   1408       C  
ATOM    815  N   ILE A 120     -16.970  39.960  40.265  1.00 97.77           N  
ANISOU  815  N   ILE A 120    12205  12551  12389   1053  -1285   1489       N  
ATOM    816  CA  ILE A 120     -17.883  40.856  39.563  1.00 98.66           C  
ANISOU  816  CA  ILE A 120    12189  12605  12691   1077  -1255   1598       C  
ATOM    817  C   ILE A 120     -17.170  42.171  39.199  1.00 99.81           C  
ANISOU  817  C   ILE A 120    12271  12670  12981   1116  -1210   1591       C  
ATOM    818  O   ILE A 120     -17.257  42.588  38.044  1.00100.30           O  
ANISOU  818  O   ILE A 120    12277  12735  13096   1125  -1267   1730       O  
ATOM    819  CB  ILE A 120     -19.163  41.161  40.399  1.00 98.80           C  
ANISOU  819  CB  ILE A 120    12121  12587  12830   1072  -1159   1577       C  
ATOM    820  CG1 ILE A 120     -19.967  39.868  40.683  1.00 98.07           C  
ANISOU  820  CG1 ILE A 120    12079  12574  12609   1033  -1216   1621       C  
ATOM    821  CG2 ILE A 120     -20.085  42.207  39.737  1.00 99.83           C  
ANISOU  821  CG2 ILE A 120    12086  12624  13220   1104  -1117   1700       C  
ATOM    822  CD1 ILE A 120     -21.054  40.024  41.760  1.00 98.82           C  
ANISOU  822  CD1 ILE A 120    12120  12668  12756   1015  -1120   1563       C  
ATOM    823  N   HIS A 121     -16.479  42.789  40.175  1.00102.56           N  
ANISOU  823  N   HIS A 121    12614  12965  13387   1126  -1106   1430       N  
ATOM    824  CA  HIS A 121     -15.862  44.107  40.028  1.00105.25           C  
ANISOU  824  CA  HIS A 121    12871  13200  13919   1163  -1038   1398       C  
ATOM    825  C   HIS A 121     -14.683  44.283  40.999  1.00107.81           C  
ANISOU  825  C   HIS A 121    13264  13536  14161   1153   -980   1191       C  
ATOM    826  O   HIS A 121     -14.585  43.564  41.993  1.00106.67           O  
ANISOU  826  O   HIS A 121    13199  13486  13843   1111   -967   1070       O  
ATOM    827  CB  HIS A 121     -16.941  45.192  40.269  1.00105.90           C  
ANISOU  827  CB  HIS A 121    12767  13152  14316   1185   -921   1419       C  
ATOM    828  CG  HIS A 121     -16.551  46.588  39.845  1.00107.53           C  
ANISOU  828  CG  HIS A 121    12839  13214  14802   1227   -858   1445       C  
ATOM    829  CD2 HIS A 121     -15.873  47.055  38.739  1.00108.68           C  
ANISOU  829  CD2 HIS A 121    12841  13209  15242   1244   -704   1310       C  
ATOM    830  ND1 HIS A 121     -16.841  47.709  40.604  1.00107.59           N  
ANISOU  830  ND1 HIS A 121    12832  13222  14825   1248   -950   1623       N  
ATOM    831  CE1 HIS A 121     -16.323  48.761  39.964  1.00108.63           C  
ANISOU  831  CE1 HIS A 121    12819  13201  15254   1283   -866   1627       C  
ATOM    832  NE2 HIS A 121     -15.719  48.439  38.826  1.00109.50           N  
ANISOU  832  NE2 HIS A 121    12845  13203  15557   1284   -711   1428       N  
ATOM    833  N   ASN A 122     -13.834  45.285  40.709  1.00111.45           N  
ANISOU  833  N   ASN A 122    13684  13917  14743   1184   -956   1174       N  
ATOM    834  CA  ASN A 122     -12.831  45.817  41.629  1.00113.48           C  
ANISOU  834  CA  ASN A 122    13959  14162  14994   1174   -875    968       C  
ATOM    835  C   ASN A 122     -13.529  46.555  42.785  1.00115.54           C  
ANISOU  835  C   ASN A 122    14102  14379  15415   1147   -709    775       C  
ATOM    836  O   ASN A 122     -14.276  47.502  42.540  1.00116.46           O  
ANISOU  836  O   ASN A 122    14055  14342  15850   1176   -607    767       O  
ATOM    837  CB  ASN A 122     -11.873  46.760  40.859  1.00115.58           C  
ANISOU  837  CB  ASN A 122    14177  14328  15407   1218   -880   1016       C  
ATOM    838  CG  ASN A 122     -10.617  47.174  41.643  1.00118.03           C  
ANISOU  838  CG  ASN A 122    14494  14620  15732   1206   -793    795       C  
ATOM    839  ND2 ASN A 122      -9.934  48.220  41.174  1.00118.23           N  
ANISOU  839  ND2 ASN A 122    14426  14516  15979   1244   -753    811       N  
ATOM    840  OD1 ASN A 122     -10.255  46.560  42.644  1.00122.00           O  
ANISOU  840  OD1 ASN A 122    15071  15236  16047   1155   -767    625       O  
ATOM    841  N   THR A 123     -13.265  46.096  44.013  1.00116.43           N  
ANISOU  841  N   THR A 123    14282  14637  15318   1082   -680    622       N  
ATOM    842  CA  THR A 123     -13.875  46.615  45.230  1.00118.67           C  
ANISOU  842  CA  THR A 123    14455  14946  15685   1024   -519    405       C  
ATOM    843  C   THR A 123     -12.888  46.476  46.400  1.00118.57           C  
ANISOU  843  C   THR A 123    14483  15089  15477    946   -468    178       C  
ATOM    844  O   THR A 123     -12.092  45.535  46.419  1.00116.96           O  
ANISOU  844  O   THR A 123    14417  15007  15015    930   -584    236       O  
ATOM    845  CB  THR A 123     -15.212  45.878  45.545  1.00118.68           C  
ANISOU  845  CB  THR A 123    14457  15031  15602    990   -526    463       C  
ATOM    846  CG2 THR A 123     -15.086  44.355  45.748  1.00116.91           C  
ANISOU  846  CG2 THR A 123    14389  15010  15022    938   -643    519       C  
ATOM    847  OG1 THR A 123     -15.821  46.403  46.711  1.00120.92           O  
ANISOU  847  OG1 THR A 123    14598  15322  16023    933   -349    247       O  
ATOM    848  N   GLN A 124     -12.963  47.417  47.354  1.00118.95           N  
ANISOU  848  N   GLN A 124    14391  15137  15664    889   -291    -83       N  
ATOM    849  CA  GLN A 124     -12.171  47.397  48.582  1.00117.10           C  
ANISOU  849  CA  GLN A 124    14160  15101  15229    784   -223   -328       C  
ATOM    850  C   GLN A 124     -12.613  46.245  49.503  1.00115.43           C  
ANISOU  850  C   GLN A 124    14008  15160  14689    685   -262   -320       C  
ATOM    851  O   GLN A 124     -13.812  45.992  49.640  1.00115.60           O  
ANISOU  851  O   GLN A 124    13977  15196  14747    666   -221   -297       O  
ATOM    852  CB  GLN A 124     -12.246  48.778  49.268  1.00  0.00           C  
ATOM    853  CG  GLN A 124     -13.625  49.165  49.849  1.00  0.00           C  
ATOM    854  CD  GLN A 124     -13.649  50.606  50.359  1.00  0.00           C  
ATOM    855  NE2 GLN A 124     -14.013  50.798  51.628  1.00  0.00           N  
ATOM    856  OE1 GLN A 124     -13.361  51.539  49.611  1.00  0.00           O  
ATOM    857  N   ARG A 125     -11.629  45.575  50.120  1.00113.49           N  
ANISOU  857  N   ARG A 125    13857  15127  14137    619   -346   -315       N  
ATOM    858  CA  ARG A 125     -11.848  44.499  51.085  1.00112.60           C  
ANISOU  858  CA  ARG A 125    13790  15282  13709    521   -410   -241       C  
ATOM    859  C   ARG A 125     -12.459  45.028  52.393  1.00114.01           C  
ANISOU  859  C   ARG A 125    13824  15686  13808    373   -242   -503       C  
ATOM    860  O   ARG A 125     -11.991  46.038  52.921  1.00114.99           O  
ANISOU  860  O   ARG A 125    13843  15862  13986    305   -103   -784       O  
ATOM    861  CB  ARG A 125     -10.501  43.813  51.381  1.00111.75           C  
ANISOU  861  CB  ARG A 125    13789  15334  13335    487   -547   -137       C  
ATOM    862  CG  ARG A 125      -9.864  43.015  50.234  1.00108.79           C  
ANISOU  862  CG  ARG A 125    13552  14780  13004    609   -712     99       C  
ATOM    863  CD  ARG A 125     -10.849  42.110  49.490  1.00106.83           C  
ANISOU  863  CD  ARG A 125    13365  14457  12768    663   -814    333       C  
ATOM    864  NE  ARG A 125     -10.153  41.169  48.610  1.00103.90           N  
ANISOU  864  NE  ARG A 125    13111  14035  12329    717   -979    536       N  
ATOM    865  CZ  ARG A 125     -10.723  40.267  47.796  1.00101.65           C  
ANISOU  865  CZ  ARG A 125    12883  13662  12077    768  -1077    722       C  
ATOM    866  NH1 ARG A 125      -9.932  39.461  47.089  1.00 99.73           N1+
ANISOU  866  NH1 ARG A 125    12721  13371  11797    803  -1204    856       N1+
ATOM    867  NH2 ARG A 125     -12.052  40.149  47.668  1.00101.83           N1+
ANISOU  867  NH2 ARG A 125    12866  13640  12182    779  -1042    761       N1+
ATOM    868  N   SER A 126     -13.477  44.311  52.893  1.00113.68           N  
ANISOU  868  N   SER A 126    13768  15789  13635    313   -250   -424       N  
ATOM    869  CA  SER A 126     -14.152  44.602  54.156  1.00116.26           C  
ANISOU  869  CA  SER A 126    13949  16370  13853    155    -91   -666       C  
ATOM    870  C   SER A 126     -13.388  44.058  55.378  1.00117.82           C  
ANISOU  870  C   SER A 126    14136  16960  13669    -10   -124   -712       C  
ATOM    871  O   SER A 126     -13.338  44.745  56.397  1.00120.04           O  
ANISOU  871  O   SER A 126    14293  17431  13884   -139     20  -1019       O  
ATOM    872  CB  SER A 126     -15.604  44.081  54.079  1.00115.61           C  
ANISOU  872  CB  SER A 126    13845  16305  13775    149    -88   -550       C  
ATOM    873  OG  SER A 126     -15.674  42.667  54.025  1.00114.57           O  
ANISOU  873  OG  SER A 126    13831  16293  13405    146   -271   -243       O  
ATOM    874  N   ALA A 127     -12.800  42.856  55.244  1.00116.56           N  
ANISOU  874  N   ALA A 127    14087  16922  13277    -12   -312   -406       N  
ATOM    875  CA  ALA A 127     -12.106  42.141  56.310  1.00117.42           C  
ANISOU  875  CA  ALA A 127    14171  17417  13024   -172   -376   -355       C  
ATOM    876  C   ALA A 127     -10.771  41.578  55.810  1.00115.46           C  
ANISOU  876  C   ALA A 127    14037  17116  12713   -109   -544   -162       C  
ATOM    877  O   ALA A 127     -10.625  41.254  54.630  1.00113.37           O  
ANISOU  877  O   ALA A 127    13891  16533  12648     55   -635    -19       O  
ATOM    878  CB  ALA A 127     -13.012  41.012  56.827  1.00117.99           C  
ANISOU  878  CB  ALA A 127    14224  17713  12892   -257   -447   -133       C  
ATOM    879  N   THR A 128      -9.830  41.464  56.756  1.00116.55           N  
ANISOU  879  N   THR A 128    14123  17593  12568   -257   -578   -167       N  
ATOM    880  CA  THR A 128      -8.513  40.867  56.581  1.00115.74           C  
ANISOU  880  CA  THR A 128    14100  17492  12383   -225   -738     26       C  
ATOM    881  C   THR A 128      -8.599  39.358  56.867  1.00115.94           C  
ANISOU  881  C   THR A 128    14138  17677  12234   -270   -911    400       C  
ATOM    882  O   THR A 128      -9.133  38.974  57.907  1.00118.36           O  
ANISOU  882  O   THR A 128    14330  18360  12278   -445   -905    449       O  
ATOM    883  CB  THR A 128      -7.507  41.489  57.588  1.00117.33           C  
ANISOU  883  CB  THR A 128    14211  17970  12398   -367   -672   -199       C  
ATOM    884  CG2 THR A 128      -6.091  40.888  57.580  1.00116.48           C  
ANISOU  884  CG2 THR A 128    14156  17939  12159   -368   -849     41       C  
ATOM    885  OG1 THR A 128      -7.393  42.874  57.333  1.00118.29           O  
ANISOU  885  OG1 THR A 128    14326  17861  12757   -295   -529   -515       O  
ATOM    886  N   ILE A 129      -8.059  38.538  55.955  1.00114.69           N  
ANISOU  886  N   ILE A 129    14101  17240  12236   -121  -1058    660       N  
ATOM    887  CA  ILE A 129      -8.007  37.085  56.098  1.00115.42           C  
ANISOU  887  CA  ILE A 129    14193  17407  12255   -141  -1224   1026       C  
ATOM    888  C   ILE A 129      -6.549  36.668  56.354  1.00115.98           C  
ANISOU  888  C   ILE A 129    14249  17598  12217   -184  -1341   1168       C  
ATOM    889  O   ILE A 129      -5.659  37.043  55.588  1.00114.09           O  
ANISOU  889  O   ILE A 129    14089  17161  12099    -87  -1355   1082       O  
ATOM    890  CB  ILE A 129      -8.511  36.345  54.825  1.00  0.00           C  
ATOM    891  CG1 ILE A 129      -9.937  36.776  54.404  1.00  0.00           C  
ATOM    892  CG2 ILE A 129      -8.416  34.806  54.932  1.00  0.00           C  
ATOM    893  CD1 ILE A 129     -11.070  36.250  55.290  1.00  0.00           C  
ATOM    894  N   MET A 130      -6.361  35.880  57.421  1.00118.07           N  
ANISOU  894  N   MET A 130    14399  18201  12260   -336  -1427   1400       N  
ATOM    895  CA  MET A 130      -5.088  35.296  57.830  1.00118.53           C  
ANISOU  895  CA  MET A 130    14408  18412  12213   -397  -1553   1595       C  
ATOM    896  C   MET A 130      -5.220  33.771  57.857  1.00118.26           C  
ANISOU  896  C   MET A 130    14313  18399  12220   -412  -1722   2036       C  
ATOM    897  O   MET A 130      -6.265  33.261  58.255  1.00117.52           O  
ANISOU  897  O   MET A 130    14148  18435  12066   -480  -1726   2181       O  
ATOM    898  CB  MET A 130      -4.739  35.786  59.253  1.00121.08           C  
ANISOU  898  CB  MET A 130    14591  19220  12195   -615  -1489   1453       C  
ATOM    899  CG  MET A 130      -4.419  37.283  59.366  1.00120.96           C  
ANISOU  899  CG  MET A 130    14599  19192  12167   -619  -1319   1005       C  
ATOM    900  SD  MET A 130      -2.857  37.761  58.582  1.00119.46           S  
ANISOU  900  SD  MET A 130    14508  18759  12121   -498  -1374    941       S  
ATOM    901  CE  MET A 130      -2.727  39.469  59.168  1.00120.74           C  
ANISOU  901  CE  MET A 130    14600  19111  12164   -610  -1162    436       C  
ATOM    902  N   ALA A 131      -4.126  33.076  57.516  1.00117.54           N  
ANISOU  902  N   ALA A 131    14231  18171  12255   -352  -1856   2248       N  
ATOM    903  CA  ALA A 131      -3.952  31.647  57.772  1.00118.45           C  
ANISOU  903  CA  ALA A 131    14260  18254  12490   -358  -2017   2678       C  
ATOM    904  C   ALA A 131      -3.668  31.417  59.265  1.00121.30           C  
ANISOU  904  C   ALA A 131    14421  19102  12565   -575  -2097   2944       C  
ATOM    905  O   ALA A 131      -2.801  32.094  59.817  1.00121.04           O  
ANISOU  905  O   ALA A 131    14333  19276  12380   -656  -2128   2935       O  
ATOM    906  CB  ALA A 131      -2.783  31.142  56.914  1.00117.09           C  
ANISOU  906  CB  ALA A 131    14157  17717  12615   -207  -2112   2776       C  
ATOM    907  N   GLU A 132      -4.397  30.479  59.890  1.00122.74           N  
ANISOU  907  N   GLU A 132    14483  19485  12667   -678  -2132   3192       N  
ATOM    908  CA  GLU A 132      -4.223  30.115  61.299  1.00126.20           C  
ANISOU  908  CA  GLU A 132    14700  20424  12822   -904  -2220   3506       C  
ATOM    909  C   GLU A 132      -3.159  29.012  61.434  1.00126.61           C  
ANISOU  909  C   GLU A 132    14646  20375  13083   -882  -2410   3950       C  
ATOM    910  O   GLU A 132      -2.116  29.240  62.046  1.00127.85           O  
ANISOU  910  O   GLU A 132    14722  20746  13108   -967  -2475   4031       O  
ATOM    911  CB  GLU A 132      -5.601  29.761  61.904  1.00128.42           C  
ANISOU  911  CB  GLU A 132    14880  20943  12969  -1020  -2195   3642       C  
ATOM    912  CG  GLU A 132      -5.601  29.366  63.406  1.00132.59           C  
ANISOU  912  CG  GLU A 132    15160  22073  13145  -1289  -2272   3959       C  
ATOM    913  CD  GLU A 132      -5.783  27.877  63.756  1.00134.46           C  
ANISOU  913  CD  GLU A 132    15231  22293  13564  -1312  -2452   4540       C  
ATOM    914  OE1 GLU A 132      -5.826  27.028  62.840  1.00133.16           O  
ANISOU  914  OE1 GLU A 132    15116  21664  13814  -1133  -2546   4728       O  
ATOM    915  OE2 GLU A 132      -5.884  27.600  64.972  1.00137.92           O1-
ANISOU  915  OE2 GLU A 132    15469  23196  13738  -1523  -2494   4811       O1-
ATOM    916  N   THR A 133      -3.432  27.870  60.790  1.00125.69           N  
ANISOU  916  N   THR A 133    14520  19916  13319   -766  -2491   4220       N  
ATOM    917  CA  THR A 133      -2.506  26.764  60.540  1.00126.04           C  
ANISOU  917  CA  THR A 133    14444  19773  13670   -723  -2656   4631       C  
ATOM    918  C   THR A 133      -2.084  26.794  59.058  1.00123.15           C  
ANISOU  918  C   THR A 133    14245  18886  13657   -504  -2644   4429       C  
ATOM    919  O   THR A 133      -2.661  27.543  58.264  1.00120.55           O  
ANISOU  919  O   THR A 133    14118  18371  13314   -395  -2519   4010       O  
ATOM    920  CB  THR A 133      -3.204  25.393  60.795  1.00  0.00           C  
ATOM    921  CG2 THR A 133      -3.192  25.008  62.280  1.00  0.00           C  
ATOM    922  OG1 THR A 133      -4.549  25.397  60.338  1.00  0.00           O  
ATOM    923  N   ASP A 134      -1.074  25.968  58.721  1.00122.96           N  
ANISOU  923  N   ASP A 134    14117  18642  13960   -450  -2771   4735       N  
ATOM    924  CA  ASP A 134      -0.602  25.720  57.353  1.00119.04           C  
ANISOU  924  CA  ASP A 134    13743  17623  13862   -249  -2762   4582       C  
ATOM    925  C   ASP A 134      -1.756  25.184  56.486  1.00115.36           C  
ANISOU  925  C   ASP A 134    13358  16816  13656   -133  -2705   4493       C  
ATOM    926  O   ASP A 134      -2.204  24.055  56.693  1.00116.62           O  
ANISOU  926  O   ASP A 134    13379  16986  13945   -179  -2759   4790       O  
ATOM    927  CB  ASP A 134       0.624  24.766  57.255  1.00120.67           C  
ANISOU  927  CB  ASP A 134    13773  17669  14404   -234  -2903   4949       C  
ATOM    928  CG  ASP A 134       1.864  25.064  58.123  1.00121.30           C  
ANISOU  928  CG  ASP A 134    13808  17990  14288   -308  -2955   4975       C  
ATOM    929  OD1 ASP A 134       1.934  26.136  58.764  1.00121.32           O  
ANISOU  929  OD1 ASP A 134    13905  18303  13885   -383  -2880   4706       O  
ATOM    930  OD2 ASP A 134       2.778  24.212  58.083  1.00121.62           O1-
ANISOU  930  OD2 ASP A 134    13703  17897  14609   -292  -3067   5261       O1-
ATOM    931  N   GLY A 135      -2.245  26.043  55.582  1.00110.27           N  
ANISOU  931  N   GLY A 135    12923  15894  13078      5  -2599   4095       N  
ATOM    932  CA  GLY A 135      -3.415  25.787  54.755  1.00107.65           C  
ANISOU  932  CA  GLY A 135    12681  15288  12931    102  -2533   3957       C  
ATOM    933  C   GLY A 135      -3.073  26.045  53.290  1.00102.66           C  
ANISOU  933  C   GLY A 135    12241  14327  12435    255  -2449   3583       C  
ATOM    934  O   GLY A 135      -2.016  26.578  52.956  1.00100.96           O  
ANISOU  934  O   GLY A 135    12115  14113  12129    288  -2422   3388       O  
ATOM    935  N   THR A 136      -4.002  25.661  52.409  1.00 98.70           N  
ANISOU  935  N   THR A 136    11792  13566  12142    336  -2409   3490       N  
ATOM    936  CA  THR A 136      -3.890  25.855  50.968  1.00 94.27           C  
ANISOU  936  CA  THR A 136    11378  12706  11733    463  -2342   3179       C  
ATOM    937  C   THR A 136      -5.260  26.265  50.405  1.00 90.46           C  
ANISOU  937  C   THR A 136    11012  12195  11162    499  -2248   2962       C  
ATOM    938  O   THR A 136      -6.300  25.885  50.949  1.00 90.30           O  
ANISOU  938  O   THR A 136    10938  12260  11110    450  -2246   3085       O  
ATOM    939  CB  THR A 136      -3.376  24.579  50.240  1.00 94.27           C  
ANISOU  939  CB  THR A 136    11291  12359  12167    529  -2392   3263       C  
ATOM    940  CG2 THR A 136      -2.033  24.051  50.774  1.00 95.44           C  
ANISOU  940  CG2 THR A 136    11313  12498  12449    506  -2481   3471       C  
ATOM    941  OG1 THR A 136      -4.308  23.515  50.256  1.00 94.96           O  
ANISOU  941  OG1 THR A 136    11258  12364  12458    503  -2421   3466       O  
ATOM    942  N   LEU A 137      -5.210  27.062  49.329  1.00 98.91           N  
ANISOU  942  N   LEU A 137    13487  12681  11411   -476  -4499   2153       N  
ATOM    943  CA  LEU A 137      -6.365  27.624  48.640  1.00 94.79           C  
ANISOU  943  CA  LEU A 137    13029  12146  10838   -504  -4333   2052       C  
ATOM    944  C   LEU A 137      -6.292  27.251  47.155  1.00 92.38           C  
ANISOU  944  C   LEU A 137    12702  11729  10666   -303  -4288   1924       C  
ATOM    945  O   LEU A 137      -5.220  27.338  46.557  1.00 92.15           O  
ANISOU  945  O   LEU A 137    12576  11719  10717   -158  -4290   1850       O  
ATOM    946  CB  LEU A 137      -6.339  29.169  48.758  1.00 93.17           C  
ANISOU  946  CB  LEU A 137    12797  12112  10488   -610  -4155   1973       C  
ATOM    947  CG  LEU A 137      -6.412  29.747  50.187  1.00 93.84           C  
ANISOU  947  CG  LEU A 137    12894  12336  10423   -815  -4170   2071       C  
ATOM    948  CD1 LEU A 137      -6.218  31.274  50.174  1.00 92.28           C  
ANISOU  948  CD1 LEU A 137    12671  12289  10101   -892  -3993   1968       C  
ATOM    949  CD2 LEU A 137      -7.713  29.364  50.906  1.00 94.43           C  
ANISOU  949  CD2 LEU A 137    13073  12375  10431   -964  -4221   2174       C  
ATOM    950  N   TRP A 138      -7.462  26.957  46.573  1.00 90.43           N  
ANISOU  950  N   TRP A 138    12543  11375  10440   -300  -4251   1897       N  
ATOM    951  CA  TRP A 138      -7.703  27.083  45.138  1.00 88.76           C  
ANISOU  951  CA  TRP A 138    12321  11093  10307   -151  -4150   1753       C  
ATOM    952  C   TRP A 138      -8.308  28.468  44.902  1.00 85.42           C  
ANISOU  952  C   TRP A 138    11902  10789   9762   -232  -3944   1651       C  
ATOM    953  O   TRP A 138      -9.322  28.779  45.525  1.00 83.71           O  
ANISOU  953  O   TRP A 138    11754  10622   9429   -390  -3889   1689       O  
ATOM    954  CB  TRP A 138      -8.682  25.999  44.665  1.00 89.26           C  
ANISOU  954  CB  TRP A 138    12481  10983  10449   -115  -4211   1775       C  
ATOM    955  CG  TRP A 138      -8.148  24.601  44.630  1.00 91.04           C  
ANISOU  955  CG  TRP A 138    12709  11060  10822      0  -4414   1849       C  
ATOM    956  CD1 TRP A 138      -8.480  23.598  45.473  1.00 92.40           C  
ANISOU  956  CD1 TRP A 138    12957  11140  11009    -81  -4585   2002       C  
ATOM    957  CD2 TRP A 138      -7.157  24.043  43.717  1.00 92.14           C  
ANISOU  957  CD2 TRP A 138    12773  11123  11114    214  -4473   1768       C  
ATOM    958  CE2 TRP A 138      -6.946  22.673  44.059  1.00 93.90           C  
ANISOU  958  CE2 TRP A 138    13034  11195  11448    265  -4687   1876       C  
ATOM    959  CE3 TRP A 138      -6.412  24.558  42.630  1.00 91.96           C  
ANISOU  959  CE3 TRP A 138    12651  11149  11142    367  -4369   1613       C  
ATOM    960  NE1 TRP A 138      -7.784  22.456  45.133  1.00 94.05           N  
ANISOU  960  NE1 TRP A 138    13150  11205  11379     75  -4755   2025       N  
ATOM    961  CZ2 TRP A 138      -6.039  21.860  43.359  1.00 95.39           C  
ANISOU  961  CZ2 TRP A 138    13163  11277  11803    476  -4800   1823       C  
ATOM    962  CZ3 TRP A 138      -5.490  23.754  41.931  1.00 93.30           C  
ANISOU  962  CZ3 TRP A 138    12753  11229  11467    569  -4473   1559       C  
ATOM    963  CH2 TRP A 138      -5.299  22.407  42.297  1.00 94.98           C  
ANISOU  963  CH2 TRP A 138    13005  11287  11795    629  -4686   1659       C  
ATOM    964  N   GLY A 139      -7.688  29.273  44.028  1.00 83.65           N  
ANISOU  964  N   GLY A 139    11604  10615   9565   -125  -3837   1521       N  
ATOM    965  CA  GLY A 139      -8.166  30.622  43.747  1.00 81.68           C  
ANISOU  965  CA  GLY A 139    11354  10472   9206   -195  -3655   1425       C  
ATOM    966  C   GLY A 139      -8.053  30.939  42.258  1.00 79.49           C  
ANISOU  966  C   GLY A 139    11042  10175   8984    -65  -3541   1278       C  
ATOM    967  O   GLY A 139      -7.262  30.335  41.536  1.00 79.72           O  
ANISOU  967  O   GLY A 139    11007  10155   9128     89  -3589   1231       O  
ATOM    968  N   VAL A 140      -8.841  31.930  41.823  1.00 77.05           N  
ANISOU  968  N   VAL A 140    10774   9908   8591   -132  -3392   1203       N  
ATOM    969  CA  VAL A 140      -8.850  32.458  40.463  1.00 75.29           C  
ANISOU  969  CA  VAL A 140    10526   9681   8399    -38  -3272   1069       C  
ATOM    970  C   VAL A 140      -9.017  33.985  40.524  1.00 73.90           C  
ANISOU  970  C   VAL A 140    10353   9623   8100   -142  -3133   1009       C  
ATOM    971  O   VAL A 140      -9.771  34.495  41.357  1.00 72.24           O  
ANISOU  971  O   VAL A 140    10198   9460   7786   -282  -3107   1052       O  
ATOM    972  CB  VAL A 140      -9.974  31.810  39.596  1.00 74.55           C  
ANISOU  972  CB  VAL A 140    10505   9452   8366     19  -3250   1032       C  
ATOM    973  CG1 VAL A 140     -11.410  32.132  40.058  1.00 73.94           C  
ANISOU  973  CG1 VAL A 140    10528   9372   8192   -118  -3189   1060       C  
ATOM    974  CG2 VAL A 140      -9.823  32.120  38.094  1.00 73.57           C  
ANISOU  974  CG2 VAL A 140    10342   9317   8292    135  -3150    899       C  
ATOM    975  N   GLN A 141      -8.279  34.677  39.644  1.00 74.46           N  
ANISOU  975  N   GLN A 141    10365   9741   8183    -74  -3049    907       N  
ATOM    976  CA  GLN A 141      -8.262  36.133  39.531  1.00 75.40           C  
ANISOU  976  CA  GLN A 141    10485   9962   8200   -159  -2928    844       C  
ATOM    977  C   GLN A 141      -9.403  36.606  38.609  1.00 73.79           C  
ANISOU  977  C   GLN A 141    10350   9701   7985   -153  -2813    758       C  
ATOM    978  O   GLN A 141      -9.819  35.855  37.727  1.00 73.08           O  
ANISOU  978  O   GLN A 141    10267   9518   7982    -48  -2812    718       O  
ATOM    979  CB  GLN A 141      -6.876  36.533  38.988  1.00 77.71           C  
ANISOU  979  CB  GLN A 141    10668  10351   8507    -99  -2919    794       C  
ATOM    980  CG  GLN A 141      -6.554  38.028  39.164  1.00 79.59           C  
ANISOU  980  CG  GLN A 141    10887  10722   8629   -219  -2861    788       C  
ATOM    981  CD  GLN A 141      -5.121  38.403  38.774  1.00 82.02           C  
ANISOU  981  CD  GLN A 141    11078  11138   8948   -168  -2864    749       C  
ATOM    982  NE2 GLN A 141      -4.741  39.654  39.038  1.00 83.45           N  
ANISOU  982  NE2 GLN A 141    11243  11437   9026   -277  -2816    742       N  
ATOM    983  OE1 GLN A 141      -4.368  37.592  38.240  1.00 82.72           O  
ANISOU  983  OE1 GLN A 141    11089  11207   9131    -34  -2908    721       O  
ATOM    984  N   ARG A 142      -9.875  37.850  38.819  1.00 72.82           N  
ANISOU  984  N   ARG A 142    10277   9632   7759   -263  -2720    726       N  
ATOM    985  CA  ARG A 142     -10.956  38.497  38.065  1.00 71.84           C  
ANISOU  985  CA  ARG A 142    10217   9457   7618   -264  -2614    646       C  
ATOM    986  C   ARG A 142     -10.716  38.506  36.549  1.00 69.95           C  
ANISOU  986  C   ARG A 142     9937   9186   7453   -145  -2568    560       C  
ATOM    987  O   ARG A 142     -11.588  38.058  35.813  1.00 68.36           O  
ANISOU  987  O   ARG A 142     9770   8891   7314    -75  -2553    531       O  
ATOM    988  CB  ARG A 142     -11.170  39.936  38.573  1.00 72.84           C  
ANISOU  988  CB  ARG A 142    10384   9659   7631   -381  -2527    606       C  
ATOM    989  CG  ARG A 142     -12.468  40.624  38.070  1.00 73.34           C  
ANISOU  989  CG  ARG A 142    10519   9670   7675   -386  -2427    527       C  
ATOM    990  CD  ARG A 142     -12.447  42.166  38.074  1.00 74.78           C  
ANISOU  990  CD  ARG A 142    10726   9917   7770   -467  -2346    465       C  
ATOM    991  NE  ARG A 142     -11.820  42.740  39.281  1.00 79.83           N  
ANISOU  991  NE  ARG A 142    11360  10647   8323   -577  -2376    511       N  
ATOM    992  CZ  ARG A 142     -10.623  43.362  39.335  1.00 82.63           C  
ANISOU  992  CZ  ARG A 142    11661  11092   8643   -615  -2389    519       C  
ATOM    993  NH1 ARG A 142      -9.901  43.640  38.239  1.00 84.81           N1+
ANISOU  993  NH1 ARG A 142    11877  11390   8956   -555  -2374    481       N1+
ATOM    994  NH2 ARG A 142     -10.116  43.711  40.520  1.00 82.56           N1+
ANISOU  994  NH2 ARG A 142    11655  11161   8552   -722  -2418    563       N1+
ATOM    995  N   SER A 143      -9.540  38.995  36.118  1.00 68.84           N  
ANISOU  995  N   SER A 143     9722   9133   7301   -132  -2547    522       N  
ATOM    996  CA  SER A 143      -9.136  39.080  34.711  1.00 68.06           C  
ANISOU  996  CA  SER A 143     9571   9035   7251    -39  -2498    437       C  
ATOM    997  C   SER A 143      -9.199  37.739  33.953  1.00 68.54           C  
ANISOU  997  C   SER A 143     9609   9004   7429     97  -2550    427       C  
ATOM    998  O   SER A 143      -9.696  37.721  32.828  1.00 67.42           O  
ANISOU  998  O   SER A 143     9491   8800   7326    155  -2497    363       O  
ATOM    999  CB  SER A 143      -7.756  39.761  34.610  1.00 68.35           C  
ANISOU  999  CB  SER A 143     9507   9198   7262    -42  -2503    420       C  
ATOM   1000  OG  SER A 143      -6.721  38.982  35.182  1.00 69.65           O  
ANISOU 1000  OG  SER A 143     9601   9393   7469      0  -2607    483       O  
ATOM   1001  N   THR A 144      -8.773  36.647  34.611  1.00 70.13           N  
ANISOU 1001  N   THR A 144     9768   9191   7687    145  -2660    492       N  
ATOM   1002  CA  THR A 144      -8.879  35.275  34.112  1.00 70.75           C  
ANISOU 1002  CA  THR A 144     9827   9168   7884    278  -2733    488       C  
ATOM   1003  C   THR A 144     -10.338  34.778  34.077  1.00 70.66           C  
ANISOU 1003  C   THR A 144     9923   9027   7897    270  -2736    512       C  
ATOM   1004  O   THR A 144     -10.745  34.188  33.080  1.00 69.93           O  
ANISOU 1004  O   THR A 144     9841   8848   7881    364  -2729    462       O  
ATOM   1005  CB  THR A 144      -8.055  34.294  34.993  1.00 71.79           C  
ANISOU 1005  CB  THR A 144     9898   9310   8067    321  -2867    563       C  
ATOM   1006  CG2 THR A 144      -8.094  32.813  34.568  1.00 72.92           C  
ANISOU 1006  CG2 THR A 144    10009   9352   8345    478  -2951    542       C  
ATOM   1007  OG1 THR A 144      -6.704  34.711  35.009  1.00 72.10           O  
ANISOU 1007  OG1 THR A 144     9837   9488   8067    310  -2859    546       O  
ATOM   1008  N   PHE A 145     -11.088  35.038  35.160  1.00 70.82           N  
ANISOU 1008  N   PHE A 145    10017   9044   7846    151  -2744    585       N  
ATOM   1009  CA  PHE A 145     -12.467  34.602  35.373  1.00 70.77           C  
ANISOU 1009  CA  PHE A 145    10108   8938   7841    119  -2742    613       C  
ATOM   1010  C   PHE A 145     -13.487  35.216  34.392  1.00 69.12           C  
ANISOU 1010  C   PHE A 145     9945   8699   7616    126  -2624    525       C  
ATOM   1011  O   PHE A 145     -14.273  34.474  33.803  1.00 67.88           O  
ANISOU 1011  O   PHE A 145     9829   8444   7516    180  -2628    510       O  
ATOM   1012  CB  PHE A 145     -12.825  34.830  36.857  1.00 71.22           C  
ANISOU 1012  CB  PHE A 145    10221   9032   7808    -21  -2768    702       C  
ATOM   1013  CG  PHE A 145     -14.245  34.484  37.251  1.00 72.07           C  
ANISOU 1013  CG  PHE A 145    10418   9061   7902    -68  -2768    734       C  
ATOM   1014  CD1 PHE A 145     -14.604  33.136  37.446  1.00 73.23           C  
ANISOU 1014  CD1 PHE A 145    10592   9103   8127    -22  -2871    796       C  
ATOM   1015  CD2 PHE A 145     -15.246  35.477  37.263  1.00 72.16           C  
ANISOU 1015  CD2 PHE A 145    10486   9106   7824   -156  -2668    697       C  
ATOM   1016  CE1 PHE A 145     -15.926  32.804  37.689  1.00 73.55           C  
ANISOU 1016  CE1 PHE A 145    10715   9082   8148    -77  -2872    828       C  
ATOM   1017  CE2 PHE A 145     -16.563  35.124  37.513  1.00 72.23           C  
ANISOU 1017  CE2 PHE A 145    10568   9060   7815   -200  -2665    720       C  
ATOM   1018  CZ  PHE A 145     -16.900  33.794  37.721  1.00 72.95           C  
ANISOU 1018  CZ  PHE A 145    10684   9056   7976   -167  -2765    789       C  
ATOM   1019  N   ARG A 146     -13.434  36.549  34.216  1.00 68.35           N  
ANISOU 1019  N   ARG A 146     9843   8684   7443     69  -2526    469       N  
ATOM   1020  CA  ARG A 146     -14.258  37.313  33.271  1.00 67.49           C  
ANISOU 1020  CA  ARG A 146     9776   8549   7315     71  -2420    388       C  
ATOM   1021  C   ARG A 146     -13.939  36.966  31.807  1.00 66.19           C  
ANISOU 1021  C   ARG A 146     9563   8352   7232    192  -2398    313       C  
ATOM   1022  O   ARG A 146     -14.867  36.904  31.002  1.00 65.06           O  
ANISOU 1022  O   ARG A 146     9461   8135   7121    232  -2358    272       O  
ATOM   1023  CB  ARG A 146     -14.069  38.833  33.492  1.00 67.73           C  
ANISOU 1023  CB  ARG A 146     9818   8667   7249    -19  -2336    349       C  
ATOM   1024  CG  ARG A 146     -14.449  39.369  34.888  1.00 68.84           C  
ANISOU 1024  CG  ARG A 146    10000   8859   7296   -143  -2343    400       C  
ATOM   1025  CD  ARG A 146     -15.903  39.185  35.340  1.00 69.62           C  
ANISOU 1025  CD  ARG A 146    10178   8905   7368   -192  -2339    427       C  
ATOM   1026  NE  ARG A 146     -16.888  39.845  34.470  1.00 70.62           N  
ANISOU 1026  NE  ARG A 146    10359   9001   7472   -197  -2246    353       N  
ATOM   1027  CZ  ARG A 146     -18.192  40.024  34.752  1.00 71.39           C  
ANISOU 1027  CZ  ARG A 146    10519   9071   7532   -242  -2221    353       C  
ATOM   1028  NH1 ARG A 146     -18.756  39.513  35.858  1.00 72.34           N1+
ANISOU 1028  NH1 ARG A 146    10660   9198   7627   -299  -2280    428       N1+
ATOM   1029  NH2 ARG A 146     -18.943  40.739  33.906  1.00 70.66           N1+
ANISOU 1029  NH2 ARG A 146    10468   8953   7427   -234  -2140    280       N1+
ATOM   1030  N   ALA A 147     -12.651  36.727  31.497  1.00 66.01           N  
ANISOU 1030  N   ALA A 147     9448   8395   7236    246  -2424    293       N  
ATOM   1031  CA  ALA A 147     -12.188  36.303  30.176  1.00 65.68           C  
ANISOU 1031  CA  ALA A 147     9340   8349   7266    361  -2409    215       C  
ATOM   1032  C   ALA A 147     -12.619  34.872  29.817  1.00 66.15           C  
ANISOU 1032  C   ALA A 147     9410   8292   7431    469  -2477    219       C  
ATOM   1033  O   ALA A 147     -12.923  34.625  28.653  1.00 66.02           O  
ANISOU 1033  O   ALA A 147     9386   8233   7464    546  -2441    147       O  
ATOM   1034  CB  ALA A 147     -10.663  36.446  30.085  1.00 66.13           C  
ANISOU 1034  CB  ALA A 147     9284   8519   7322    391  -2435    198       C  
ATOM   1035  N   THR A 148     -12.670  33.970  30.813  1.00 66.63           N  
ANISOU 1035  N   THR A 148     9490   8300   7524    469  -2581    304       N  
ATOM   1036  CA  THR A 148     -13.128  32.591  30.635  1.00 67.29           C  
ANISOU 1036  CA  THR A 148     9602   8257   7707    556  -2662    321       C  
ATOM   1037  C   THR A 148     -14.652  32.514  30.417  1.00 66.54           C  
ANISOU 1037  C   THR A 148     9609   8073   7598    515  -2616    323       C  
ATOM   1038  O   THR A 148     -15.069  31.787  29.519  1.00 66.74           O  
ANISOU 1038  O   THR A 148     9651   8010   7695    597  -2622    281       O  
ATOM   1039  CB  THR A 148     -12.734  31.675  31.824  1.00 68.31           C  
ANISOU 1039  CB  THR A 148     9729   8353   7870    552  -2799    425       C  
ATOM   1040  CG2 THR A 148     -13.181  30.208  31.693  1.00 69.13           C  
ANISOU 1040  CG2 THR A 148     9878   8309   8079    634  -2901    453       C  
ATOM   1041  OG1 THR A 148     -11.326  31.659  31.946  1.00 68.51           O  
ANISOU 1041  OG1 THR A 148     9647   8463   7919    611  -2843    411       O  
ATOM   1042  N   LEU A 149     -15.444  33.299  31.176  1.00 66.55           N  
ANISOU 1042  N   LEU A 149     9674   8104   7506    391  -2570    366       N  
ATOM   1043  CA  LEU A 149     -16.892  33.459  30.973  1.00 66.44           C  
ANISOU 1043  CA  LEU A 149     9747   8031   7465    345  -2514    358       C  
ATOM   1044  C   LEU A 149     -17.238  34.071  29.609  1.00 66.62           C  
ANISOU 1044  C   LEU A 149     9765   8056   7492    389  -2409    257       C  
ATOM   1045  O   LEU A 149     -18.206  33.630  28.985  1.00 66.87           O  
ANISOU 1045  O   LEU A 149     9843   8009   7555    418  -2389    233       O  
ATOM   1046  CB  LEU A 149     -17.500  34.347  32.078  1.00 65.95           C  
ANISOU 1046  CB  LEU A 149     9738   8024   7294    208  -2478    405       C  
ATOM   1047  CG  LEU A 149     -17.648  33.672  33.452  1.00 66.93           C  
ANISOU 1047  CG  LEU A 149     9912   8117   7401    137  -2567    510       C  
ATOM   1048  CD1 LEU A 149     -18.021  34.733  34.499  1.00 67.01           C  
ANISOU 1048  CD1 LEU A 149     9952   8215   7292      3  -2523    539       C  
ATOM   1049  CD2 LEU A 149     -18.662  32.508  33.421  1.00 67.29           C  
ANISOU 1049  CD2 LEU A 149    10021   8055   7491    158  -2592    526       C  
ATOM   1050  N   LYS A 150     -16.426  35.049  29.168  1.00 67.09           N  
ANISOU 1050  N   LYS A 150     9769   8208   7513    382  -2346    203       N  
ATOM   1051  CA  LYS A 150     -16.515  35.662  27.848  1.00 67.23           C  
ANISOU 1051  CA  LYS A 150     9773   8239   7531    417  -2256    112       C  
ATOM   1052  C   LYS A 150     -16.293  34.638  26.728  1.00 68.36           C  
ANISOU 1052  C   LYS A 150     9881   8318   7772    540  -2284     63       C  
ATOM   1053  O   LYS A 150     -17.181  34.485  25.899  1.00 68.29           O  
ANISOU 1053  O   LYS A 150     9917   8240   7787    565  -2251     30       O  
ATOM   1054  CB  LYS A 150     -15.583  36.892  27.756  1.00 66.96           C  
ANISOU 1054  CB  LYS A 150     9677   8322   7443    386  -2207     73       C  
ATOM   1055  CG  LYS A 150     -15.459  37.504  26.347  1.00 66.33           C  
ANISOU 1055  CG  LYS A 150     9580   8266   7354    407  -2122    -12       C  
ATOM   1056  CD  LYS A 150     -14.684  38.828  26.333  1.00 66.84           C  
ANISOU 1056  CD  LYS A 150     9606   8444   7344    339  -2076    -33       C  
ATOM   1057  CE  LYS A 150     -14.559  39.402  24.912  1.00 67.41           C  
ANISOU 1057  CE  LYS A 150     9640   8557   7415    366  -2012   -112       C  
ATOM   1058  NZ  LYS A 150     -13.818  40.675  24.897  1.00 68.12           N1+
ANISOU 1058  NZ  LYS A 150     9698   8757   7427    285  -1975   -125       N1+
ATOM   1059  N   GLN A 151     -15.148  33.938  26.746  1.00 70.35           N  
ANISOU 1059  N   GLN A 151    10054   8594   8082    619  -2352     56       N  
ATOM   1060  CA  GLN A 151     -14.784  32.954  25.725  1.00 71.90           C  
ANISOU 1060  CA  GLN A 151    10201   8744   8372    747  -2378    -10       C  
ATOM   1061  C   GLN A 151     -15.668  31.694  25.695  1.00 72.56           C  
ANISOU 1061  C   GLN A 151    10355   8684   8527    793  -2436     13       C  
ATOM   1062  O   GLN A 151     -15.859  31.154  24.610  1.00 72.79           O  
ANISOU 1062  O   GLN A 151    10384   8664   8607    865  -2412    -56       O  
ATOM   1063  CB  GLN A 151     -13.283  32.605  25.838  1.00 73.83           C  
ANISOU 1063  CB  GLN A 151    10340   9046   8665    829  -2450    -24       C  
ATOM   1064  CG  GLN A 151     -12.313  33.751  25.465  1.00 75.16           C  
ANISOU 1064  CG  GLN A 151    10420   9367   8768    799  -2386    -71       C  
ATOM   1065  CD  GLN A 151     -12.483  34.310  24.047  1.00 76.00           C  
ANISOU 1065  CD  GLN A 151    10506   9520   8851    807  -2283   -166       C  
ATOM   1066  NE2 GLN A 151     -12.232  35.610  23.877  1.00 76.09           N  
ANISOU 1066  NE2 GLN A 151    10508   9633   8770    713  -2205   -176       N  
ATOM   1067  OE1 GLN A 151     -12.806  33.582  23.110  1.00 78.08           O  
ANISOU 1067  OE1 GLN A 151    10765   9725   9176    892  -2277   -228       O  
ATOM   1068  N   LEU A 152     -16.237  31.275  26.839  1.00 72.54           N  
ANISOU 1068  N   LEU A 152    10415   8621   8523    741  -2512    111       N  
ATOM   1069  CA  LEU A 152     -17.231  30.196  26.911  1.00 73.00           C  
ANISOU 1069  CA  LEU A 152    10551   8546   8637    760  -2574    148       C  
ATOM   1070  C   LEU A 152     -18.519  30.551  26.147  1.00 71.81           C  
ANISOU 1070  C   LEU A 152    10466   8363   8453    723  -2481    111       C  
ATOM   1071  O   LEU A 152     -18.934  29.785  25.279  1.00 72.79           O  
ANISOU 1071  O   LEU A 152    10606   8410   8640    794  -2484     63       O  
ATOM   1072  CB  LEU A 152     -17.548  29.855  28.387  1.00 73.64           C  
ANISOU 1072  CB  LEU A 152    10690   8589   8700    680  -2667    271       C  
ATOM   1073  CG  LEU A 152     -16.518  28.921  29.059  1.00 74.99           C  
ANISOU 1073  CG  LEU A 152    10818   8734   8938    739  -2802    323       C  
ATOM   1074  CD1 LEU A 152     -16.697  28.917  30.587  1.00 75.34           C  
ANISOU 1074  CD1 LEU A 152    10916   8777   8933    625  -2876    451       C  
ATOM   1075  CD2 LEU A 152     -16.563  27.489  28.487  1.00 75.57           C  
ANISOU 1075  CD2 LEU A 152    10896   8679   9137    865  -2894    295       C  
ATOM   1076  N   SER A 153     -19.106  31.714  26.474  1.00 70.25           N  
ANISOU 1076  N   SER A 153    10304   8228   8159    616  -2402    130       N  
ATOM   1077  CA  SER A 153     -20.359  32.201  25.899  1.00 69.27           C  
ANISOU 1077  CA  SER A 153    10238   8080   7998    577  -2317     98       C  
ATOM   1078  C   SER A 153     -20.236  32.737  24.457  1.00 68.98           C  
ANISOU 1078  C   SER A 153    10162   8071   7976    637  -2232     -5       C  
ATOM   1079  O   SER A 153     -21.180  32.567  23.686  1.00 68.21           O  
ANISOU 1079  O   SER A 153    10102   7921   7893    654  -2193    -41       O  
ATOM   1080  CB  SER A 153     -20.969  33.239  26.859  1.00 68.11           C  
ANISOU 1080  CB  SER A 153    10131   7998   7747    458  -2260    132       C  
ATOM   1081  OG  SER A 153     -20.200  34.423  26.902  1.00 67.72           O  
ANISOU 1081  OG  SER A 153    10032   8047   7648    437  -2201     94       O  
ATOM   1082  N   ASN A 154     -19.098  33.371  24.118  1.00 69.37           N  
ANISOU 1082  N   ASN A 154    10133   8211   8014    660  -2207    -49       N  
ATOM   1083  CA  ASN A 154     -18.847  33.974  22.806  1.00 69.25           C  
ANISOU 1083  CA  ASN A 154    10073   8247   7992    693  -2125   -141       C  
ATOM   1084  C   ASN A 154     -18.546  32.915  21.736  1.00 69.94           C  
ANISOU 1084  C   ASN A 154    10117   8290   8167    810  -2149   -209       C  
ATOM   1085  O   ASN A 154     -19.088  33.027  20.639  1.00 69.91           O  
ANISOU 1085  O   ASN A 154    10116   8281   8165    830  -2088   -274       O  
ATOM   1086  CB  ASN A 154     -17.699  35.010  22.881  1.00 69.39           C  
ANISOU 1086  CB  ASN A 154    10019   8387   7955    661  -2093   -159       C  
ATOM   1087  CG  ASN A 154     -17.731  36.046  21.754  1.00 68.94           C  
ANISOU 1087  CG  ASN A 154     9949   8392   7850    633  -1997   -226       C  
ATOM   1088  ND2 ASN A 154     -16.600  36.237  21.071  1.00 70.44           N  
ANISOU 1088  ND2 ASN A 154    10049   8674   8039    666  -1982   -281       N  
ATOM   1089  OD1 ASN A 154     -18.753  36.686  21.516  1.00 68.60           O  
ANISOU 1089  OD1 ASN A 154     9973   8321   7768    580  -1941   -226       O  
ATOM   1090  N   ARG A 155     -17.736  31.893  22.075  1.00 71.82           N  
ANISOU 1090  N   ARG A 155    10312   8498   8476    889  -2243   -199       N  
ATOM   1091  CA  ARG A 155     -17.483  30.746  21.196  1.00 73.19           C  
ANISOU 1091  CA  ARG A 155    10453   8610   8744   1011  -2283   -268       C  
ATOM   1092  C   ARG A 155     -18.749  29.907  20.986  1.00 72.94           C  
ANISOU 1092  C   ARG A 155    10516   8446   8753   1016  -2308   -247       C  
ATOM   1093  O   ARG A 155     -19.002  29.533  19.846  1.00 75.17           O  
ANISOU 1093  O   ARG A 155    10791   8686   9081   1085  -2292   -321       O  
ATOM   1094  CB  ARG A 155     -16.337  29.866  21.724  1.00 75.30           C  
ANISOU 1094  CB  ARG A 155    10654   8868   9085   1101  -2392   -263       C  
ATOM   1095  CG  ARG A 155     -14.972  30.575  21.749  1.00 76.43           C  
ANISOU 1095  CG  ARG A 155    10680   9157   9202   1124  -2366   -313       C  
ATOM   1096  CD  ARG A 155     -13.881  29.699  22.385  1.00 78.90           C  
ANISOU 1096  CD  ARG A 155    10928   9465   9583   1207  -2480   -295       C  
ATOM   1097  NE  ARG A 155     -12.640  30.456  22.619  1.00 80.43           N  
ANISOU 1097  NE  ARG A 155    11030   9807   9720   1176  -2459   -296       N  
ATOM   1098  CZ  ARG A 155     -11.563  30.060  23.324  1.00 81.75           C  
ANISOU 1098  CZ  ARG A 155    11135  10007   9917   1216  -2546   -263       C  
ATOM   1099  NH1 ARG A 155     -11.493  28.854  23.908  1.00 83.20           N1+
ANISOU 1099  NH1 ARG A 155    11338  10077  10195   1294  -2671   -224       N1+
ATOM   1100  NH2 ARG A 155     -10.530  30.903  23.449  1.00 82.11           N1+
ANISOU 1100  NH2 ARG A 155    11098  10201   9897   1173  -2513   -267       N1+
ATOM   1101  N   ASN A 156     -19.548  29.691  22.050  1.00 71.79           N  
ANISOU 1101  N   ASN A 156    10452   8240   8582    938  -2348   -148       N  
ATOM   1102  CA  ASN A 156     -20.852  29.023  21.980  1.00 70.67           C  
ANISOU 1102  CA  ASN A 156    10404   7988   8458    916  -2365   -118       C  
ATOM   1103  C   ASN A 156     -21.817  29.733  21.011  1.00 69.41           C  
ANISOU 1103  C   ASN A 156    10267   7850   8253    885  -2252   -175       C  
ATOM   1104  O   ASN A 156     -22.426  29.052  20.192  1.00 69.58           O  
ANISOU 1104  O   ASN A 156    10318   7800   8318    928  -2251   -214       O  
ATOM   1105  CB  ASN A 156     -21.442  28.883  23.404  1.00 70.09           C  
ANISOU 1105  CB  ASN A 156    10404   7885   8339    812  -2412     -1       C  
ATOM   1106  CG  ASN A 156     -22.758  28.097  23.467  1.00 69.44           C  
ANISOU 1106  CG  ASN A 156    10413   7696   8274    784  -2445     37       C  
ATOM   1107  ND2 ASN A 156     -23.751  28.627  24.184  1.00 68.41           N  
ANISOU 1107  ND2 ASN A 156    10337   7593   8062    680  -2387     75       N  
ATOM   1108  OD1 ASN A 156     -22.875  27.022  22.885  1.00 70.07           O  
ANISOU 1108  OD1 ASN A 156    10512   7672   8438    854  -2524     30       O  
ATOM   1109  N   PHE A 157     -21.888  31.075  21.079  1.00 68.76           N  
ANISOU 1109  N   PHE A 157    10173   7864   8086    812  -2165   -179       N  
ATOM   1110  CA  PHE A 157     -22.684  31.907  20.174  1.00 68.76           C  
ANISOU 1110  CA  PHE A 157    10196   7888   8039    777  -2064   -225       C  
ATOM   1111  C   PHE A 157     -22.215  31.815  18.709  1.00 68.54           C  
ANISOU 1111  C   PHE A 157    10109   7883   8047    855  -2023   -326       C  
ATOM   1112  O   PHE A 157     -23.057  31.652  17.830  1.00 66.50           O  
ANISOU 1112  O   PHE A 157     9882   7583   7799    866  -1986   -364       O  
ATOM   1113  CB  PHE A 157     -22.714  33.361  20.698  1.00 68.53           C  
ANISOU 1113  CB  PHE A 157    10167   7951   7918    688  -1995   -210       C  
ATOM   1114  CG  PHE A 157     -23.586  34.334  19.917  1.00 69.19           C  
ANISOU 1114  CG  PHE A 157    10282   8048   7956    649  -1906   -248       C  
ATOM   1115  CD1 PHE A 157     -24.955  34.467  20.232  1.00 69.31           C  
ANISOU 1115  CD1 PHE A 157    10371   8026   7936    590  -1886   -211       C  
ATOM   1116  CD2 PHE A 157     -23.083  34.992  18.773  1.00 69.68           C  
ANISOU 1116  CD2 PHE A 157    10299   8167   8010    670  -1844   -320       C  
ATOM   1117  CE1 PHE A 157     -25.773  35.273  19.450  1.00 68.57           C  
ANISOU 1117  CE1 PHE A 157    10305   7942   7806    562  -1811   -247       C  
ATOM   1118  CE2 PHE A 157     -23.919  35.789  18.002  1.00 69.01           C  
ANISOU 1118  CE2 PHE A 157    10246   8086   7885    633  -1772   -348       C  
ATOM   1119  CZ  PHE A 157     -25.258  35.931  18.342  1.00 68.29           C  
ANISOU 1119  CZ  PHE A 157    10229   7950   7768    585  -1757   -312       C  
ATOM   1120  N   ASN A 158     -20.894  31.898  18.473  1.00 68.98           N  
ANISOU 1120  N   ASN A 158    10077   8015   8116    904  -2029   -371       N  
ATOM   1121  CA  ASN A 158     -20.285  31.854  17.136  1.00 68.85           C  
ANISOU 1121  CA  ASN A 158     9988   8047   8123    973  -1990   -473       C  
ATOM   1122  C   ASN A 158     -20.393  30.467  16.473  1.00 70.27           C  
ANISOU 1122  C   ASN A 158    10168   8135   8396   1076  -2046   -521       C  
ATOM   1123  O   ASN A 158     -20.644  30.410  15.269  1.00 70.25           O  
ANISOU 1123  O   ASN A 158    10152   8133   8404   1109  -2001   -597       O  
ATOM   1124  CB  ASN A 158     -18.812  32.320  17.209  1.00 68.67           C  
ANISOU 1124  CB  ASN A 158     9861   8146   8084    993  -1987   -508       C  
ATOM   1125  CG  ASN A 158     -18.617  33.794  17.597  1.00 68.02           C  
ANISOU 1125  CG  ASN A 158     9779   8160   7906    887  -1926   -476       C  
ATOM   1126  ND2 ASN A 158     -17.377  34.165  17.921  1.00 69.24           N  
ANISOU 1126  ND2 ASN A 158     9854   8414   8037    884  -1937   -480       N  
ATOM   1127  OD1 ASN A 158     -19.553  34.592  17.603  1.00 66.73           O  
ANISOU 1127  OD1 ASN A 158     9684   7978   7690    810  -1874   -448       O  
ATOM   1128  N   GLU A 159     -20.253  29.386  17.265  1.00 72.14           N  
ANISOU 1128  N   GLU A 159    10421   8290   8699   1123  -2151   -476       N  
ATOM   1129  CA  GLU A 159     -20.499  28.003  16.849  1.00 73.76           C  
ANISOU 1129  CA  GLU A 159    10650   8377   8999   1216  -2224   -509       C  
ATOM   1130  C   GLU A 159     -21.965  27.773  16.462  1.00 71.99           C  
ANISOU 1130  C   GLU A 159    10519   8068   8764   1171  -2193   -494       C  
ATOM   1131  O   GLU A 159     -22.218  27.270  15.369  1.00 72.56           O  
ANISOU 1131  O   GLU A 159    10586   8109   8873   1227  -2175   -573       O  
ATOM   1132  CB  GLU A 159     -20.099  27.012  17.961  1.00 76.44           C  
ANISOU 1132  CB  GLU A 159    11011   8626   9405   1253  -2355   -438       C  
ATOM   1133  CG  GLU A 159     -18.582  26.827  18.153  1.00 78.94           C  
ANISOU 1133  CG  GLU A 159    11224   8995   9771   1349  -2413   -482       C  
ATOM   1134  CD  GLU A 159     -18.288  25.906  19.344  1.00 81.17           C  
ANISOU 1134  CD  GLU A 159    11536   9195  10110   1366  -2547   -391       C  
ATOM   1135  OE1 GLU A 159     -17.958  24.727  19.091  1.00 84.80           O  
ANISOU 1135  OE1 GLU A 159    11993   9554  10671   1473  -2651   -419       O  
ATOM   1136  OE2 GLU A 159     -18.433  26.380  20.493  1.00 81.41           O1-
ANISOU 1136  OE2 GLU A 159    11593   9256  10080   1270  -2554   -292       O1-
ATOM   1137  N   ASN A 160     -22.896  28.167  17.350  1.00 69.93           N  
ANISOU 1137  N   ASN A 160    10336   7783   8449   1069  -2185   -399       N  
ATOM   1138  CA  ASN A 160     -24.341  28.043  17.143  1.00 69.33           C  
ANISOU 1138  CA  ASN A 160    10346   7641   8354   1016  -2157   -377       C  
ATOM   1139  C   ASN A 160     -24.837  28.878  15.952  1.00 69.17           C  
ANISOU 1139  C   ASN A 160    10313   7678   8290    999  -2046   -448       C  
ATOM   1140  O   ASN A 160     -25.687  28.376  15.225  1.00 68.77           O  
ANISOU 1140  O   ASN A 160    10306   7568   8255   1004  -2034   -471       O  
ATOM   1141  CB  ASN A 160     -25.111  28.398  18.439  1.00 68.35           C  
ANISOU 1141  CB  ASN A 160    10291   7509   8168    906  -2166   -269       C  
ATOM   1142  CG  ASN A 160     -24.950  27.391  19.587  1.00 69.30           C  
ANISOU 1142  CG  ASN A 160    10452   7547   8331    904  -2288   -184       C  
ATOM   1143  ND2 ASN A 160     -25.453  27.750  20.769  1.00 68.46           N  
ANISOU 1143  ND2 ASN A 160    10395   7451   8162    802  -2298    -91       N  
ATOM   1144  OD1 ASN A 160     -24.376  26.315  19.428  1.00 71.78           O  
ANISOU 1144  OD1 ASN A 160    10751   7788   8731    991  -2375   -203       O  
ATOM   1145  N   ARG A 161     -24.271  30.079  15.725  1.00 69.80           N  
ANISOU 1145  N   ARG A 161    10336   7873   8312    972  -1973   -477       N  
ATOM   1146  CA  ARG A 161     -24.576  30.922  14.565  1.00 69.57           C  
ANISOU 1146  CA  ARG A 161    10292   7904   8237    948  -1876   -536       C  
ATOM   1147  C   ARG A 161     -24.102  30.310  13.233  1.00 71.52           C  
ANISOU 1147  C   ARG A 161    10484   8156   8533   1033  -1867   -640       C  
ATOM   1148  O   ARG A 161     -24.826  30.417  12.245  1.00 73.12           O  
ANISOU 1148  O   ARG A 161    10703   8358   8719   1020  -1812   -680       O  
ATOM   1149  CB  ARG A 161     -24.032  32.358  14.773  1.00 69.34           C  
ANISOU 1149  CB  ARG A 161    10221   7991   8134    888  -1816   -533       C  
ATOM   1150  CG  ARG A 161     -24.178  33.296  13.556  1.00 69.02           C  
ANISOU 1150  CG  ARG A 161    10160   8020   8043    856  -1727   -588       C  
ATOM   1151  CD  ARG A 161     -25.632  33.522  13.085  1.00 68.16           C  
ANISOU 1151  CD  ARG A 161    10127   7858   7912    811  -1688   -572       C  
ATOM   1152  NE  ARG A 161     -25.667  33.955  11.680  1.00 67.87           N  
ANISOU 1152  NE  ARG A 161    10062   7869   7853    808  -1624   -638       N  
ATOM   1153  CZ  ARG A 161     -25.543  35.185  11.154  1.00 67.55           C  
ANISOU 1153  CZ  ARG A 161    10009   7906   7749    747  -1566   -645       C  
ATOM   1154  NH1 ARG A 161     -25.432  36.286  11.905  1.00 67.13           N1+
ANISOU 1154  NH1 ARG A 161     9971   7886   7647    686  -1559   -596       N1+
ATOM   1155  NH2 ARG A 161     -25.515  35.306   9.823  1.00 68.10           N1+
ANISOU 1155  NH2 ARG A 161    10055   8017   7803    743  -1519   -702       N1+
ATOM   1156  N   SER A 162     -22.931  29.647  13.231  1.00 74.27           N  
ANISOU 1156  N   SER A 162    10763   8518   8938   1120  -1920   -687       N  
ATOM   1157  CA  SER A 162     -22.422  28.899  12.076  1.00 76.47           C  
ANISOU 1157  CA  SER A 162    10985   8799   9270   1216  -1922   -799       C  
ATOM   1158  C   SER A 162     -23.299  27.679  11.734  1.00 76.66           C  
ANISOU 1158  C   SER A 162    11083   8688   9356   1252  -1966   -807       C  
ATOM   1159  O   SER A 162     -23.422  27.337  10.559  1.00 77.13           O  
ANISOU 1159  O   SER A 162    11130   8749   9425   1282  -1929   -888       O  
ATOM   1160  CB  SER A 162     -20.965  28.468  12.332  1.00 78.09           C  
ANISOU 1160  CB  SER A 162    11099   9038   9533   1315  -1985   -850       C  
ATOM   1161  OG  SER A 162     -20.103  29.587  12.295  1.00 78.56           O  
ANISOU 1161  OG  SER A 162    11069   9248   9532   1289  -1932   -873       O  
ATOM   1162  N   PHE A 163     -23.922  27.080  12.764  1.00 77.30           N  
ANISOU 1162  N   PHE A 163    11239   8656   9473   1242  -2048   -721       N  
ATOM   1163  CA  PHE A 163     -24.893  25.998  12.637  1.00 78.02           C  
ANISOU 1163  CA  PHE A 163    11414   8613   9616   1256  -2102   -709       C  
ATOM   1164  C   PHE A 163     -26.293  26.466  12.186  1.00 75.20           C  
ANISOU 1164  C   PHE A 163    11125   8252   9196   1164  -2029   -679       C  
ATOM   1165  O   PHE A 163     -26.951  25.714  11.469  1.00 75.99           O  
ANISOU 1165  O   PHE A 163    11268   8278   9324   1179  -2037   -708       O  
ATOM   1166  CB  PHE A 163     -24.909  25.165  13.937  1.00 79.97           C  
ANISOU 1166  CB  PHE A 163    11722   8749   9914   1259  -2222   -617       C  
ATOM   1167  CG  PHE A 163     -23.653  24.334  14.185  1.00 83.58           C  
ANISOU 1167  CG  PHE A 163    12120   9178  10457   1372  -2316   -657       C  
ATOM   1168  CD1 PHE A 163     -23.126  23.490  13.180  1.00 85.28           C  
ANISOU 1168  CD1 PHE A 163    12296   9353  10751   1491  -2348   -772       C  
ATOM   1169  CD2 PHE A 163     -23.039  24.334  15.457  1.00 85.50           C  
ANISOU 1169  CD2 PHE A 163    12345   9438  10702   1363  -2376   -584       C  
ATOM   1170  CE1 PHE A 163     -21.973  22.755  13.421  1.00 87.59           C  
ANISOU 1170  CE1 PHE A 163    12528   9621  11128   1607  -2439   -818       C  
ATOM   1171  CE2 PHE A 163     -21.882  23.597  15.673  1.00 87.05           C  
ANISOU 1171  CE2 PHE A 163    12483   9610  10980   1473  -2468   -621       C  
ATOM   1172  CZ  PHE A 163     -21.347  22.817  14.657  1.00 88.24           C  
ANISOU 1172  CZ  PHE A 163    12592   9719  11215   1600  -2502   -740       C  
ATOM   1173  N   ILE A 164     -26.697  27.706  12.529  1.00 72.27           N  
ANISOU 1173  N   ILE A 164    10759   7958   8741   1074  -1961   -624       N  
ATOM   1174  CA  ILE A 164     -27.882  28.382  11.976  1.00 69.96           C  
ANISOU 1174  CA  ILE A 164    10508   7685   8385    998  -1882   -614       C  
ATOM   1175  C   ILE A 164     -27.729  28.669  10.463  1.00 68.95           C  
ANISOU 1175  C   ILE A 164    10327   7620   8249   1029  -1811   -716       C  
ATOM   1176  O   ILE A 164     -28.704  28.524   9.727  1.00 68.33           O  
ANISOU 1176  O   ILE A 164    10284   7506   8171   1020  -1786   -741       O  
ATOM   1177  CB  ILE A 164     -28.217  29.710  12.742  1.00 69.39           C  
ANISOU 1177  CB  ILE A 164    10450   7683   8232    906  -1833   -545       C  
ATOM   1178  CG1 ILE A 164     -28.707  29.463  14.191  1.00 69.33           C  
ANISOU 1178  CG1 ILE A 164    10503   7620   8219    858  -1897   -444       C  
ATOM   1179  CG2 ILE A 164     -29.158  30.706  12.020  1.00 68.72           C  
ANISOU 1179  CG2 ILE A 164    10389   7636   8086    845  -1747   -554       C  
ATOM   1180  CD1 ILE A 164     -30.079  28.797  14.334  1.00 69.33           C  
ANISOU 1180  CD1 ILE A 164    10583   7540   8218    816  -1920   -397       C  
ATOM   1181  N   ASP A 165     -26.504  29.018  10.028  1.00 68.88           N  
ANISOU 1181  N   ASP A 165    10230   7711   8228   1059  -1781   -773       N  
ATOM   1182  CA  ASP A 165     -26.128  29.217   8.622  1.00 69.59           C  
ANISOU 1182  CA  ASP A 165    10256   7883   8301   1081  -1716   -872       C  
ATOM   1183  C   ASP A 165     -26.065  27.911   7.812  1.00 71.08           C  
ANISOU 1183  C   ASP A 165    10432   8016   8558   1168  -1747   -963       C  
ATOM   1184  O   ASP A 165     -26.376  27.947   6.622  1.00 71.00           O  
ANISOU 1184  O   ASP A 165    10398   8051   8525   1165  -1690  -1033       O  
ATOM   1185  CB  ASP A 165     -24.793  29.990   8.462  1.00 69.86           C  
ANISOU 1185  CB  ASP A 165    10191   8048   8304   1091  -1689   -913       C  
ATOM   1186  CG  ASP A 165     -24.761  31.398   9.076  1.00 69.16           C  
ANISOU 1186  CG  ASP A 165    10111   8034   8133    992  -1636   -850       C  
ATOM   1187  OD1 ASP A 165     -25.828  32.048   9.116  1.00 68.83           O  
ANISOU 1187  OD1 ASP A 165    10135   7967   8049    921  -1599   -802       O  
ATOM   1188  OD2 ASP A 165     -23.638  31.876   9.348  1.00 69.59           O1-
ANISOU 1188  OD2 ASP A 165    10103   8174   8163    986  -1634   -851       O1-
ATOM   1189  N   SER A 166     -25.681  26.790   8.451  1.00 72.36           N  
ANISOU 1189  N   SER A 166    10610   8080   8802   1244  -1841   -962       N  
ATOM   1190  CA  SER A 166     -25.638  25.463   7.824  1.00 73.54           C  
ANISOU 1190  CA  SER A 166    10758   8153   9027   1335  -1887  -1050       C  
ATOM   1191  C   SER A 166     -27.039  24.876   7.552  1.00 73.44           C  
ANISOU 1191  C   SER A 166    10850   8024   9028   1300  -1905  -1015       C  
ATOM   1192  O   SER A 166     -27.184  24.083   6.623  1.00 76.57           O  
ANISOU 1192  O   SER A 166    11252   8368   9470   1355  -1922  -1096       O  
ATOM   1193  CB  SER A 166     -24.738  24.521   8.660  1.00 75.87           C  
ANISOU 1193  CB  SER A 166    11034   8379   9414   1438  -1996  -1065       C  
ATOM   1194  OG  SER A 166     -25.407  23.892   9.737  1.00 77.47           O  
ANISOU 1194  OG  SER A 166    11337   8444   9653   1413  -2083   -960       O  
ATOM   1195  N   VAL A 167     -28.029  25.289   8.359  1.00 72.15           N  
ANISOU 1195  N   VAL A 167    10766   7821   8825   1208  -1905   -900       N  
ATOM   1196  CA  VAL A 167     -29.431  24.898   8.260  1.00 71.50           C  
ANISOU 1196  CA  VAL A 167    10777   7648   8741   1159  -1915   -860       C  
ATOM   1197  C   VAL A 167     -30.151  25.737   7.182  1.00 70.43           C  
ANISOU 1197  C   VAL A 167    10632   7592   8536   1102  -1810   -892       C  
ATOM   1198  O   VAL A 167     -30.152  26.966   7.261  1.00 70.53           O  
ANISOU 1198  O   VAL A 167    10622   7695   8477   1039  -1741   -859       O  
ATOM   1199  CB  VAL A 167     -30.108  25.050   9.651  1.00 71.15           C  
ANISOU 1199  CB  VAL A 167    10812   7545   8675   1081  -1960   -729       C  
ATOM   1200  CG1 VAL A 167     -31.641  25.121   9.635  1.00 70.45           C  
ANISOU 1200  CG1 VAL A 167    10809   7393   8566   1015  -1957   -688       C  
ATOM   1201  CG2 VAL A 167     -29.667  23.916  10.592  1.00 72.16           C  
ANISOU 1201  CG2 VAL A 167    10960   7582   8875   1131  -2079   -690       C  
ATOM   1202  N   SER A 168     -30.737  25.037   6.196  1.00 69.76           N  
ANISOU 1202  N   SER A 168    10567   7465   8473   1122  -1806   -956       N  
ATOM   1203  CA  SER A 168     -31.322  25.611   4.981  1.00 67.58           C  
ANISOU 1203  CA  SER A 168    10275   7265   8137   1076  -1713   -998       C  
ATOM   1204  C   SER A 168     -32.660  26.355   5.172  1.00 65.22           C  
ANISOU 1204  C   SER A 168    10035   6976   7770    971  -1669   -905       C  
ATOM   1205  O   SER A 168     -32.941  27.262   4.389  1.00 63.68           O  
ANISOU 1205  O   SER A 168     9811   6872   7511    923  -1591   -912       O  
ATOM   1206  CB  SER A 168     -31.395  24.521   3.888  1.00 67.90           C  
ANISOU 1206  CB  SER A 168    10324   7256   8218   1123  -1724  -1091       C  
ATOM   1207  OG  SER A 168     -32.524  23.675   4.009  1.00 68.19           O  
ANISOU 1207  OG  SER A 168    10457   7173   8277   1093  -1776  -1038       O  
ATOM   1208  N   VAL A 169     -33.458  25.988   6.193  1.00 63.89           N  
ANISOU 1208  N   VAL A 169     9944   6719   7610    934  -1723   -818       N  
ATOM   1209  CA  VAL A 169     -34.749  26.630   6.483  1.00 62.95           C  
ANISOU 1209  CA  VAL A 169     9874   6616   7426    841  -1686   -738       C  
ATOM   1210  C   VAL A 169     -34.605  28.076   7.019  1.00 62.95           C  
ANISOU 1210  C   VAL A 169     9843   6711   7364    796  -1630   -696       C  
ATOM   1211  O   VAL A 169     -35.562  28.845   6.935  1.00 63.25           O  
ANISOU 1211  O   VAL A 169     9899   6787   7344    733  -1580   -662       O  
ATOM   1212  CB  VAL A 169     -35.624  25.770   7.450  1.00 62.84           C  
ANISOU 1212  CB  VAL A 169     9943   6507   7427    802  -1760   -652       C  
ATOM   1213  CG1 VAL A 169     -35.200  25.789   8.930  1.00 62.94           C  
ANISOU 1213  CG1 VAL A 169     9960   6516   7438    788  -1806   -577       C  
ATOM   1214  CG2 VAL A 169     -37.124  26.101   7.354  1.00 62.29           C  
ANISOU 1214  CG2 VAL A 169     9917   6452   7296    718  -1720   -605       C  
ATOM   1215  N   PHE A 170     -33.402  28.433   7.503  1.00 62.93           N  
ANISOU 1215  N   PHE A 170     9793   6743   7373    829  -1644   -701       N  
ATOM   1216  CA  PHE A 170     -33.070  29.751   8.037  1.00 61.70           C  
ANISOU 1216  CA  PHE A 170     9607   6674   7162    790  -1597   -671       C  
ATOM   1217  C   PHE A 170     -32.413  30.704   7.022  1.00 62.69           C  
ANISOU 1217  C   PHE A 170     9666   6895   7257    795  -1531   -738       C  
ATOM   1218  O   PHE A 170     -32.209  31.856   7.391  1.00 61.86           O  
ANISOU 1218  O   PHE A 170     9540   6857   7106    757  -1497   -715       O  
ATOM   1219  CB  PHE A 170     -32.168  29.568   9.279  1.00 60.82           C  
ANISOU 1219  CB  PHE A 170     9482   6557   7068    807  -1648   -630       C  
ATOM   1220  CG  PHE A 170     -32.794  28.845  10.463  1.00 59.48           C  
ANISOU 1220  CG  PHE A 170     9376   6308   6915    784  -1718   -552       C  
ATOM   1221  CD1 PHE A 170     -34.119  29.112  10.879  1.00 58.14           C  
ANISOU 1221  CD1 PHE A 170     9261   6127   6700    712  -1704   -492       C  
ATOM   1222  CD2 PHE A 170     -31.989  28.014  11.269  1.00 59.53           C  
ANISOU 1222  CD2 PHE A 170     9382   6258   6979    829  -1801   -535       C  
ATOM   1223  CE1 PHE A 170     -34.627  28.506  12.020  1.00 58.18           C  
ANISOU 1223  CE1 PHE A 170     9320   6076   6708    676  -1768   -417       C  
ATOM   1224  CE2 PHE A 170     -32.518  27.412  12.401  1.00 59.08           C  
ANISOU 1224  CE2 PHE A 170     9385   6130   6929    794  -1873   -453       C  
ATOM   1225  CZ  PHE A 170     -33.831  27.658  12.777  1.00 58.49           C  
ANISOU 1225  CZ  PHE A 170     9365   6056   6801    711  -1855   -393       C  
ATOM   1226  N   ASP A 171     -32.095  30.256   5.791  1.00 64.44           N  
ANISOU 1226  N   ASP A 171     9856   7126   7499    832  -1515   -818       N  
ATOM   1227  CA  ASP A 171     -31.394  31.049   4.761  1.00 64.71           C  
ANISOU 1227  CA  ASP A 171     9820   7267   7497    827  -1457   -884       C  
ATOM   1228  C   ASP A 171     -32.032  32.405   4.416  1.00 64.03           C  
ANISOU 1228  C   ASP A 171     9745   7243   7338    745  -1398   -846       C  
ATOM   1229  O   ASP A 171     -31.294  33.377   4.258  1.00 64.00           O  
ANISOU 1229  O   ASP A 171     9693   7326   7296    721  -1367   -860       O  
ATOM   1230  CB  ASP A 171     -31.136  30.271   3.444  1.00 65.44           C  
ANISOU 1230  CB  ASP A 171     9886   7365   7612    866  -1444   -978       C  
ATOM   1231  CG  ASP A 171     -30.240  29.028   3.549  1.00 67.14           C  
ANISOU 1231  CG  ASP A 171    10059   7553   7898    963  -1496  -1051       C  
ATOM   1232  OD1 ASP A 171     -29.463  28.922   4.524  1.00 68.48           O  
ANISOU 1232  OD1 ASP A 171    10188   7741   8086    999  -1527  -1046       O  
ATOM   1233  OD2 ASP A 171     -30.257  28.246   2.572  1.00 67.94           O1-
ANISOU 1233  OD2 ASP A 171    10164   7614   8037   1006  -1510  -1120       O1-
ATOM   1234  N   MET A 172     -33.372  32.454   4.326  1.00 63.64           N  
ANISOU 1234  N   MET A 172     9758   7150   7270    702  -1388   -797       N  
ATOM   1235  CA  MET A 172     -34.127  33.673   4.021  1.00 63.88           C  
ANISOU 1235  CA  MET A 172     9804   7226   7241    635  -1343   -763       C  
ATOM   1236  C   MET A 172     -34.353  34.600   5.234  1.00 62.24           C  
ANISOU 1236  C   MET A 172     9628   7011   7010    602  -1352   -692       C  
ATOM   1237  O   MET A 172     -34.953  35.656   5.041  1.00 61.12           O  
ANISOU 1237  O   MET A 172     9512   6881   6828    557  -1327   -661       O  
ATOM   1238  CB  MET A 172     -35.448  33.315   3.301  1.00 65.81           C  
ANISOU 1238  CB  MET A 172    10086   7446   7473    608  -1321   -763       C  
ATOM   1239  CG  MET A 172     -35.275  32.611   1.944  1.00 67.92           C  
ANISOU 1239  CG  MET A 172    10315   7746   7743    621  -1299   -839       C  
ATOM   1240  SD  MET A 172     -34.501  33.606   0.636  1.00 71.29           S  
ANISOU 1240  SD  MET A 172    10670   8296   8120    589  -1256   -881       S  
ATOM   1241  CE  MET A 172     -32.884  32.795   0.518  1.00 72.11           C  
ANISOU 1241  CE  MET A 172    10705   8432   8261    656  -1260   -991       C  
ATOM   1242  N   LEU A 173     -33.850  34.247   6.435  1.00 61.39           N  
ANISOU 1242  N   LEU A 173     9516   6884   6925    628  -1390   -670       N  
ATOM   1243  CA  LEU A 173     -33.781  35.163   7.581  1.00 59.81           C  
ANISOU 1243  CA  LEU A 173     9333   6694   6695    596  -1395   -615       C  
ATOM   1244  C   LEU A 173     -32.656  36.193   7.386  1.00 59.62           C  
ANISOU 1244  C   LEU A 173     9264   6744   6642    578  -1375   -633       C  
ATOM   1245  O   LEU A 173     -31.593  35.851   6.865  1.00 57.90           O  
ANISOU 1245  O   LEU A 173     8991   6571   6437    604  -1371   -682       O  
ATOM   1246  CB  LEU A 173     -33.533  34.402   8.905  1.00 59.69           C  
ANISOU 1246  CB  LEU A 173     9334   6635   6710    617  -1448   -577       C  
ATOM   1247  CG  LEU A 173     -34.611  33.384   9.319  1.00 59.74           C  
ANISOU 1247  CG  LEU A 173     9391   6569   6736    616  -1481   -543       C  
ATOM   1248  CD1 LEU A 173     -34.221  32.717  10.646  1.00 60.50           C  
ANISOU 1248  CD1 LEU A 173     9499   6629   6857    627  -1542   -499       C  
ATOM   1249  CD2 LEU A 173     -36.013  34.007   9.422  1.00 59.31           C  
ANISOU 1249  CD2 LEU A 173     9376   6521   6636    564  -1452   -508       C  
ATOM   1250  N   THR A 174     -32.903  37.422   7.863  1.00 59.24           N  
ANISOU 1250  N   THR A 174     9239   6713   6553    533  -1364   -597       N  
ATOM   1251  CA  THR A 174     -31.932  38.518   7.902  1.00 59.99           C  
ANISOU 1251  CA  THR A 174     9305   6871   6615    502  -1353   -601       C  
ATOM   1252  C   THR A 174     -30.849  38.299   8.986  1.00 61.62           C  
ANISOU 1252  C   THR A 174     9482   7094   6835    523  -1384   -591       C  
ATOM   1253  O   THR A 174     -30.998  37.418   9.834  1.00 60.28           O  
ANISOU 1253  O   THR A 174     9325   6879   6699    555  -1417   -571       O  
ATOM   1254  CB  THR A 174     -32.647  39.878   8.167  1.00 60.28           C  
ANISOU 1254  CB  THR A 174     9387   6906   6611    451  -1343   -568       C  
ATOM   1255  CG2 THR A 174     -33.875  40.130   7.276  1.00 60.21           C  
ANISOU 1255  CG2 THR A 174     9402   6886   6588    431  -1318   -574       C  
ATOM   1256  OG1 THR A 174     -32.989  40.097   9.525  1.00 61.50           O  
ANISOU 1256  OG1 THR A 174     9578   7019   6767    456  -1362   -531       O  
ATOM   1257  N   GLU A 175     -29.789  39.126   8.949  1.00 64.10           N  
ANISOU 1257  N   GLU A 175     9759   7475   7121    496  -1378   -601       N  
ATOM   1258  CA  GLU A 175     -28.709  39.179   9.944  1.00 66.18           C  
ANISOU 1258  CA  GLU A 175     9992   7765   7388    505  -1407   -587       C  
ATOM   1259  C   GLU A 175     -29.195  39.307  11.399  1.00 64.90           C  
ANISOU 1259  C   GLU A 175     9878   7554   7223    495  -1433   -534       C  
ATOM   1260  O   GLU A 175     -28.771  38.517  12.242  1.00 66.08           O  
ANISOU 1260  O   GLU A 175    10018   7685   7402    527  -1469   -516       O  
ATOM   1261  CB  GLU A 175     -27.737  40.330   9.586  1.00 68.70           C  
ANISOU 1261  CB  GLU A 175    10275   8168   7659    454  -1395   -595       C  
ATOM   1262  CG  GLU A 175     -26.586  39.898   8.652  1.00 71.00           C  
ANISOU 1262  CG  GLU A 175    10480   8542   7955    477  -1390   -646       C  
ATOM   1263  CD  GLU A 175     -25.497  39.040   9.324  1.00 73.26           C  
ANISOU 1263  CD  GLU A 175    10719   8835   8281    536  -1428   -652       C  
ATOM   1264  OE1 GLU A 175     -25.311  39.152  10.557  1.00 74.90           O  
ANISOU 1264  OE1 GLU A 175    10946   9027   8483    524  -1456   -607       O  
ATOM   1265  OE2 GLU A 175     -24.858  38.262   8.583  1.00 74.37           O1-
ANISOU 1265  OE2 GLU A 175    10802   8997   8458    598  -1435   -706       O1-
ATOM   1266  N   ALA A 176     -30.098  40.271  11.651  1.00 62.44           N  
ANISOU 1266  N   ALA A 176     9618   7227   6877    451  -1417   -512       N  
ATOM   1267  CA  ALA A 176     -30.703  40.522  12.961  1.00 60.62           C  
ANISOU 1267  CA  ALA A 176     9429   6969   6633    436  -1434   -473       C  
ATOM   1268  C   ALA A 176     -31.581  39.363  13.463  1.00 59.49           C  
ANISOU 1268  C   ALA A 176     9310   6775   6518    463  -1451   -453       C  
ATOM   1269  O   ALA A 176     -31.545  39.063  14.655  1.00 60.67           O  
ANISOU 1269  O   ALA A 176     9472   6917   6664    456  -1479   -419       O  
ATOM   1270  CB  ALA A 176     -31.512  41.826  12.901  1.00 59.92           C  
ANISOU 1270  CB  ALA A 176     9385   6877   6505    393  -1416   -469       C  
ATOM   1271  N   GLN A 177     -32.322  38.722  12.543  1.00 59.37           N  
ANISOU 1271  N   GLN A 177     9302   6729   6524    484  -1437   -470       N  
ATOM   1272  CA  GLN A 177     -33.175  37.563  12.809  1.00 59.31           C  
ANISOU 1272  CA  GLN A 177     9320   6672   6540    501  -1459   -449       C  
ATOM   1273  C   GLN A 177     -32.379  36.298  13.174  1.00 59.67           C  
ANISOU 1273  C   GLN A 177     9344   6693   6633    540  -1507   -441       C  
ATOM   1274  O   GLN A 177     -32.759  35.619  14.127  1.00 58.74           O  
ANISOU 1274  O   GLN A 177     9251   6542   6524    535  -1546   -400       O  
ATOM   1275  CB  GLN A 177     -34.099  37.325  11.600  1.00 58.58           C  
ANISOU 1275  CB  GLN A 177     9244   6556   6456    508  -1433   -470       C  
ATOM   1276  CG  GLN A 177     -35.179  38.415  11.452  1.00 58.23           C  
ANISOU 1276  CG  GLN A 177     9229   6523   6371    474  -1401   -467       C  
ATOM   1277  CD  GLN A 177     -35.958  38.343  10.141  1.00 57.37           C  
ANISOU 1277  CD  GLN A 177     9127   6406   6266    476  -1372   -492       C  
ATOM   1278  NE2 GLN A 177     -36.907  39.262   9.950  1.00 56.84           N  
ANISOU 1278  NE2 GLN A 177     9083   6344   6169    454  -1351   -490       N  
ATOM   1279  OE1 GLN A 177     -35.707  37.486   9.301  1.00 57.87           O  
ANISOU 1279  OE1 GLN A 177     9172   6458   6357    499  -1371   -517       O  
ATOM   1280  N   LYS A 178     -31.281  36.035  12.439  1.00 60.68           N  
ANISOU 1280  N   LYS A 178     9423   6842   6788    578  -1508   -481       N  
ATOM   1281  CA  LYS A 178     -30.361  34.917  12.670  1.00 62.39           C  
ANISOU 1281  CA  LYS A 178     9611   7034   7057    630  -1560   -486       C  
ATOM   1282  C   LYS A 178     -29.617  34.995  14.012  1.00 63.48           C  
ANISOU 1282  C   LYS A 178     9741   7188   7189    618  -1600   -442       C  
ATOM   1283  O   LYS A 178     -29.536  33.976  14.697  1.00 64.10           O  
ANISOU 1283  O   LYS A 178     9831   7221   7302    638  -1659   -408       O  
ATOM   1284  CB  LYS A 178     -29.361  34.787  11.507  1.00 63.11           C  
ANISOU 1284  CB  LYS A 178     9639   7163   7174    676  -1547   -554       C  
ATOM   1285  CG  LYS A 178     -29.963  34.160  10.241  1.00 63.73           C  
ANISOU 1285  CG  LYS A 178     9723   7216   7273    700  -1524   -602       C  
ATOM   1286  CD  LYS A 178     -28.891  33.870   9.183  1.00 65.19           C  
ANISOU 1286  CD  LYS A 178     9836   7447   7484    753  -1519   -679       C  
ATOM   1287  CE  LYS A 178     -29.408  32.992   8.035  1.00 66.11           C  
ANISOU 1287  CE  LYS A 178     9958   7523   7636    791  -1514   -732       C  
ATOM   1288  NZ  LYS A 178     -28.348  32.658   7.070  1.00 67.72           N1+
ANISOU 1288  NZ  LYS A 178    10085   7775   7869    854  -1515   -820       N1+
ATOM   1289  N   ASN A 179     -29.116  36.191  14.375  1.00 63.26           N  
ANISOU 1289  N   ASN A 179     9696   7222   7115    580  -1574   -439       N  
ATOM   1290  CA  ASN A 179     -28.448  36.456  15.657  1.00 64.33           C  
ANISOU 1290  CA  ASN A 179     9827   7380   7232    557  -1607   -396       C  
ATOM   1291  C   ASN A 179     -29.385  36.305  16.867  1.00 65.51           C  
ANISOU 1291  C   ASN A 179    10030   7497   7360    518  -1628   -339       C  
ATOM   1292  O   ASN A 179     -28.905  35.927  17.934  1.00 67.23           O  
ANISOU 1292  O   ASN A 179    10249   7711   7584    510  -1678   -295       O  
ATOM   1293  CB  ASN A 179     -27.833  37.877  15.641  1.00 63.95           C  
ANISOU 1293  CB  ASN A 179     9760   7402   7134    514  -1574   -406       C  
ATOM   1294  CG  ASN A 179     -26.541  37.991  14.827  1.00 64.52           C  
ANISOU 1294  CG  ASN A 179     9765   7533   7217    539  -1566   -450       C  
ATOM   1295  ND2 ASN A 179     -26.381  39.087  14.082  1.00 64.79           N  
ANISOU 1295  ND2 ASN A 179     9790   7621   7204    494  -1528   -468       N  
ATOM   1296  OD1 ASN A 179     -25.680  37.115  14.891  1.00 64.65           O  
ANISOU 1296  OD1 ASN A 179     9735   7549   7280    597  -1597   -470       O  
ATOM   1297  N   MET A 180     -30.687  36.591  16.694  1.00 65.64           N  
ANISOU 1297  N   MET A 180    10089   7498   7351    490  -1594   -340       N  
ATOM   1298  CA  MET A 180     -31.667  36.514  17.774  1.00 67.76           C  
ANISOU 1298  CA  MET A 180    10400   7759   7588    447  -1608   -294       C  
ATOM   1299  C   MET A 180     -32.113  35.072  18.078  1.00 67.22           C  
ANISOU 1299  C   MET A 180    10351   7635   7552    455  -1663   -254       C  
ATOM   1300  O   MET A 180     -32.279  34.747  19.254  1.00 68.08           O  
ANISOU 1300  O   MET A 180    10479   7749   7638    414  -1701   -201       O  
ATOM   1301  CB  MET A 180     -32.846  37.456  17.480  1.00 70.83           C  
ANISOU 1301  CB  MET A 180    10817   8158   7935    419  -1557   -313       C  
ATOM   1302  CG  MET A 180     -33.487  37.999  18.763  1.00 74.08           C  
ANISOU 1302  CG  MET A 180    11250   8604   8290    367  -1558   -286       C  
ATOM   1303  SD  MET A 180     -34.898  39.094  18.484  1.00 79.92           S  
ANISOU 1303  SD  MET A 180    12012   9364   8986    351  -1502   -325       S  
ATOM   1304  CE  MET A 180     -34.032  40.595  17.949  1.00 78.46           C  
ANISOU 1304  CE  MET A 180    11817   9200   8793    354  -1479   -363       C  
ATOM   1305  N   ILE A 181     -32.243  34.220  17.042  1.00 66.35           N  
ANISOU 1305  N   ILE A 181    10242   7475   7493    500  -1670   -278       N  
ATOM   1306  CA  ILE A 181     -32.513  32.785  17.208  1.00 65.65           C  
ANISOU 1306  CA  ILE A 181    10179   7317   7445    511  -1736   -242       C  
ATOM   1307  C   ILE A 181     -31.255  31.958  17.567  1.00 65.50           C  
ANISOU 1307  C   ILE A 181    10137   7270   7479    552  -1808   -225       C  
ATOM   1308  O   ILE A 181     -31.403  30.809  17.981  1.00 65.99           O  
ANISOU 1308  O   ILE A 181    10230   7272   7572    550  -1881   -178       O  
ATOM   1309  CB  ILE A 181     -33.216  32.149  15.975  1.00 65.34           C  
ANISOU 1309  CB  ILE A 181    10157   7225   7444    544  -1726   -278       C  
ATOM   1310  CG1 ILE A 181     -32.365  32.122  14.683  1.00 65.30           C  
ANISOU 1310  CG1 ILE A 181    10106   7223   7482    612  -1703   -351       C  
ATOM   1311  CG2 ILE A 181     -34.601  32.787  15.745  1.00 65.38           C  
ANISOU 1311  CG2 ILE A 181    10189   7254   7398    499  -1668   -282       C  
ATOM   1312  CD1 ILE A 181     -32.932  31.202  13.597  1.00 66.16           C  
ANISOU 1312  CD1 ILE A 181    10229   7271   7636    650  -1711   -387       C  
ATOM   1313  N   THR A 182     -30.052  32.557  17.464  1.00 65.10           N  
ANISOU 1313  N   THR A 182    10032   7262   7438    588  -1794   -261       N  
ATOM   1314  CA  THR A 182     -28.815  31.992  18.013  1.00 66.26           C  
ANISOU 1314  CA  THR A 182    10146   7400   7630    629  -1861   -246       C  
ATOM   1315  C   THR A 182     -28.793  32.066  19.557  1.00 66.23           C  
ANISOU 1315  C   THR A 182    10164   7405   7593    570  -1912   -164       C  
ATOM   1316  O   THR A 182     -28.289  31.137  20.186  1.00 66.28           O  
ANISOU 1316  O   THR A 182    10176   7363   7642    587  -1997   -121       O  
ATOM   1317  CB  THR A 182     -27.547  32.702  17.469  1.00 66.34           C  
ANISOU 1317  CB  THR A 182    10085   7480   7640    665  -1828   -301       C  
ATOM   1318  CG2 THR A 182     -26.213  32.162  18.008  1.00 67.58           C  
ANISOU 1318  CG2 THR A 182    10196   7633   7846    717  -1900   -292       C  
ATOM   1319  OG1 THR A 182     -27.496  32.567  16.063  1.00 65.19           O  
ANISOU 1319  OG1 THR A 182     9914   7338   7515    709  -1781   -376       O  
ATOM   1320  N   ASN A 183     -29.398  33.119  20.142  1.00 65.57           N  
ANISOU 1320  N   ASN A 183    10095   7381   7434    499  -1864   -146       N  
ATOM   1321  CA  ASN A 183     -29.646  33.229  21.588  1.00 66.36           C  
ANISOU 1321  CA  ASN A 183    10217   7508   7486    429  -1900    -76       C  
ATOM   1322  C   ASN A 183     -30.756  32.274  22.070  1.00 65.43           C  
ANISOU 1322  C   ASN A 183    10152   7343   7362    383  -1949    -15       C  
ATOM   1323  O   ASN A 183     -30.774  31.951  23.258  1.00 67.63           O  
ANISOU 1323  O   ASN A 183    10447   7635   7614    327  -2005     53       O  
ATOM   1324  CB  ASN A 183     -29.995  34.687  21.967  1.00 67.11           C  
ANISOU 1324  CB  ASN A 183    10311   7682   7503    372  -1832    -91       C  
ATOM   1325  CG  ASN A 183     -28.840  35.670  21.762  1.00 68.35           C  
ANISOU 1325  CG  ASN A 183    10423   7891   7654    391  -1805   -128       C  
ATOM   1326  ND2 ASN A 183     -29.087  36.757  21.030  1.00 67.77           N  
ANISOU 1326  ND2 ASN A 183    10343   7842   7563    397  -1736   -185       N  
ATOM   1327  OD1 ASN A 183     -27.741  35.462  22.275  1.00 71.99           O  
ANISOU 1327  OD1 ASN A 183    10854   8370   8125    394  -1850   -101       O  
ATOM   1328  N   ALA A 184     -31.634  31.819  21.156  1.00 63.27           N  
ANISOU 1328  N   ALA A 184     9908   7025   7107    396  -1931    -36       N  
ATOM   1329  CA  ALA A 184     -32.656  30.803  21.416  1.00 62.88           C  
ANISOU 1329  CA  ALA A 184     9910   6926   7054    350  -1984     21       C  
ATOM   1330  C   ALA A 184     -32.118  29.358  21.376  1.00 63.15           C  
ANISOU 1330  C   ALA A 184     9963   6861   7169    392  -2086     54       C  
ATOM   1331  O   ALA A 184     -32.868  28.448  21.731  1.00 63.14           O  
ANISOU 1331  O   ALA A 184    10012   6810   7167    345  -2148    115       O  
ATOM   1332  CB  ALA A 184     -33.820  30.979  20.426  1.00 62.40           C  
ANISOU 1332  CB  ALA A 184     9872   6861   6976    342  -1925    -14       C  
ATOM   1333  N   CYS A 185     -30.849  29.160  20.967  1.00 63.99           N  
ANISOU 1333  N   CYS A 185    10029   6939   7344    480  -2108     13       N  
ATOM   1334  CA  CYS A 185     -30.176  27.859  20.968  1.00 65.73           C  
ANISOU 1334  CA  CYS A 185    10263   7060   7649    535  -2216     36       C  
ATOM   1335  C   CYS A 185     -29.878  27.405  22.407  1.00 66.78           C  
ANISOU 1335  C   CYS A 185    10419   7185   7769    475  -2311    137       C  
ATOM   1336  O   CYS A 185     -29.310  28.172  23.186  1.00 67.19           O  
ANISOU 1336  O   CYS A 185    10442   7319   7766    431  -2292    163       O  
ATOM   1337  CB  CYS A 185     -28.864  27.861  20.161  1.00 66.37           C  
ANISOU 1337  CB  CYS A 185    10280   7133   7802    647  -2217    -39       C  
ATOM   1338  SG  CYS A 185     -29.187  28.097  18.393  1.00 66.72           S  
ANISOU 1338  SG  CYS A 185    10297   7183   7870    716  -2126   -156       S  
ATOM   1339  N   VAL A 186     -30.252  26.155  22.708  1.00 67.48           N  
ANISOU 1339  N   VAL A 186    10561   7172   7904    468  -2417    194       N  
ATOM   1340  CA  VAL A 186     -30.014  25.476  23.977  1.00 67.85           C  
ANISOU 1340  CA  VAL A 186    10640   7191   7946    407  -2529    300       C  
ATOM   1341  C   VAL A 186     -29.125  24.257  23.696  1.00 69.75           C  
ANISOU 1341  C   VAL A 186    10888   7308   8305    506  -2646    297       C  
ATOM   1342  O   VAL A 186     -29.479  23.430  22.855  1.00 70.06           O  
ANISOU 1342  O   VAL A 186    10956   7254   8407    563  -2667    254       O  
ATOM   1343  CB  VAL A 186     -31.355  24.993  24.608  1.00 67.14           C  
ANISOU 1343  CB  VAL A 186    10624   7091   7795    285  -2562    385       C  
ATOM   1344  CG1 VAL A 186     -31.195  24.036  25.810  1.00 68.59           C  
ANISOU 1344  CG1 VAL A 186    10844   7244   7970    209  -2691    504       C  
ATOM   1345  CG2 VAL A 186     -32.230  26.191  25.019  1.00 65.49           C  
ANISOU 1345  CG2 VAL A 186    10400   7010   7473    201  -2444    370       C  
ATOM   1346  N   ILE A 187     -27.993  24.164  24.413  1.00 70.98           N  
ANISOU 1346  N   ILE A 187    11014   7463   8491    531  -2722    335       N  
ATOM   1347  CA  ILE A 187     -27.080  23.027  24.316  1.00 72.68           C  
ANISOU 1347  CA  ILE A 187    11232   7560   8823    632  -2848    333       C  
ATOM   1348  C   ILE A 187     -27.594  21.883  25.208  1.00 74.80           C  
ANISOU 1348  C   ILE A 187    11591   7724   9105    556  -2989    452       C  
ATOM   1349  O   ILE A 187     -27.863  22.105  26.390  1.00 73.91           O  
ANISOU 1349  O   ILE A 187    11503   7661   8916    435  -3020    555       O  
ATOM   1350  CB  ILE A 187     -25.626  23.395  24.733  1.00 73.29           C  
ANISOU 1350  CB  ILE A 187    11231   7683   8930    697  -2877    323       C  
ATOM   1351  CG1 ILE A 187     -25.081  24.607  23.939  1.00 72.92           C  
ANISOU 1351  CG1 ILE A 187    11096   7755   8854    749  -2739    216       C  
ATOM   1352  CG2 ILE A 187     -24.646  22.204  24.628  1.00 74.31           C  
ANISOU 1352  CG2 ILE A 187    11357   7688   9189    818  -3013    308       C  
ATOM   1353  CD1 ILE A 187     -25.190  24.486  22.410  1.00 73.04           C  
ANISOU 1353  CD1 ILE A 187    11084   7742   8923    852  -2679     94       C  
ATOM   1354  N   GLN A 188     -27.726  20.693  24.607  1.00 78.02           N  
ANISOU 1354  N   GLN A 188    12048   7987   9606    621  -3077    435       N  
ATOM   1355  CA  GLN A 188     -28.254  19.490  25.238  1.00 81.36           C  
ANISOU 1355  CA  GLN A 188    12571   8290  10051    547  -3222    546       C  
ATOM   1356  C   GLN A 188     -27.307  18.325  24.922  1.00 83.12           C  
ANISOU 1356  C   GLN A 188    12807   8358  10414    673  -3373    532       C  
ATOM   1357  O   GLN A 188     -27.062  18.033  23.750  1.00 81.93           O  
ANISOU 1357  O   GLN A 188    12633   8145  10351    806  -3360    417       O  
ATOM   1358  CB  GLN A 188     -29.693  19.262  24.729  1.00 82.86           C  
ANISOU 1358  CB  GLN A 188    12828   8446  10206    484  -3182    540       C  
ATOM   1359  CG  GLN A 188     -30.430  18.114  25.447  1.00 85.03           C  
ANISOU 1359  CG  GLN A 188    13203   8667  10437    336  -3292    679       C  
ATOM   1360  CD  GLN A 188     -31.901  17.984  25.042  1.00 85.39           C  
ANISOU 1360  CD  GLN A 188    13297   8732  10414    248  -3222    677       C  
ATOM   1361  NE2 GLN A 188     -32.562  16.941  25.547  1.00 86.35           N  
ANISOU 1361  NE2 GLN A 188    13516   8747  10545    166  -3341    763       N  
ATOM   1362  OE1 GLN A 188     -32.441  18.797  24.294  1.00 82.92           O  
ANISOU 1362  OE1 GLN A 188    12934   8530  10039    248  -3070    601       O  
ATOM   1363  N   MET A 189     -26.785  17.699  25.987  1.00 85.93           N  
ANISOU 1363  N   MET A 189    13197   8659  10791    631  -3518    646       N  
ATOM   1364  CA  MET A 189     -25.839  16.586  25.925  1.00 88.70           C  
ANISOU 1364  CA  MET A 189    13555   8866  11279    755  -3678    642       C  
ATOM   1365  C   MET A 189     -26.578  15.242  25.896  1.00 88.78           C  
ANISOU 1365  C   MET A 189    13686   8691  11353    726  -3834    708       C  
ATOM   1366  O   MET A 189     -27.624  15.107  26.533  1.00 87.48           O  
ANISOU 1366  O   MET A 189    13604   8521  11110    565  -3870    827       O  
ATOM   1367  CB  MET A 189     -24.900  16.647  27.150  1.00 90.36           C  
ANISOU 1367  CB  MET A 189    13733   9118  11482    730  -3761    733       C  
ATOM   1368  CG  MET A 189     -24.100  17.954  27.281  1.00 90.24           C  
ANISOU 1368  CG  MET A 189    13598   9273  11415    768  -3628    666       C  
ATOM   1369  SD  MET A 189     -22.994  18.303  25.889  1.00 92.15           S  
ANISOU 1369  SD  MET A 189    13733   9514  11764    988  -3566    477       S  
ATOM   1370  CE  MET A 189     -22.296  19.876  26.445  1.00 92.39           C  
ANISOU 1370  CE  MET A 189    13642   9749  11711    976  -3444    452       C  
ATOM   1371  N   PHE A 190     -25.991  14.271  25.179  1.00 90.12           N  
ANISOU 1371  N   PHE A 190    13865   8713  11662    881  -3926    627       N  
ATOM   1372  CA  PHE A 190     -26.490  12.901  25.086  1.00 92.99           C  
ANISOU 1372  CA  PHE A 190    14349   8874  12108    875  -4093    678       C  
ATOM   1373  C   PHE A 190     -25.296  11.942  25.161  1.00 95.71           C  
ANISOU 1373  C   PHE A 190    14691   9070  12602   1020  -4273    668       C  
ATOM   1374  O   PHE A 190     -24.417  11.990  24.299  1.00 96.85           O  
ANISOU 1374  O   PHE A 190    14743   9226  12829   1196  -4240    530       O  
ATOM   1375  CB  PHE A 190     -27.271  12.687  23.771  1.00 92.52           C  
ANISOU 1375  CB  PHE A 190    14317   8762  12074    924  -4020    564       C  
ATOM   1376  CG  PHE A 190     -28.483  13.568  23.539  1.00 90.65           C  
ANISOU 1376  CG  PHE A 190    14079   8664  11698    793  -3849    569       C  
ATOM   1377  CD1 PHE A 190     -29.739  13.202  24.065  1.00 90.45           C  
ANISOU 1377  CD1 PHE A 190    14154   8619  11591    617  -3886    691       C  
ATOM   1378  CD2 PHE A 190     -28.344  14.816  22.892  1.00 88.87           C  
ANISOU 1378  CD2 PHE A 190    13751   8595  11420    841  -3656    453       C  
ATOM   1379  CE1 PHE A 190     -30.837  14.027  23.868  1.00 88.73           C  
ANISOU 1379  CE1 PHE A 190    13926   8537  11247    505  -3732    688       C  
ATOM   1380  CE2 PHE A 190     -29.456  15.625  22.705  1.00 86.96           C  
ANISOU 1380  CE2 PHE A 190    13508   8474  11057    729  -3509    456       C  
ATOM   1381  CZ  PHE A 190     -30.698  15.223  23.177  1.00 87.00           C  
ANISOU 1381  CZ  PHE A 190    13606   8461  10987    567  -3545    570       C  
ATOM   1382  N   LYS A 191     -25.306  11.069  26.180  1.00 97.77           N  
ANISOU 1382  N   LYS A 191    15051   9203  12894    943  -4467    815       N  
ATOM   1383  CA  LYS A 191     -24.345   9.978  26.361  1.00100.70           C  
ANISOU 1383  CA  LYS A 191    15445   9394  13420   1076  -4672    818       C  
ATOM   1384  C   LYS A 191     -24.645   8.796  25.405  1.00101.36           C  
ANISOU 1384  C   LYS A 191    15619   9273  13616   1160  -4769    749       C  
ATOM   1385  O   LYS A 191     -25.732   8.769  24.822  1.00100.36           O  
ANISOU 1385  O   LYS A 191    15555   9146  13430   1070  -4698    745       O  
ATOM   1386  CB  LYS A 191     -24.370   9.553  27.848  1.00102.96           C  
ANISOU 1386  CB  LYS A 191    15806   9629  13686    943  -4847   1017       C  
ATOM   1387  CG  LYS A 191     -23.846  10.646  28.796  1.00103.32           C  
ANISOU 1387  CG  LYS A 191    15764   9877  13615    853  -4756   1085       C  
ATOM   1388  CD  LYS A 191     -23.767  10.177  30.256  1.00104.89           C  
ANISOU 1388  CD  LYS A 191    16020  10025  13809    747  -4942   1269       C  
ATOM   1389  CE  LYS A 191     -23.218  11.268  31.189  1.00104.49           C  
ANISOU 1389  CE  LYS A 191    15868  10179  13652    682  -4847   1311       C  
ATOM   1390  NZ  LYS A 191     -23.125  10.801  32.583  1.00106.50           N1+
ANISOU 1390  NZ  LYS A 191    16168  10399  13898    579  -5026   1488       N1+
ATOM   1391  N   PRO A 192     -23.709   7.822  25.268  1.00103.49           N  
ANISOU 1391  N   PRO A 192    15896   9373  14051   1335  -4933    689       N  
ATOM   1392  CA  PRO A 192     -23.930   6.606  24.457  1.00103.49           C  
ANISOU 1392  CA  PRO A 192    15991   9160  14168   1421  -5043    618       C  
ATOM   1393  C   PRO A 192     -25.178   5.799  24.864  1.00102.36           C  
ANISOU 1393  C   PRO A 192    16020   8878  13991   1236  -5174    779       C  
ATOM   1394  O   PRO A 192     -25.292   5.393  26.021  1.00102.30           O  
ANISOU 1394  O   PRO A 192    16077   8845  13945   1098  -5298    958       O  
ATOM   1395  CB  PRO A 192     -22.637   5.791  24.638  1.00106.15           C  
ANISOU 1395  CB  PRO A 192    16305   9345  14681   1624  -5227    560       C  
ATOM   1396  CG  PRO A 192     -21.582   6.818  24.998  1.00106.05           C  
ANISOU 1396  CG  PRO A 192    16138   9513  14641   1693  -5136    525       C  
ATOM   1397  CD  PRO A 192     -22.355   7.828  25.829  1.00104.65           C  
ANISOU 1397  CD  PRO A 192    15953   9522  14286   1477  -5016    665       C  
ATOM   1398  N   GLY A 193     -26.087   5.609  23.898  1.00100.77           N  
ANISOU 1398  N   GLY A 193    15890   8601  13797   1224  -5143    716       N  
ATOM   1399  CA  GLY A 193     -27.319   4.842  24.056  1.00100.52           C  
ANISOU 1399  CA  GLY A 193    16017   8461  13714   1034  -5243    859       C  
ATOM   1400  C   GLY A 193     -28.544   5.728  24.330  1.00 98.42           C  
ANISOU 1400  C   GLY A 193    15744   8381  13267    845  -5052    903       C  
ATOM   1401  O   GLY A 193     -29.656   5.200  24.287  1.00 98.18           O  
ANISOU 1401  O   GLY A 193    15814   8285  13204    743  -5066    933       O  
ATOM   1402  N   GLU A 194     -28.382   7.045  24.579  1.00 96.56           N  
ANISOU 1402  N   GLU A 194    15393   8376  12918    801  -4878    905       N  
ATOM   1403  CA  GLU A 194     -29.507   7.978  24.702  1.00 94.01           C  
ANISOU 1403  CA  GLU A 194    15050   8244  12423    633  -4694    941       C  
ATOM   1404  C   GLU A 194     -30.163   8.242  23.339  1.00 91.61           C  
ANISOU 1404  C   GLU A 194    14725   7972  12107    686  -4540    795       C  
ATOM   1405  O   GLU A 194     -29.475   8.626  22.392  1.00 90.04           O  
ANISOU 1405  O   GLU A 194    14438   7791  11979    863  -4453    629       O  
ATOM   1406  CB  GLU A 194     -29.085   9.320  25.332  1.00 93.47           C  
ANISOU 1406  CB  GLU A 194    14855   8405  12254    609  -4541    944       C  
ATOM   1407  CG  GLU A 194     -28.658   9.235  26.814  1.00 94.66           C  
ANISOU 1407  CG  GLU A 194    15021   8585  12360    495  -4651   1110       C  
ATOM   1408  CD  GLU A 194     -28.564  10.600  27.525  1.00 93.29           C  
ANISOU 1408  CD  GLU A 194    14740   8654  12048    419  -4479   1124       C  
ATOM   1409  OE1 GLU A 194     -27.626  10.752  28.337  1.00 93.63           O  
ANISOU 1409  OE1 GLU A 194    14705   8753  12117    490  -4487   1118       O  
ATOM   1410  OE2 GLU A 194     -29.424  11.474  27.273  1.00 91.09           O1-
ANISOU 1410  OE2 GLU A 194    14457   8513  11639    292  -4339   1135       O1-
ATOM   1411  N   THR A 195     -31.492   8.067  23.293  1.00 90.25           N  
ANISOU 1411  N   THR A 195    14629   7820  11839    522  -4507    863       N  
ATOM   1412  CA  THR A 195     -32.326   8.404  22.145  1.00 88.41           C  
ANISOU 1412  CA  THR A 195    14378   7645  11567    534  -4351    749       C  
ATOM   1413  C   THR A 195     -32.594   9.921  22.139  1.00 85.58           C  
ANISOU 1413  C   THR A 195    13897   7535  11083    501  -4124    707       C  
ATOM   1414  O   THR A 195     -33.216  10.432  23.071  1.00 84.51           O  
ANISOU 1414  O   THR A 195    13756   7529  10823    345  -4083    821       O  
ATOM   1415  CB  THR A 195     -33.673   7.638  22.197  1.00 88.79           C  
ANISOU 1415  CB  THR A 195    14554   7629  11553    360  -4411    848       C  
ATOM   1416  CG2 THR A 195     -34.653   7.976  21.064  1.00 87.51           C  
ANISOU 1416  CG2 THR A 195    14370   7528  11349    372  -4253    733       C  
ATOM   1417  OG1 THR A 195     -33.408   6.250  22.121  1.00 90.89           O  
ANISOU 1417  OG1 THR A 195    14945   7649  11937    382  -4638    895       O  
ATOM   1418  N   ILE A 196     -32.087  10.604  21.101  1.00 83.83           N  
ANISOU 1418  N   ILE A 196    13578   7379  10892    647  -3983    543       N  
ATOM   1419  CA  ILE A 196     -32.199  12.052  20.917  1.00 81.37           C  
ANISOU 1419  CA  ILE A 196    13159   7286  10473    626  -3771    490       C  
ATOM   1420  C   ILE A 196     -33.629  12.452  20.495  1.00 80.19           C  
ANISOU 1420  C   ILE A 196    13044   7208  10215    496  -3668    506       C  
ATOM   1421  O   ILE A 196     -34.188  13.387  21.067  1.00 79.75           O  
ANISOU 1421  O   ILE A 196    12964   7304  10032    367  -3576    575       O  
ATOM   1422  CB  ILE A 196     -31.171  12.582  19.869  1.00 80.55           C  
ANISOU 1422  CB  ILE A 196    12941   7230  10434    814  -3665    315       C  
ATOM   1423  CG1 ILE A 196     -29.713  12.276  20.293  1.00 81.25           C  
ANISOU 1423  CG1 ILE A 196    12976   7280  10612    933  -3757    304       C  
ATOM   1424  CG2 ILE A 196     -31.318  14.092  19.566  1.00 78.93           C  
ANISOU 1424  CG2 ILE A 196    12639   7235  10117    780  -3455    265       C  
ATOM   1425  CD1 ILE A 196     -28.715  12.209  19.126  1.00 81.25           C  
ANISOU 1425  CD1 ILE A 196    12877   7289  10703   1130  -3703    128       C  
ATOM   1426  N   VAL A 197     -34.195  11.696  19.540  1.00 79.67           N  
ANISOU 1426  N   VAL A 197    13032   7036  10201    535  -3684    437       N  
ATOM   1427  CA  VAL A 197     -35.594  11.745  19.114  1.00 78.69           C  
ANISOU 1427  CA  VAL A 197    12955   6956   9987    412  -3613    457       C  
ATOM   1428  C   VAL A 197     -36.017  10.324  18.698  1.00 79.67           C  
ANISOU 1428  C   VAL A 197    13206   6881  10181    392  -3764    480       C  
ATOM   1429  O   VAL A 197     -35.167   9.556  18.246  1.00 80.22           O  
ANISOU 1429  O   VAL A 197    13301   6793  10385    530  -3867    406       O  
ATOM   1430  CB  VAL A 197     -35.830  12.704  17.906  1.00 77.92           C  
ANISOU 1430  CB  VAL A 197    12770   6980   9857    481  -3419    316       C  
ATOM   1431  CG1 VAL A 197     -35.553  14.173  18.257  1.00 76.43           C  
ANISOU 1431  CG1 VAL A 197    12469   6987   9581    473  -3271    306       C  
ATOM   1432  CG2 VAL A 197     -35.104  12.317  16.603  1.00 78.51           C  
ANISOU 1432  CG2 VAL A 197    12813   6961  10055    667  -3424    160       C  
ATOM   1433  N   LYS A 198     -37.311  10.002  18.853  1.00 79.34           N  
ANISOU 1433  N   LYS A 198    13243   6850  10050    220  -3782    580       N  
ATOM   1434  CA  LYS A 198     -37.880   8.702  18.491  1.00 80.46           C  
ANISOU 1434  CA  LYS A 198    13517   6810  10242    171  -3926    617       C  
ATOM   1435  C   LYS A 198     -38.924   8.876  17.380  1.00 79.51           C  
ANISOU 1435  C   LYS A 198    13400   6730  10077    149  -3813    538       C  
ATOM   1436  O   LYS A 198     -39.684   9.845  17.405  1.00 77.15           O  
ANISOU 1436  O   LYS A 198    13045   6612   9656     60  -3664    548       O  
ATOM   1437  CB  LYS A 198     -38.474   8.042  19.754  1.00  0.00           C  
ATOM   1438  CG  LYS A 198     -39.041   6.629  19.529  1.00  0.00           C  
ATOM   1439  CD  LYS A 198     -39.581   5.998  20.818  1.00  0.00           C  
ATOM   1440  CE  LYS A 198     -40.164   4.598  20.573  1.00  0.00           C  
ATOM   1441  NZ  LYS A 198     -40.705   4.007  21.810  1.00  0.00           N1+
ATOM   1442  N   GLN A 199     -38.952   7.903  16.451  1.00 81.00           N  
ANISOU 1442  N   GLN A 199    13657   6750  10368    229  -3892    459       N  
ATOM   1443  CA  GLN A 199     -39.885   7.789  15.329  1.00 81.06           C  
ANISOU 1443  CA  GLN A 199    13682   6770  10344    209  -3807    384       C  
ATOM   1444  C   GLN A 199     -41.357   7.791  15.787  1.00 80.60           C  
ANISOU 1444  C   GLN A 199    13680   6798  10147    -11  -3794    517       C  
ATOM   1445  O   GLN A 199     -41.707   7.060  16.714  1.00 81.37           O  
ANISOU 1445  O   GLN A 199    13872   6820  10222   -144  -3940    661       O  
ATOM   1446  CB  GLN A 199     -39.538   6.511  14.532  1.00 83.11           C  
ANISOU 1446  CB  GLN A 199    14036   6804  10737    303  -3941    305       C  
ATOM   1447  CG  GLN A 199     -40.353   6.315  13.235  1.00 82.92           C  
ANISOU 1447  CG  GLN A 199    14018   6788  10700    315  -3850    196       C  
ATOM   1448  CD  GLN A 199     -39.947   5.071  12.438  1.00 84.59           C  
ANISOU 1448  CD  GLN A 199    14343   6764  11032    380  -4003    135       C  
ATOM   1449  NE2 GLN A 199     -40.712   4.762  11.390  1.00 84.46           N  
ANISOU 1449  NE2 GLN A 199    14374   6735  10981    321  -3966     97       N  
ATOM   1450  OE1 GLN A 199     -38.967   4.397  12.750  1.00 85.96           O  
ANISOU 1450  OE1 GLN A 199    14561   6768  11330    483  -4156    119       O  
ATOM   1451  N   GLY A 200     -42.182   8.599  15.104  1.00 78.77           N  
ANISOU 1451  N   GLY A 200    13381   6730   9818    -51  -3621    471       N  
ATOM   1452  CA  GLY A 200     -43.626   8.688  15.321  1.00 78.51           C  
ANISOU 1452  CA  GLY A 200    13380   6801   9646   -248  -3589    574       C  
ATOM   1453  C   GLY A 200     -44.021   9.823  16.281  1.00 77.56           C  
ANISOU 1453  C   GLY A 200    13176   6901   9391   -350  -3479    648       C  
ATOM   1454  O   GLY A 200     -45.183  10.229  16.256  1.00 77.06           O  
ANISOU 1454  O   GLY A 200    13096   6971   9210   -472  -3394    681       O  
ATOM   1455  N   ASP A 201     -43.092  10.348  17.102  1.00 78.06           N  
ANISOU 1455  N   ASP A 201    13183   7006   9467   -302  -3481    669       N  
ATOM   1456  CA  ASP A 201     -43.349  11.448  18.043  1.00 77.61           C  
ANISOU 1456  CA  ASP A 201    13046   7157   9286   -392  -3379    730       C  
ATOM   1457  C   ASP A 201     -43.509  12.785  17.304  1.00 75.66           C  
ANISOU 1457  C   ASP A 201    12682   7072   8993   -319  -3177    615       C  
ATOM   1458  O   ASP A 201     -42.713  13.081  16.416  1.00 74.80           O  
ANISOU 1458  O   ASP A 201    12523   6929   8967   -160  -3116    492       O  
ATOM   1459  CB  ASP A 201     -42.250  11.612  19.128  1.00 78.56           C  
ANISOU 1459  CB  ASP A 201    13139   7272   9436   -357  -3440    779       C  
ATOM   1460  CG  ASP A 201     -41.955  10.406  20.039  1.00 80.85           C  
ANISOU 1460  CG  ASP A 201    13540   7425   9752   -455  -3645    917       C  
ATOM   1461  OD1 ASP A 201     -42.714   9.411  20.016  1.00 82.58           O  
ANISOU 1461  OD1 ASP A 201    13855   7583   9935   -589  -3735    999       O  
ATOM   1462  OD2 ASP A 201     -40.993  10.545  20.826  1.00 82.03           O1-
ANISOU 1462  OD2 ASP A 201    13682   7527   9957   -404  -3723    950       O1-
ATOM   1463  N   TYR A 202     -44.496  13.591  17.723  1.00 74.82           N  
ANISOU 1463  N   TYR A 202    12531   7144   8753   -437  -3078    657       N  
ATOM   1464  CA  TYR A 202     -44.723  14.950  17.226  1.00 73.61           C  
ANISOU 1464  CA  TYR A 202    12268   7151   8549   -379  -2896    564       C  
ATOM   1465  C   TYR A 202     -43.858  15.949  18.013  1.00 73.02           C  
ANISOU 1465  C   TYR A 202    12112   7163   8469   -319  -2844    553       C  
ATOM   1466  O   TYR A 202     -44.376  16.723  18.819  1.00 73.12           O  
ANISOU 1466  O   TYR A 202    12080   7324   8378   -408  -2793    606       O  
ATOM   1467  CB  TYR A 202     -46.231  15.278  17.284  1.00 73.22           C  
ANISOU 1467  CB  TYR A 202    12199   7255   8363   -518  -2818    604       C  
ATOM   1468  CG  TYR A 202     -47.052  14.631  16.183  1.00 73.75           C  
ANISOU 1468  CG  TYR A 202    12316   7267   8438   -539  -2816    571       C  
ATOM   1469  CD1 TYR A 202     -47.373  13.258  16.238  1.00 74.25           C  
ANISOU 1469  CD1 TYR A 202    12493   7185   8531   -615  -2959    638       C  
ATOM   1470  CD2 TYR A 202     -47.495  15.407  15.090  1.00 73.26           C  
ANISOU 1470  CD2 TYR A 202    12190   7292   8353   -485  -2678    475       C  
ATOM   1471  CE1 TYR A 202     -48.127  12.665  15.207  1.00 74.33           C  
ANISOU 1471  CE1 TYR A 202    12550   7143   8546   -637  -2959    605       C  
ATOM   1472  CE2 TYR A 202     -48.257  14.816  14.064  1.00 72.79           C  
ANISOU 1472  CE2 TYR A 202    12173   7186   8297   -507  -2676    445       C  
ATOM   1473  CZ  TYR A 202     -48.572  13.445  14.122  1.00 73.56           C  
ANISOU 1473  CZ  TYR A 202    12383   7144   8422   -584  -2814    508       C  
ATOM   1474  OH  TYR A 202     -49.302  12.873  13.121  1.00 73.56           O  
ANISOU 1474  OH  TYR A 202    12426   7100   8422   -611  -2813    477       O  
ATOM   1475  N   GLY A 203     -42.541  15.901  17.757  1.00 72.73           N  
ANISOU 1475  N   GLY A 203    12055   7035   8543   -169  -2861    480       N  
ATOM   1476  CA  GLY A 203     -41.564  16.829  18.318  1.00 71.82           C  
ANISOU 1476  CA  GLY A 203    11863   6988   8437    -98  -2816    458       C  
ATOM   1477  C   GLY A 203     -41.546  18.122  17.491  1.00 70.45           C  
ANISOU 1477  C   GLY A 203    11592   6944   8232    -26  -2647    355       C  
ATOM   1478  O   GLY A 203     -41.914  18.124  16.315  1.00 69.45           O  
ANISOU 1478  O   GLY A 203    11455   6811   8122     22  -2580    273       O  
ATOM   1479  N   ASP A 204     -41.087  19.213  18.122  1.00 69.36           N  
ANISOU 1479  N   ASP A 204    11386   6922   8046    -26  -2585    362       N  
ATOM   1480  CA  ASP A 204     -41.071  20.567  17.555  1.00 67.61           C  
ANISOU 1480  CA  ASP A 204    11076   6820   7793     34  -2438    274       C  
ATOM   1481  C   ASP A 204     -39.669  21.211  17.641  1.00 65.63           C  
ANISOU 1481  C   ASP A 204    10766   6576   7592    137  -2422    229       C  
ATOM   1482  O   ASP A 204     -39.572  22.437  17.611  1.00 65.38           O  
ANISOU 1482  O   ASP A 204    10670   6660   7510    144  -2330    203       O  
ATOM   1483  CB  ASP A 204     -42.186  21.470  18.153  1.00 68.47           C  
ANISOU 1483  CB  ASP A 204    11154   7087   7774    -75  -2359    313       C  
ATOM   1484  CG  ASP A 204     -42.123  21.829  19.653  1.00 69.76           C  
ANISOU 1484  CG  ASP A 204    11304   7321   7877   -151  -2395    394       C  
ATOM   1485  OD1 ASP A 204     -41.370  21.188  20.422  1.00 72.16           O  
ANISOU 1485  OD1 ASP A 204    11654   7542   8221   -171  -2512    464       O  
ATOM   1486  OD2 ASP A 204     -42.919  22.713  20.036  1.00 70.47           O1-
ANISOU 1486  OD2 ASP A 204    11340   7553   7882   -190  -2308    385       O1-
ATOM   1487  N   VAL A 205     -38.615  20.387  17.766  1.00 64.17           N  
ANISOU 1487  N   VAL A 205    10603   6266   7510    221  -2514    214       N  
ATOM   1488  CA  VAL A 205     -37.253  20.839  18.042  1.00 63.50           C  
ANISOU 1488  CA  VAL A 205    10465   6186   7477    312  -2521    183       C  
ATOM   1489  C   VAL A 205     -36.305  20.423  16.902  1.00 63.77           C  
ANISOU 1489  C   VAL A 205    10477   6131   7619    457  -2531     77       C  
ATOM   1490  O   VAL A 205     -36.219  19.240  16.574  1.00 64.28           O  
ANISOU 1490  O   VAL A 205    10599   6063   7760    491  -2627     71       O  
ATOM   1491  CB  VAL A 205     -36.727  20.232  19.378  1.00 64.24           C  
ANISOU 1491  CB  VAL A 205    10594   6231   7580    264  -2648    289       C  
ATOM   1492  CG1 VAL A 205     -35.276  20.630  19.719  1.00 63.77           C  
ANISOU 1492  CG1 VAL A 205    10471   6188   7567    355  -2653    259       C  
ATOM   1493  CG2 VAL A 205     -37.638  20.585  20.568  1.00 63.97           C  
ANISOU 1493  CG2 VAL A 205    10577   6300   7429    110  -2640    391       C  
ATOM   1494  N   LEU A 206     -35.568  21.404  16.363  1.00 63.75           N  
ANISOU 1494  N   LEU A 206    10392   6207   7620    536  -2433     -9       N  
ATOM   1495  CA  LEU A 206     -34.400  21.193  15.509  1.00 64.55           C  
ANISOU 1495  CA  LEU A 206    10449   6261   7814    673  -2439   -113       C  
ATOM   1496  C   LEU A 206     -33.198  20.819  16.387  1.00 66.02           C  
ANISOU 1496  C   LEU A 206    10617   6409   8057    725  -2532    -84       C  
ATOM   1497  O   LEU A 206     -32.948  21.520  17.362  1.00 65.27           O  
ANISOU 1497  O   LEU A 206    10500   6389   7910    673  -2522    -21       O  
ATOM   1498  CB  LEU A 206     -34.154  22.492  14.707  1.00 63.65           C  
ANISOU 1498  CB  LEU A 206    10252   6265   7666    717  -2301   -205       C  
ATOM   1499  CG  LEU A 206     -32.845  22.586  13.885  1.00 63.79           C  
ANISOU 1499  CG  LEU A 206    10200   6284   7753    844  -2280   -321       C  
ATOM   1500  CD1 LEU A 206     -32.699  21.475  12.827  1.00 64.47           C  
ANISOU 1500  CD1 LEU A 206    10312   6279   7902    905  -2306   -398       C  
ATOM   1501  CD2 LEU A 206     -32.720  23.981  13.253  1.00 62.64           C  
ANISOU 1501  CD2 LEU A 206     9978   6274   7548    848  -2151   -377       C  
ATOM   1502  N   PHE A 207     -32.476  19.754  16.012  1.00 68.11           N  
ANISOU 1502  N   PHE A 207    10890   6560   8427    829  -2623   -133       N  
ATOM   1503  CA  PHE A 207     -31.220  19.328  16.633  1.00 69.90           C  
ANISOU 1503  CA  PHE A 207    11093   6741   8724    900  -2722   -119       C  
ATOM   1504  C   PHE A 207     -30.096  19.411  15.597  1.00 71.65           C  
ANISOU 1504  C   PHE A 207    11227   6979   9015   1047  -2688   -255       C  
ATOM   1505  O   PHE A 207     -30.309  19.010  14.454  1.00 72.45           O  
ANISOU 1505  O   PHE A 207    11326   7047   9153   1107  -2661   -351       O  
ATOM   1506  CB  PHE A 207     -31.339  17.873  17.124  1.00 71.12           C  
ANISOU 1506  CB  PHE A 207    11340   6727   8954    897  -2891    -51       C  
ATOM   1507  CG  PHE A 207     -32.212  17.665  18.345  1.00 71.10           C  
ANISOU 1507  CG  PHE A 207    11417   6715   8881    743  -2949     96       C  
ATOM   1508  CD1 PHE A 207     -33.586  17.378  18.203  1.00 70.54           C  
ANISOU 1508  CD1 PHE A 207    11417   6628   8757    641  -2933    135       C  
ATOM   1509  CD2 PHE A 207     -31.686  17.895  19.634  1.00 71.56           C  
ANISOU 1509  CD2 PHE A 207    11477   6791   8921    693  -3020    197       C  
ATOM   1510  CE1 PHE A 207     -34.383  17.246  19.332  1.00 70.96           C  
ANISOU 1510  CE1 PHE A 207    11535   6691   8734    491  -2984    269       C  
ATOM   1511  CE2 PHE A 207     -32.502  17.764  20.749  1.00 71.76           C  
ANISOU 1511  CE2 PHE A 207    11569   6823   8870    540  -3072    333       C  
ATOM   1512  CZ  PHE A 207     -33.842  17.430  20.599  1.00 71.55           C  
ANISOU 1512  CZ  PHE A 207    11608   6790   8787    438  -3053    367       C  
ATOM   1513  N   ILE A 208     -28.924  19.903  16.023  1.00 73.45           N  
ANISOU 1513  N   ILE A 208    11381   7269   9256   1099  -2692   -264       N  
ATOM   1514  CA  ILE A 208     -27.724  20.011  15.197  1.00 75.25           C  
ANISOU 1514  CA  ILE A 208    11512   7537   9541   1234  -2664   -392       C  
ATOM   1515  C   ILE A 208     -26.537  19.504  16.036  1.00 78.93           C  
ANISOU 1515  C   ILE A 208    11951   7948  10088   1317  -2787   -376       C  
ATOM   1516  O   ILE A 208     -26.259  20.080  17.087  1.00 80.25           O  
ANISOU 1516  O   ILE A 208    12109   8160  10219   1263  -2809   -286       O  
ATOM   1517  CB  ILE A 208     -27.408  21.481  14.770  1.00 73.49           C  
ANISOU 1517  CB  ILE A 208    11197   7489   9236   1216  -2517   -437       C  
ATOM   1518  CG1 ILE A 208     -28.618  22.230  14.152  1.00 71.89           C  
ANISOU 1518  CG1 ILE A 208    11022   7348   8945   1122  -2400   -432       C  
ATOM   1519  CG2 ILE A 208     -26.186  21.531  13.822  1.00 73.82           C  
ANISOU 1519  CG2 ILE A 208    11134   7585   9326   1343  -2485   -573       C  
ATOM   1520  CD1 ILE A 208     -28.489  23.760  14.183  1.00 70.40           C  
ANISOU 1520  CD1 ILE A 208    10771   7310   8666   1072  -2280   -436       C  
ATOM   1521  N   LEU A 209     -25.853  18.453  15.552  1.00 82.37           N  
ANISOU 1521  N   LEU A 209    12371   8292  10633   1449  -2867   -467       N  
ATOM   1522  CA  LEU A 209     -24.648  17.882  16.163  1.00 85.17           C  
ANISOU 1522  CA  LEU A 209    12692   8589  11077   1549  -2992   -466       C  
ATOM   1523  C   LEU A 209     -23.475  18.875  16.087  1.00 87.21           C  
ANISOU 1523  C   LEU A 209    12816   9002  11316   1611  -2919   -533       C  
ATOM   1524  O   LEU A 209     -23.058  19.230  14.985  1.00 86.91           O  
ANISOU 1524  O   LEU A 209    12693   9046  11280   1688  -2834   -666       O  
ATOM   1525  CB  LEU A 209     -24.281  16.563  15.438  1.00 86.81           C  
ANISOU 1525  CB  LEU A 209    12923   8646  11414   1683  -3106   -557       C  
ATOM   1526  CG  LEU A 209     -25.182  15.356  15.789  1.00 87.90           C  
ANISOU 1526  CG  LEU A 209    13204   8601  11591   1626  -3223   -476       C  
ATOM   1527  CD1 LEU A 209     -25.144  14.273  14.693  1.00 89.75           C  
ANISOU 1527  CD1 LEU A 209    13460   8713  11926   1745  -3278   -603       C  
ATOM   1528  CD2 LEU A 209     -24.826  14.768  17.171  1.00 88.77           C  
ANISOU 1528  CD2 LEU A 209    13378   8605  11744   1596  -3387   -340       C  
ATOM   1529  N   LYS A 210     -22.959  19.285  17.257  1.00 90.68           N  
ANISOU 1529  N   LYS A 210    13237   9488  11729   1569  -2954   -439       N  
ATOM   1530  CA  LYS A 210     -21.741  20.089  17.376  1.00 92.20           C  
ANISOU 1530  CA  LYS A 210    13306   9822  11901   1618  -2905   -484       C  
ATOM   1531  C   LYS A 210     -20.497  19.189  17.373  1.00 94.37           C  
ANISOU 1531  C   LYS A 210    13524  10037  12293   1768  -3031   -539       C  
ATOM   1532  O   LYS A 210     -19.517  19.509  16.701  1.00 94.64           O  
ANISOU 1532  O   LYS A 210    13445  10159  12353   1877  -2989   -666       O  
ATOM   1533  CB  LYS A 210     -21.756  20.921  18.675  1.00 92.30           C  
ANISOU 1533  CB  LYS A 210    13327   9918  11824   1494  -2881   -358       C  
ATOM   1534  CG  LYS A 210     -22.944  21.887  18.810  1.00 90.98           C  
ANISOU 1534  CG  LYS A 210    13207   9821  11541   1352  -2760   -307       C  
ATOM   1535  CD  LYS A 210     -22.763  22.903  19.953  1.00 90.88           C  
ANISOU 1535  CD  LYS A 210    13183   9906  11439   1247  -2731   -209       C  
ATOM   1536  CE  LYS A 210     -21.759  24.026  19.626  1.00 90.02           C  
ANISOU 1536  CE  LYS A 210    12961   9952  11290   1275  -2641   -275       C  
ATOM   1537  NZ  LYS A 210     -21.572  24.952  20.756  1.00 89.11           N1+
ANISOU 1537  NZ  LYS A 210    12847   9930  11079   1160  -2601   -186       N1+
ATOM   1538  N   GLU A 211     -20.577  18.093  18.143  1.00 96.07           N  
ANISOU 1538  N   GLU A 211    13817  10111  12575   1769  -3188   -441       N  
ATOM   1539  CA  GLU A 211     -19.532  17.097  18.348  1.00 99.03           C  
ANISOU 1539  CA  GLU A 211    14156  10392  13076   1916  -3338   -481       C  
ATOM   1540  C   GLU A 211     -20.169  15.704  18.447  1.00100.93           C  
ANISOU 1540  C   GLU A 211    14525  10410  13413   1935  -3497   -434       C  
ATOM   1541  O   GLU A 211     -21.346  15.583  18.799  1.00100.36           O  
ANISOU 1541  O   GLU A 211    14568  10267  13296   1799  -3530   -301       O  
ATOM   1542  CB  GLU A 211     -18.734  17.425  19.633  1.00  0.00           C  
ATOM   1543  CG  GLU A 211     -17.869  18.703  19.534  1.00  0.00           C  
ATOM   1544  CD  GLU A 211     -16.988  18.978  20.765  1.00  0.00           C  
ATOM   1545  OE1 GLU A 211     -17.414  18.641  21.893  1.00  0.00           O  
ATOM   1546  OE2 GLU A 211     -15.891  19.542  20.556  1.00  0.00           O1-
ATOM   1547  N   GLY A 212     -19.352  14.678  18.168  1.00103.06           N  
ANISOU 1547  N   GLY A 212    14772  10575  13810   2101  -3594   -547       N  
ATOM   1548  CA  GLY A 212     -19.718  13.270  18.292  1.00105.37           C  
ANISOU 1548  CA  GLY A 212    15185  10637  14214   2140  -3771   -513       C  
ATOM   1549  C   GLY A 212     -20.479  12.754  17.061  1.00106.51           C  
ANISOU 1549  C   GLY A 212    15378  10691  14398   2187  -3750   -624       C  
ATOM   1550  O   GLY A 212     -20.571  13.427  16.032  1.00106.06           O  
ANISOU 1550  O   GLY A 212    15246  10755  14295   2215  -3600   -751       O  
ATOM   1551  N   LYS A 213     -20.993  11.519  17.188  1.00107.83           N  
ANISOU 1551  N   LYS A 213    15676  10645  14649   2189  -3908   -573       N  
ATOM   1552  CA  LYS A 213     -21.691  10.770  16.140  1.00107.47           C  
ANISOU 1552  CA  LYS A 213    15698  10478  14655   2232  -3921   -668       C  
ATOM   1553  C   LYS A 213     -22.950  10.095  16.715  1.00106.82           C  
ANISOU 1553  C   LYS A 213    15793  10225  14567   2094  -4027   -520       C  
ATOM   1554  O   LYS A 213     -22.952   9.693  17.881  1.00108.44           O  
ANISOU 1554  O   LYS A 213    16074  10331  14797   2035  -4173   -373       O  
ATOM   1555  CB  LYS A 213     -20.742   9.702  15.548  1.00  0.00           C  
ATOM   1556  CG  LYS A 213     -19.429  10.273  14.982  1.00  0.00           C  
ATOM   1557  CD  LYS A 213     -18.518   9.203  14.368  1.00  0.00           C  
ATOM   1558  CE  LYS A 213     -17.132   9.773  14.027  1.00  0.00           C  
ATOM   1559  NZ  LYS A 213     -16.237   8.742  13.474  1.00  0.00           N1+
ATOM   1560  N   ALA A 214     -23.985   9.956  15.868  1.00104.66           N  
ANISOU 1560  N   ALA A 214    15581   9926  14257   2038  -3957   -559       N  
ATOM   1561  CA  ALA A 214     -25.274   9.354  16.216  1.00103.51           C  
ANISOU 1561  CA  ALA A 214    15597   9642  14089   1893  -4037   -429       C  
ATOM   1562  C   ALA A 214     -25.803   8.496  15.059  1.00102.86           C  
ANISOU 1562  C   ALA A 214    15583   9423  14074   1952  -4071   -539       C  
ATOM   1563  O   ALA A 214     -25.697   8.904  13.907  1.00102.60           O  
ANISOU 1563  O   ALA A 214    15466   9465  14052   2055  -3961   -709       O  
ATOM   1564  CB  ALA A 214     -26.273  10.467  16.573  1.00101.61           C  
ANISOU 1564  CB  ALA A 214    15368   9551  13685   1697  -3889   -319       C  
ATOM   1565  N   THR A 215     -26.383   7.332  15.390  1.00102.36           N  
ANISOU 1565  N   THR A 215    15674   9168  14049   1875  -4223   -437       N  
ATOM   1566  CA  THR A 215     -26.946   6.372  14.437  1.00102.15           C  
ANISOU 1566  CA  THR A 215    15738   8979  14096   1921  -4289   -525       C  
ATOM   1567  C   THR A 215     -28.437   6.654  14.174  1.00100.14           C  
ANISOU 1567  C   THR A 215    15566   8755  13724   1737  -4200   -451       C  
ATOM   1568  O   THR A 215     -29.169   6.973  15.110  1.00 98.48           O  
ANISOU 1568  O   THR A 215    15422   8573  13422   1559  -4209   -276       O  
ATOM   1569  CB  THR A 215     -26.837   4.922  14.975  1.00103.70           C  
ANISOU 1569  CB  THR A 215    16061   8909  14431   1969  -4550   -468       C  
ATOM   1570  CG2 THR A 215     -27.286   3.838  13.980  1.00104.75           C  
ANISOU 1570  CG2 THR A 215    16267   8870  14661   2061  -4623   -600       C  
ATOM   1571  OG1 THR A 215     -25.490   4.649  15.295  1.00104.55           O  
ANISOU 1571  OG1 THR A 215    16091   8993  14638   2122  -4646   -504       O  
ATOM   1572  N   VAL A 216     -28.849   6.500  12.907  1.00 98.90           N  
ANISOU 1572  N   VAL A 216    15403   8603  13571   1782  -4116   -589       N  
ATOM   1573  CA  VAL A 216     -30.217   6.698  12.434  1.00 97.23           C  
ANISOU 1573  CA  VAL A 216    15255   8434  13252   1627  -4019   -545       C  
ATOM   1574  C   VAL A 216     -30.874   5.328  12.202  1.00 98.09           C  
ANISOU 1574  C   VAL A 216    15520   8318  13432   1600  -4174   -530       C  
ATOM   1575  O   VAL A 216     -30.315   4.515  11.466  1.00 99.42           O  
ANISOU 1575  O   VAL A 216    15701   8349  13723   1753  -4262   -668       O  
ATOM   1576  CB  VAL A 216     -30.226   7.456  11.073  1.00 96.93           C  
ANISOU 1576  CB  VAL A 216    15105   8565  13158   1679  -3813   -704       C  
ATOM   1577  CG1 VAL A 216     -31.638   7.722  10.511  1.00 95.89           C  
ANISOU 1577  CG1 VAL A 216    15029   8494  12908   1515  -3707   -649       C  
ATOM   1578  CG2 VAL A 216     -29.439   8.773  11.164  1.00 95.42           C  
ANISOU 1578  CG2 VAL A 216    14760   8583  12912   1722  -3675   -735       C  
ATOM   1579  N   PHE A 217     -32.054   5.122  12.807  1.00 97.50           N  
ANISOU 1579  N   PHE A 217    15559   8212  13274   1405  -4208   -369       N  
ATOM   1580  CA  PHE A 217     -32.886   3.930  12.641  1.00 98.36           C  
ANISOU 1580  CA  PHE A 217    15828   8114  13427   1338  -4358   -324       C  
ATOM   1581  C   PHE A 217     -34.253   4.336  12.077  1.00 97.37           C  
ANISOU 1581  C   PHE A 217    15739   8076  13178   1183  -4234   -298       C  
ATOM   1582  O   PHE A 217     -34.860   5.268  12.598  1.00 96.05           O  
ANISOU 1582  O   PHE A 217    15546   8070  12877   1034  -4125   -186       O  
ATOM   1583  CB  PHE A 217     -33.094   3.232  14.002  1.00 98.61           C  
ANISOU 1583  CB  PHE A 217    15982   8010  13475   1223  -4556   -126       C  
ATOM   1584  CG  PHE A 217     -31.855   2.623  14.628  1.00100.68           C  
ANISOU 1584  CG  PHE A 217    16248   8120  13883   1374  -4734   -144       C  
ATOM   1585  CD1 PHE A 217     -31.447   1.323  14.266  1.00103.02           C  
ANISOU 1585  CD1 PHE A 217    16652   8161  14328   1473  -4934   -198       C  
ATOM   1586  CD2 PHE A 217     -31.026   3.394  15.471  1.00 99.90           C  
ANISOU 1586  CD2 PHE A 217    16048   8130  13777   1417  -4711   -105       C  
ATOM   1587  CE1 PHE A 217     -30.276   0.792  14.789  1.00104.19           C  
ANISOU 1587  CE1 PHE A 217    16802   8164  14618   1621  -5109   -216       C  
ATOM   1588  CE2 PHE A 217     -29.863   2.842  15.989  1.00101.26           C  
ANISOU 1588  CE2 PHE A 217    16220   8167  14086   1558  -4880   -118       C  
ATOM   1589  CZ  PHE A 217     -29.491   1.547  15.651  1.00103.59           C  
ANISOU 1589  CZ  PHE A 217    16619   8207  14533   1664  -5081   -174       C  
ATOM   1590  N   ILE A 218     -34.739   3.596  11.070  1.00 98.13           N  
ANISOU 1590  N   ILE A 218    15893   8072  13321   1223  -4251   -406       N  
ATOM   1591  CA  ILE A 218     -36.116   3.685  10.582  1.00 97.86           C  
ANISOU 1591  CA  ILE A 218    15918   8079  13183   1068  -4175   -368       C  
ATOM   1592  C   ILE A 218     -36.678   2.258  10.570  1.00100.26           C  
ANISOU 1592  C   ILE A 218    16400   8139  13553   1005  -4381   -307       C  
ATOM   1593  O   ILE A 218     -36.097   1.380   9.930  1.00102.46           O  
ANISOU 1593  O   ILE A 218    16724   8239  13966   1146  -4497   -426       O  
ATOM   1594  CB  ILE A 218     -36.233   4.307   9.157  1.00 97.47           C  
ANISOU 1594  CB  ILE A 218    15779   8142  13112   1150  -4001   -549       C  
ATOM   1595  CG1 ILE A 218     -35.709   5.761   9.160  1.00 96.27           C  
ANISOU 1595  CG1 ILE A 218    15454   8219  12902   1218  -3814   -613       C  
ATOM   1596  CG2 ILE A 218     -37.676   4.266   8.598  1.00 96.74           C  
ANISOU 1596  CG2 ILE A 218    15747   8099  12908    984  -3927   -498       C  
ATOM   1597  CD1 ILE A 218     -35.682   6.446   7.785  1.00 95.53           C  
ANISOU 1597  CD1 ILE A 218    15259   8236  12800   1318  -3658   -800       C  
ATOM   1598  N   ASN A 219     -37.782   2.062  11.312  1.00100.00           N  
ANISOU 1598  N   ASN A 219    16466   8105  13424    792  -4429   -124       N  
ATOM   1599  CA  ASN A 219     -38.458   0.779  11.558  1.00101.26           C  
ANISOU 1599  CA  ASN A 219    16806   8041  13626    690  -4636    -28       C  
ATOM   1600  C   ASN A 219     -37.544  -0.227  12.293  1.00103.88           C  
ANISOU 1600  C   ASN A 219    17215   8148  14107    787  -4869      0       C  
ATOM   1601  O   ASN A 219     -37.619  -1.428  12.033  1.00106.03           O  
ANISOU 1601  O   ASN A 219    17608   8187  14490    834  -5041    -38       O  
ATOM   1602  CB  ASN A 219     -39.070   0.187  10.257  1.00100.92           C  
ANISOU 1602  CB  ASN A 219    16825   7907  13613    713  -4630   -151       C  
ATOM   1603  CG  ASN A 219     -40.025   1.132   9.518  1.00 98.34           C  
ANISOU 1603  CG  ASN A 219    16415   7799  13151    638  -4403   -195       C  
ATOM   1604  ND2 ASN A 219     -40.126   0.975   8.197  1.00 97.30           N  
ANISOU 1604  ND2 ASN A 219    16226   7684  13059    767  -4307   -384       N  
ATOM   1605  OD1 ASN A 219     -40.673   1.984  10.123  1.00 96.88           O  
ANISOU 1605  OD1 ASN A 219    16215   7768  12826    465  -4318    -62       O  
ATOM   1606  N   ASP A 220     -36.689   0.299  13.191  1.00104.87           N  
ANISOU 1606  N   ASP A 220    17268   8342  14235    819  -4876     65       N  
ATOM   1607  CA  ASP A 220     -35.709  -0.429  14.012  1.00108.27           C  
ANISOU 1607  CA  ASP A 220    17747   8585  14803    921  -5088     98       C  
ATOM   1608  C   ASP A 220     -34.503  -0.980  13.215  1.00110.20           C  
ANISOU 1608  C   ASP A 220    17952   8693  15225   1189  -5149   -111       C  
ATOM   1609  O   ASP A 220     -33.730  -1.762  13.769  1.00111.16           O  
ANISOU 1609  O   ASP A 220    18139   8615  15481   1282  -5355    -97       O  
ATOM   1610  CB  ASP A 220     -36.331  -1.513  14.945  1.00110.30           C  
ANISOU 1610  CB  ASP A 220    18197   8634  15077    759  -5327    280       C  
ATOM   1611  CG  ASP A 220     -37.566  -1.089  15.766  1.00109.53           C  
ANISOU 1611  CG  ASP A 220    18136   8681  14799    487  -5275    482       C  
ATOM   1612  OD1 ASP A 220     -37.697   0.115  16.088  1.00108.86           O  
ANISOU 1612  OD1 ASP A 220    17950   8792  14618    430  -5166    557       O  
ATOM   1613  OD2 ASP A 220     -38.312  -2.006  16.173  1.00110.47           O1-
ANISOU 1613  OD2 ASP A 220    18381   8721  14871    328  -5347    562       O1-
ATOM   1614  N   LYS A 221     -34.340  -0.550  11.951  1.00110.85           N  
ANISOU 1614  N   LYS A 221    17921   8892  15303   1312  -4971   -305       N  
ATOM   1615  CA  LYS A 221     -33.261  -0.957  11.050  1.00112.86           C  
ANISOU 1615  CA  LYS A 221    18117   9056  15706   1563  -5000   -529       C  
ATOM   1616  C   LYS A 221     -32.371   0.256  10.758  1.00111.35           C  
ANISOU 1616  C   LYS A 221    17725   9093  15490   1695  -4811   -646       C  
ATOM   1617  O   LYS A 221     -32.897   1.305  10.386  1.00109.76           O  
ANISOU 1617  O   LYS A 221    17431   9116  15155   1615  -4601   -647       O  
ATOM   1618  CB  LYS A 221     -33.869  -1.498   9.738  1.00113.52           C  
ANISOU 1618  CB  LYS A 221    18249   9077  15806   1588  -4963   -673       C  
ATOM   1619  CG  LYS A 221     -34.741  -2.753   9.932  1.00115.36           C  
ANISOU 1619  CG  LYS A 221    18685   9087  16058   1451  -5144   -568       C  
ATOM   1620  CD  LYS A 221     -35.354  -3.294   8.630  1.00115.71           C  
ANISOU 1620  CD  LYS A 221    18773   9067  16123   1486  -5110   -723       C  
ATOM   1621  CE  LYS A 221     -34.321  -3.911   7.671  1.00117.82           C  
ANISOU 1621  CE  LYS A 221    19070   9117  16578   1715  -5259   -914       C  
ATOM   1622  NZ  LYS A 221     -34.961  -4.472   6.469  1.00117.84           N1+
ANISOU 1622  NZ  LYS A 221    19125   9051  16597   1738  -5235  -1064       N1+
ATOM   1623  N   GLU A 222     -31.046   0.088  10.925  1.00111.99           N  
ANISOU 1623  N   GLU A 222    17736   9116  15696   1894  -4891   -746       N  
ATOM   1624  CA  GLU A 222     -30.045   1.135  10.704  1.00110.66           C  
ANISOU 1624  CA  GLU A 222    17376   9162  15507   2015  -4732   -849       C  
ATOM   1625  C   GLU A 222     -29.981   1.584   9.233  1.00110.62           C  
ANISOU 1625  C   GLU A 222    17256   9307  15465   2100  -4535  -1053       C  
ATOM   1626  O   GLU A 222     -29.786   0.748   8.351  1.00112.00           O  
ANISOU 1626  O   GLU A 222    17426   9383  15744   2256  -4583  -1235       O  
ATOM   1627  CB  GLU A 222     -28.676   0.692  11.268  1.00111.81           C  
ANISOU 1627  CB  GLU A 222    17476   9202  15802   2213  -4880   -915       C  
ATOM   1628  CG  GLU A 222     -27.505   1.667  10.970  1.00110.68           C  
ANISOU 1628  CG  GLU A 222    17137   9283  15633   2324  -4733  -1000       C  
ATOM   1629  CD  GLU A 222     -26.172   1.355  11.675  1.00111.98           C  
ANISOU 1629  CD  GLU A 222    17259   9363  15921   2476  -4887  -1006       C  
ATOM   1630  OE1 GLU A 222     -26.119   0.413  12.497  1.00112.79           O  
ANISOU 1630  OE1 GLU A 222    17475   9309  16069   2411  -5073   -841       O  
ATOM   1631  OE2 GLU A 222     -25.206   2.092  11.377  1.00111.63           O1-
ANISOU 1631  OE2 GLU A 222    17064   9423  15926   2656  -4823  -1174       O1-
ATOM   1632  N   ILE A 223     -30.149   2.897   9.019  1.00109.83           N  
ANISOU 1632  N   ILE A 223    17065   9446  15217   1995  -4321  -1024       N  
ATOM   1633  CA  ILE A 223     -30.183   3.531   7.702  1.00110.24           C  
ANISOU 1633  CA  ILE A 223    17004   9667  15212   2047  -4124  -1193       C  
ATOM   1634  C   ILE A 223     -28.847   4.224   7.380  1.00112.15           C  
ANISOU 1634  C   ILE A 223    17065  10066  15480   2213  -4029  -1337       C  
ATOM   1635  O   ILE A 223     -28.401   4.148   6.235  1.00113.51           O  
ANISOU 1635  O   ILE A 223    17157  10280  15690   2346  -3969  -1535       O  
ATOM   1636  CB  ILE A 223     -31.327   4.587   7.629  1.00  0.00           C  
ATOM   1637  CG1 ILE A 223     -32.708   3.956   7.922  1.00  0.00           C  
ATOM   1638  CG2 ILE A 223     -31.379   5.397   6.313  1.00  0.00           C  
ATOM   1639  CD1 ILE A 223     -33.077   2.739   7.057  1.00  0.00           C  
ATOM   1640  N   ARG A 224     -28.235   4.872   8.385  1.00114.25           N  
ANISOU 1640  N   ARG A 224    17265  10428  15716   2198  -4015  -1238       N  
ATOM   1641  CA  ARG A 224     -26.975   5.608   8.268  1.00115.12           C  
ANISOU 1641  CA  ARG A 224    17202  10693  15843   2341  -3935  -1354       C  
ATOM   1642  C   ARG A 224     -26.449   5.984   9.664  1.00115.06           C  
ANISOU 1642  C   ARG A 224    17166  10717  15832   2320  -3991  -1214       C  
ATOM   1643  O   ARG A 224     -27.106   5.719  10.672  1.00114.26           O  
ANISOU 1643  O   ARG A 224    17180  10515  15718   2196  -4095  -1029       O  
ATOM   1644  CB  ARG A 224     -27.143   6.859   7.357  1.00114.69           C  
ANISOU 1644  CB  ARG A 224    17022  10890  15663   2304  -3696  -1436       C  
ATOM   1645  CG  ARG A 224     -28.117   7.933   7.890  1.00113.56           C  
ANISOU 1645  CG  ARG A 224    16886  10890  15368   2108  -3568  -1271       C  
ATOM   1646  CD  ARG A 224     -28.151   9.226   7.057  1.00113.20           C  
ANISOU 1646  CD  ARG A 224    16708  11084  15216   2094  -3353  -1359       C  
ATOM   1647  NE  ARG A 224     -28.741   9.033   5.720  1.00114.78           N  
ANISOU 1647  NE  ARG A 224    16914  11293  15403   2106  -3281  -1489       N  
ATOM   1648  CZ  ARG A 224     -28.858   9.958   4.747  1.00115.69           C  
ANISOU 1648  CZ  ARG A 224    16931  11597  15427   2085  -3105  -1574       C  
ATOM   1649  NH1 ARG A 224     -28.435  11.222   4.906  1.00116.07           N1+
ANISOU 1649  NH1 ARG A 224    16871  11838  15390   2051  -2981  -1544       N1+
ATOM   1650  NH2 ARG A 224     -29.412   9.603   3.581  1.00116.03           N1+
ANISOU 1650  NH2 ARG A 224    16988  11633  15462   2092  -3058  -1686       N1+
ATOM   1651  N   VAL A 225     -25.286   6.651   9.670  1.00114.81           N  
ANISOU 1651  N   VAL A 225    16980  10834  15808   2435  -3921  -1303       N  
ATOM   1652  CA  VAL A 225     -24.710   7.322  10.830  1.00114.51           C  
ANISOU 1652  CA  VAL A 225    16888  10869  15749   2414  -3940  -1187       C  
ATOM   1653  C   VAL A 225     -24.427   8.792  10.463  1.00112.08           C  
ANISOU 1653  C   VAL A 225    16433  10834  15317   2377  -3726  -1218       C  
ATOM   1654  O   VAL A 225     -23.982   9.083   9.351  1.00111.72           O  
ANISOU 1654  O   VAL A 225    16279  10910  15259   2463  -3609  -1386       O  
ATOM   1655  CB  VAL A 225     -23.413   6.607  11.315  1.00116.84           C  
ANISOU 1655  CB  VAL A 225    17146  11051  16194   2601  -4111  -1252       C  
ATOM   1656  CG1 VAL A 225     -22.232   6.663  10.323  1.00117.31           C  
ANISOU 1656  CG1 VAL A 225    17040  11234  16299   2793  -4033  -1482       C  
ATOM   1657  CG2 VAL A 225     -22.951   7.088  12.704  1.00116.82           C  
ANISOU 1657  CG2 VAL A 225    17133  11074  16177   2549  -4174  -1090       C  
ATOM   1658  N   LEU A 226     -24.715   9.685  11.418  1.00109.86           N  
ANISOU 1658  N   LEU A 226    16153  10647  14942   2242  -3679  -1057       N  
ATOM   1659  CA  LEU A 226     -24.499  11.126  11.342  1.00108.11           C  
ANISOU 1659  CA  LEU A 226    15817  10666  14591   2175  -3484  -1058       C  
ATOM   1660  C   LEU A 226     -23.184  11.484  12.047  1.00107.86           C  
ANISOU 1660  C   LEU A 226    15674  10740  14568   2238  -3489  -1047       C  
ATOM   1661  O   LEU A 226     -22.818  10.839  13.029  1.00108.45           O  
ANISOU 1661  O   LEU A 226    15793  10722  14689   2233  -3623   -936       O  
ATOM   1662  CB  LEU A 226     -25.672  11.851  12.042  1.00106.41           C  
ANISOU 1662  CB  LEU A 226    15682  10498  14251   1969  -3410   -892       C  
ATOM   1663  CG  LEU A 226     -27.069  11.601  11.433  1.00105.46           C  
ANISOU 1663  CG  LEU A 226    15662  10319  14090   1873  -3375   -883       C  
ATOM   1664  CD1 LEU A 226     -28.172  12.230  12.312  1.00103.93           C  
ANISOU 1664  CD1 LEU A 226    15538  10171  13778   1676  -3328   -709       C  
ATOM   1665  CD2 LEU A 226     -27.164  12.038   9.954  1.00104.35           C  
ANISOU 1665  CD2 LEU A 226    15441  10296  13911   1917  -3223  -1041       C  
ATOM   1666  N   ASN A 227     -22.526  12.535  11.539  1.00106.88           N  
ANISOU 1666  N   ASN A 227    15405  10813  14388   2284  -3343  -1156       N  
ATOM   1667  CA  ASN A 227     -21.295  13.116  12.087  1.00106.49           C  
ANISOU 1667  CA  ASN A 227    15231  10890  14339   2349  -3332  -1168       C  
ATOM   1668  C   ASN A 227     -21.555  14.581  12.470  1.00104.49           C  
ANISOU 1668  C   ASN A 227    14931  10825  13946   2210  -3186  -1077       C  
ATOM   1669  O   ASN A 227     -22.623  15.113  12.169  1.00103.01           O  
ANISOU 1669  O   ASN A 227    14788  10689  13662   2084  -3077  -1033       O  
ATOM   1670  CB  ASN A 227     -20.171  13.024  11.026  1.00107.02           C  
ANISOU 1670  CB  ASN A 227    15156  11046  14459   2521  -3295  -1378       C  
ATOM   1671  CG  ASN A 227     -19.797  11.584  10.659  1.00109.03           C  
ANISOU 1671  CG  ASN A 227    15435  11119  14871   2692  -3465  -1477       C  
ATOM   1672  ND2 ASN A 227     -19.957  11.215   9.386  1.00109.47           N  
ANISOU 1672  ND2 ASN A 227    15464  11162  14965   2785  -3436  -1648       N  
ATOM   1673  OD1 ASN A 227     -19.357  10.816  11.511  1.00110.01           O  
ANISOU 1673  OD1 ASN A 227    15601  11114  15082   2740  -3625  -1402       O  
ATOM   1674  N   LYS A 228     -20.565  15.223  13.114  1.00104.62           N  
ANISOU 1674  N   LYS A 228    14856  10940  13954   2239  -3191  -1054       N  
ATOM   1675  CA  LYS A 228     -20.591  16.643  13.483  1.00102.99           C  
ANISOU 1675  CA  LYS A 228    14600  10907  13622   2119  -3069   -972       C  
ATOM   1676  C   LYS A 228     -20.898  17.571  12.285  1.00101.74           C  
ANISOU 1676  C   LYS A 228    14373  10916  13367   2077  -2887  -1061       C  
ATOM   1677  O   LYS A 228     -20.266  17.451  11.235  1.00103.75           O  
ANISOU 1677  O   LYS A 228    14505  11289  13626   2170  -2828  -1199       O  
ATOM   1678  CB  LYS A 228     -19.278  17.004  14.213  1.00  0.00           C  
ATOM   1679  CG  LYS A 228     -17.983  16.843  13.392  1.00  0.00           C  
ATOM   1680  CD  LYS A 228     -16.723  17.165  14.215  1.00  0.00           C  
ATOM   1681  CE  LYS A 228     -15.404  17.000  13.438  1.00  0.00           C  
ATOM   1682  NZ  LYS A 228     -15.251  17.991  12.355  1.00  0.00           N1+
ATOM   1683  N   GLY A 229     -21.904  18.439  12.469  1.00 98.30           N  
ANISOU 1683  N   GLY A 229    14013  10494  12840   1934  -2803   -980       N  
ATOM   1684  CA  GLY A 229     -22.443  19.339  11.450  1.00 95.48           C  
ANISOU 1684  CA  GLY A 229    13617  10264  12397   1884  -2647  -1051       C  
ATOM   1685  C   GLY A 229     -23.760  18.823  10.845  1.00 93.18           C  
ANISOU 1685  C   GLY A 229    13439   9877  12088   1809  -2632  -1020       C  
ATOM   1686  O   GLY A 229     -24.445  19.606  10.188  1.00 91.82           O  
ANISOU 1686  O   GLY A 229    13279   9786  11819   1702  -2517   -991       O  
ATOM   1687  N   SER A 230     -24.141  17.550  11.071  1.00 92.06           N  
ANISOU 1687  N   SER A 230    13378   9559  12040   1864  -2754  -1028       N  
ATOM   1688  CA  SER A 230     -25.430  16.988  10.645  1.00 90.20           C  
ANISOU 1688  CA  SER A 230    13260   9215  11796   1791  -2763   -992       C  
ATOM   1689  C   SER A 230     -26.574  17.502  11.532  1.00 86.39           C  
ANISOU 1689  C   SER A 230    12860   8740  11224   1625  -2737   -827       C  
ATOM   1690  O   SER A 230     -26.358  17.756  12.718  1.00 85.93           O  
ANISOU 1690  O   SER A 230    12809   8690  11148   1580  -2781   -719       O  
ATOM   1691  CB  SER A 230     -25.382  15.452  10.721  1.00 92.03           C  
ANISOU 1691  CB  SER A 230    13576   9240  12150   1871  -2929  -1005       C  
ATOM   1692  OG  SER A 230     -24.489  14.925   9.761  1.00 93.62           O  
ANISOU 1692  OG  SER A 230    13706   9427  12437   2030  -2952  -1177       O  
ATOM   1693  N   TYR A 231     -27.772  17.618  10.942  1.00 82.19           N  
ANISOU 1693  N   TYR A 231    12383   8213  10630   1536  -2665   -813       N  
ATOM   1694  CA  TYR A 231     -28.958  18.143  11.616  1.00 78.27           C  
ANISOU 1694  CA  TYR A 231    11957   7736  10043   1383  -2632   -675       C  
ATOM   1695  C   TYR A 231     -30.243  17.464  11.124  1.00 76.55           C  
ANISOU 1695  C   TYR A 231    11840   7430   9815   1315  -2643   -652       C  
ATOM   1696  O   TYR A 231     -30.251  16.823  10.072  1.00 77.41           O  
ANISOU 1696  O   TYR A 231    11954   7487   9971   1380  -2645   -755       O  
ATOM   1697  CB  TYR A 231     -28.998  19.682  11.459  1.00 75.76           C  
ANISOU 1697  CB  TYR A 231    11567   7597   9619   1320  -2482   -673       C  
ATOM   1698  CG  TYR A 231     -29.119  20.211  10.041  1.00 73.79           C  
ANISOU 1698  CG  TYR A 231    11268   7434   9331   1332  -2360   -780       C  
ATOM   1699  CD1 TYR A 231     -30.368  20.203   9.387  1.00 71.76           C  
ANISOU 1699  CD1 TYR A 231    11072   7172   9022   1247  -2305   -759       C  
ATOM   1700  CD2 TYR A 231     -27.983  20.709   9.368  1.00 73.03           C  
ANISOU 1700  CD2 TYR A 231    11062   7439   9244   1419  -2300   -900       C  
ATOM   1701  CE1 TYR A 231     -30.470  20.647   8.058  1.00 70.12           C  
ANISOU 1701  CE1 TYR A 231    10820   7045   8775   1251  -2200   -849       C  
ATOM   1702  CE2 TYR A 231     -28.095  21.182   8.046  1.00 71.77           C  
ANISOU 1702  CE2 TYR A 231    10859   7369   9041   1415  -2192   -991       C  
ATOM   1703  CZ  TYR A 231     -29.340  21.147   7.388  1.00 70.19           C  
ANISOU 1703  CZ  TYR A 231    10725   7150   8793   1331  -2145   -963       C  
ATOM   1704  OH  TYR A 231     -29.460  21.600   6.107  1.00 68.85           O  
ANISOU 1704  OH  TYR A 231    10513   7068   8576   1320  -2044  -1045       O  
ATOM   1705  N   PHE A 232     -31.313  17.649  11.911  1.00 74.13           N  
ANISOU 1705  N   PHE A 232    11606   7117   9440   1182  -2649   -521       N  
ATOM   1706  CA  PHE A 232     -32.651  17.112  11.671  1.00 73.10           C  
ANISOU 1706  CA  PHE A 232    11572   6915   9288   1097  -2665   -481       C  
ATOM   1707  C   PHE A 232     -33.688  17.887  12.499  1.00 71.24           C  
ANISOU 1707  C   PHE A 232    11376   6748   8944    944  -2622   -353       C  
ATOM   1708  O   PHE A 232     -33.398  18.260  13.636  1.00 70.68           O  
ANISOU 1708  O   PHE A 232    11307   6702   8845    893  -2658   -258       O  
ATOM   1709  CB  PHE A 232     -32.686  15.584  11.937  1.00 73.88           C  
ANISOU 1709  CB  PHE A 232    11765   6820   9483   1130  -2831   -461       C  
ATOM   1710  CG  PHE A 232     -32.181  15.116  13.298  1.00 74.23           C  
ANISOU 1710  CG  PHE A 232    11846   6795   9560   1112  -2961   -350       C  
ATOM   1711  CD1 PHE A 232     -30.803  14.876  13.492  1.00 75.28           C  
ANISOU 1711  CD1 PHE A 232    11923   6899   9777   1234  -3028   -395       C  
ATOM   1712  CD2 PHE A 232     -33.046  15.066  14.413  1.00 73.78           C  
ANISOU 1712  CD2 PHE A 232    11877   6710   9447    967  -3018   -200       C  
ATOM   1713  CE1 PHE A 232     -30.322  14.548  14.750  1.00 75.86           C  
ANISOU 1713  CE1 PHE A 232    12032   6909   9882   1215  -3154   -287       C  
ATOM   1714  CE2 PHE A 232     -32.546  14.724  15.663  1.00 74.54           C  
ANISOU 1714  CE2 PHE A 232    12007   6748   9566    939  -3142    -91       C  
ATOM   1715  CZ  PHE A 232     -31.192  14.462  15.827  1.00 75.61           C  
ANISOU 1715  CZ  PHE A 232    12091   6846   9790   1063  -3212   -132       C  
ATOM   1716  N   GLY A 233     -34.886  18.084  11.922  1.00 69.54           N  
ANISOU 1716  N   GLY A 233    11185   6569   8666    872  -2546   -357       N  
ATOM   1717  CA  GLY A 233     -36.010  18.741  12.591  1.00 68.08           C  
ANISOU 1717  CA  GLY A 233    11028   6465   8375    734  -2493   -257       C  
ATOM   1718  C   GLY A 233     -36.280  20.156  12.058  1.00 66.11           C  
ANISOU 1718  C   GLY A 233    10710   6367   8041    709  -2339   -296       C  
ATOM   1719  O   GLY A 233     -36.818  20.970  12.805  1.00 65.69           O  
ANISOU 1719  O   GLY A 233    10657   6398   7903    615  -2294   -222       O  
ATOM   1720  N   GLU A 234     -35.937  20.462  10.791  1.00 66.03           N  
ANISOU 1720  N   GLU A 234    10641   6393   8051    788  -2264   -410       N  
ATOM   1721  CA  GLU A 234     -36.330  21.707  10.109  1.00 65.30           C  
ANISOU 1721  CA  GLU A 234    10495   6430   7884    761  -2129   -446       C  
ATOM   1722  C   GLU A 234     -37.855  21.863   9.988  1.00 66.11           C  
ANISOU 1722  C   GLU A 234    10647   6554   7916    657  -2093   -394       C  
ATOM   1723  O   GLU A 234     -38.386  22.926  10.303  1.00 65.88           O  
ANISOU 1723  O   GLU A 234    10596   6625   7809    593  -2021   -355       O  
ATOM   1724  CB  GLU A 234     -35.727  21.759   8.695  1.00 65.45           C  
ANISOU 1724  CB  GLU A 234    10457   6472   7937    848  -2072   -574       C  
ATOM   1725  CG  GLU A 234     -34.196  21.892   8.658  1.00 66.20           C  
ANISOU 1725  CG  GLU A 234    10471   6607   8074    945  -2066   -643       C  
ATOM   1726  CD  GLU A 234     -33.670  21.995   7.220  1.00 66.71           C  
ANISOU 1726  CD  GLU A 234    10477   6710   8160   1018  -2009   -774       C  
ATOM   1727  OE1 GLU A 234     -34.002  21.106   6.406  1.00 68.86           O  
ANISOU 1727  OE1 GLU A 234    10770   6891   8500   1081  -2068   -840       O  
ATOM   1728  OE2 GLU A 234     -32.910  22.950   6.955  1.00 65.75           O1-
ANISOU 1728  OE2 GLU A 234    10288   6708   7985   1009  -1912   -811       O1-
ATOM   1729  N   ARG A 235     -38.517  20.777   9.554  1.00 68.67           N  
ANISOU 1729  N   ARG A 235    11035   6783   8270    643  -2148   -400       N  
ATOM   1730  CA  ARG A 235     -39.970  20.664   9.424  1.00 69.79           C  
ANISOU 1730  CA  ARG A 235    11223   6944   8347    544  -2121   -355       C  
ATOM   1731  C   ARG A 235     -40.701  20.607  10.777  1.00 69.01           C  
ANISOU 1731  C   ARG A 235    11164   6872   8184    432  -2156   -232       C  
ATOM   1732  O   ARG A 235     -41.899  20.875  10.798  1.00 69.07           O  
ANISOU 1732  O   ARG A 235    11174   6957   8111    348  -2100   -195       O  
ATOM   1733  CB  ARG A 235     -40.310  19.434   8.559  1.00 72.49           C  
ANISOU 1733  CB  ARG A 235    11630   7170   8739    553  -2183   -391       C  
ATOM   1734  CG  ARG A 235     -39.765  19.535   7.119  1.00 73.67           C  
ANISOU 1734  CG  ARG A 235    11736   7322   8930    645  -2129   -522       C  
ATOM   1735  CD  ARG A 235     -40.241  18.409   6.182  1.00 76.09           C  
ANISOU 1735  CD  ARG A 235    12109   7528   9270    638  -2178   -559       C  
ATOM   1736  NE  ARG A 235     -41.670  18.523   5.837  1.00 76.19           N  
ANISOU 1736  NE  ARG A 235    12155   7587   9204    529  -2133   -509       N  
ATOM   1737  CZ  ARG A 235     -42.228  19.204   4.819  1.00 76.70           C  
ANISOU 1737  CZ  ARG A 235    12173   7756   9211    511  -2024   -549       C  
ATOM   1738  NH1 ARG A 235     -41.494  19.884   3.926  1.00 77.24           N1+
ANISOU 1738  NH1 ARG A 235    12162   7899   9286    584  -1945   -636       N1+
ATOM   1739  NH2 ARG A 235     -43.562  19.205   4.701  1.00 76.72           N1+
ANISOU 1739  NH2 ARG A 235    12206   7796   9144    412  -1998   -496       N1+
ATOM   1740  N   ALA A 236     -39.978  20.307  11.871  1.00 68.36           N  
ANISOU 1740  N   ALA A 236    11105   6735   8132    431  -2247   -171       N  
ATOM   1741  CA  ALA A 236     -40.478  20.365  13.246  1.00 67.24           C  
ANISOU 1741  CA  ALA A 236    10988   6636   7921    322  -2281    -56       C  
ATOM   1742  C   ALA A 236     -40.729  21.811  13.720  1.00 64.60           C  
ANISOU 1742  C   ALA A 236    10586   6453   7506    294  -2179    -46       C  
ATOM   1743  O   ALA A 236     -41.664  22.026  14.488  1.00 64.21           O  
ANISOU 1743  O   ALA A 236    10547   6472   7377    193  -2177     30       O  
ATOM   1744  CB  ALA A 236     -39.480  19.644  14.170  1.00 68.47           C  
ANISOU 1744  CB  ALA A 236    11183   6696   8133    332  -2409      4       C  
ATOM   1745  N   LEU A 237     -39.928  22.774  13.224  1.00 62.56           N  
ANISOU 1745  N   LEU A 237    10258   6248   7263    377  -2099   -125       N  
ATOM   1746  CA  LEU A 237     -40.078  24.209  13.495  1.00 61.58           C  
ANISOU 1746  CA  LEU A 237    10074   6255   7068    357  -2002   -128       C  
ATOM   1747  C   LEU A 237     -41.200  24.878  12.679  1.00 61.57           C  
ANISOU 1747  C   LEU A 237    10055   6329   7007    326  -1908   -159       C  
ATOM   1748  O   LEU A 237     -41.586  25.997  13.016  1.00 60.29           O  
ANISOU 1748  O   LEU A 237     9856   6269   6782    298  -1840   -153       O  
ATOM   1749  CB  LEU A 237     -38.748  24.943  13.208  1.00 60.26           C  
ANISOU 1749  CB  LEU A 237     9843   6113   6938    448  -1966   -191       C  
ATOM   1750  CG  LEU A 237     -37.538  24.489  14.050  1.00 60.30           C  
ANISOU 1750  CG  LEU A 237     9844   6072   6992    485  -2045   -164       C  
ATOM   1751  CD1 LEU A 237     -36.253  25.149  13.517  1.00 59.66           C  
ANISOU 1751  CD1 LEU A 237     9691   6037   6939    570  -1996   -236       C  
ATOM   1752  CD2 LEU A 237     -37.744  24.755  15.556  1.00 60.14           C  
ANISOU 1752  CD2 LEU A 237     9841   6096   6912    397  -2077    -67       C  
ATOM   1753  N   LEU A 238     -41.683  24.203  11.624  1.00 62.26           N  
ANISOU 1753  N   LEU A 238    10169   6365   7120    337  -1908   -196       N  
ATOM   1754  CA  LEU A 238     -42.685  24.724  10.698  1.00 62.70           C  
ANISOU 1754  CA  LEU A 238    10210   6485   7126    309  -1828   -224       C  
ATOM   1755  C   LEU A 238     -44.055  24.073  10.951  1.00 64.14           C  
ANISOU 1755  C   LEU A 238    10444   6664   7260    213  -1858   -163       C  
ATOM   1756  O   LEU A 238     -45.049  24.791  11.031  1.00 63.58           O  
ANISOU 1756  O   LEU A 238    10352   6685   7118    161  -1799   -151       O  
ATOM   1757  CB  LEU A 238     -42.223  24.455   9.246  1.00 62.73           C  
ANISOU 1757  CB  LEU A 238    10198   6456   7181    382  -1795   -315       C  
ATOM   1758  CG  LEU A 238     -40.868  25.074   8.823  1.00 62.14           C  
ANISOU 1758  CG  LEU A 238    10066   6392   7150    474  -1766   -386       C  
ATOM   1759  CD1 LEU A 238     -40.354  24.451   7.510  1.00 61.85           C  
ANISOU 1759  CD1 LEU A 238    10023   6307   7169    538  -1764   -474       C  
ATOM   1760  CD2 LEU A 238     -40.913  26.608   8.725  1.00 61.09           C  
ANISOU 1760  CD2 LEU A 238     9878   6369   6965    469  -1677   -399       C  
ATOM   1761  N   TYR A 239     -44.085  22.732  11.039  1.00 66.09           N  
ANISOU 1761  N   TYR A 239    10756   6806   7546    189  -1955   -127       N  
ATOM   1762  CA  TYR A 239     -45.302  21.920  10.972  1.00 66.58           C  
ANISOU 1762  CA  TYR A 239    10877   6848   7572     96  -1994    -76       C  
ATOM   1763  C   TYR A 239     -45.373  20.938  12.150  1.00 66.75           C  
ANISOU 1763  C   TYR A 239    10964   6803   7592     21  -2111     18       C  
ATOM   1764  O   TYR A 239     -44.336  20.493  12.645  1.00 65.59           O  
ANISOU 1764  O   TYR A 239    10834   6581   7506     64  -2181     31       O  
ATOM   1765  CB  TYR A 239     -45.294  21.108   9.652  1.00 67.30           C  
ANISOU 1765  CB  TYR A 239    11001   6854   7716    134  -2004   -140       C  
ATOM   1766  CG  TYR A 239     -44.867  21.852   8.395  1.00 67.48           C  
ANISOU 1766  CG  TYR A 239    10965   6901   7771    230  -1920   -244       C  
ATOM   1767  CD1 TYR A 239     -45.615  22.947   7.915  1.00 66.76           C  
ANISOU 1767  CD1 TYR A 239    10823   6919   7621    218  -1818   -271       C  
ATOM   1768  CD2 TYR A 239     -43.697  21.457   7.713  1.00 67.93           C  
ANISOU 1768  CD2 TYR A 239    11017   6877   7915    331  -1947   -319       C  
ATOM   1769  CE1 TYR A 239     -45.182  23.653   6.775  1.00 66.20           C  
ANISOU 1769  CE1 TYR A 239    10704   6876   7573    291  -1749   -357       C  
ATOM   1770  CE2 TYR A 239     -43.263  22.163   6.577  1.00 68.02           C  
ANISOU 1770  CE2 TYR A 239    10970   6929   7944    405  -1871   -414       C  
ATOM   1771  CZ  TYR A 239     -44.001  23.268   6.111  1.00 66.90           C  
ANISOU 1771  CZ  TYR A 239    10785   6894   7739    378  -1773   -428       C  
ATOM   1772  OH  TYR A 239     -43.566  23.967   5.023  1.00 65.01           O  
ANISOU 1772  OH  TYR A 239    10491   6697   7510    437  -1705   -512       O  
ATOM   1773  N   ASP A 240     -46.608  20.557  12.519  1.00 67.46           N  
ANISOU 1773  N   ASP A 240    11092   6927   7613    -96  -2134     87       N  
ATOM   1774  CA  ASP A 240     -46.902  19.416  13.391  1.00 69.86           C  
ANISOU 1774  CA  ASP A 240    11472   7163   7908   -191  -2256    185       C  
ATOM   1775  C   ASP A 240     -46.885  18.133  12.552  1.00 70.23           C  
ANISOU 1775  C   ASP A 240    11600   7051   8030   -176  -2344    171       C  
ATOM   1776  O   ASP A 240     -47.902  17.773  11.958  1.00 70.86           O  
ANISOU 1776  O   ASP A 240    11716   7131   8076   -242  -2344    180       O  
ATOM   1777  CB  ASP A 240     -48.239  19.556  14.160  1.00 71.44           C  
ANISOU 1777  CB  ASP A 240    11671   7483   7987   -337  -2243    264       C  
ATOM   1778  CG  ASP A 240     -48.249  20.725  15.150  1.00 72.27           C  
ANISOU 1778  CG  ASP A 240    11711   7730   8017   -369  -2192    293       C  
ATOM   1779  OD1 ASP A 240     -47.743  20.508  16.273  1.00 74.76           O  
ANISOU 1779  OD1 ASP A 240    12049   8031   8324   -417  -2267    365       O  
ATOM   1780  OD2 ASP A 240     -48.572  21.854  14.717  1.00 70.93           O1-
ANISOU 1780  OD2 ASP A 240    11469   7682   7798   -346  -2082    243       O1-
ATOM   1781  N   GLU A 241     -45.709  17.492  12.504  1.00 70.23           N  
ANISOU 1781  N   GLU A 241    11630   6920   8134    -86  -2420    143       N  
ATOM   1782  CA  GLU A 241     -45.454  16.251  11.777  1.00 71.38           C  
ANISOU 1782  CA  GLU A 241    11852   6901   8366    -49  -2511    111       C  
ATOM   1783  C   GLU A 241     -44.641  15.297  12.671  1.00 71.52           C  
ANISOU 1783  C   GLU A 241    11936   6779   8458    -37  -2661    167       C  
ATOM   1784  O   GLU A 241     -43.827  15.770  13.467  1.00 71.86           O  
ANISOU 1784  O   GLU A 241    11940   6839   8523     10  -2669    178       O  
ATOM   1785  CB  GLU A 241     -44.678  16.566  10.481  1.00 72.62           C  
ANISOU 1785  CB  GLU A 241    11961   7037   8592     89  -2438    -26       C  
ATOM   1786  CG  GLU A 241     -45.520  17.305   9.417  1.00 73.43           C  
ANISOU 1786  CG  GLU A 241    12008   7265   8625     72  -2305    -74       C  
ATOM   1787  CD  GLU A 241     -44.789  17.619   8.102  1.00 74.30           C  
ANISOU 1787  CD  GLU A 241    12080   7359   8791    183  -2240   -203       C  
ATOM   1788  OE1 GLU A 241     -43.611  17.224   7.948  1.00 75.40           O  
ANISOU 1788  OE1 GLU A 241    12221   7402   9023    288  -2286   -271       O  
ATOM   1789  OE2 GLU A 241     -45.429  18.269   7.246  1.00 73.46           O1-
ANISOU 1789  OE2 GLU A 241    11935   7343   8631    164  -2143   -238       O1-
ATOM   1790  N   PRO A 242     -44.853  13.969  12.519  1.00 71.70           N  
ANISOU 1790  N   PRO A 242    12062   6658   8521    -84  -2786    205       N  
ATOM   1791  CA  PRO A 242     -44.082  12.964  13.266  1.00 72.80           C  
ANISOU 1791  CA  PRO A 242    12275   6650   8736    -77  -2947    267       C  
ATOM   1792  C   PRO A 242     -42.628  12.848  12.770  1.00 72.42           C  
ANISOU 1792  C   PRO A 242    12205   6490   8820    101  -2980    161       C  
ATOM   1793  O   PRO A 242     -42.360  13.113  11.596  1.00 71.94           O  
ANISOU 1793  O   PRO A 242    12104   6424   8803    206  -2908     35       O  
ATOM   1794  CB  PRO A 242     -44.871  11.670  13.017  1.00 74.13           C  
ANISOU 1794  CB  PRO A 242    12562   6695   8906   -180  -3065    326       C  
ATOM   1795  CG  PRO A 242     -45.478  11.847  11.636  1.00 73.52           C  
ANISOU 1795  CG  PRO A 242    12470   6645   8817   -156  -2971    231       C  
ATOM   1796  CD  PRO A 242     -45.791  13.337  11.585  1.00 71.73           C  
ANISOU 1796  CD  PRO A 242    12124   6615   8512   -136  -2794    186       C  
ATOM   1797  N   ARG A 243     -41.723  12.424  13.669  1.00 72.63           N  
ANISOU 1797  N   ARG A 243    12253   6436   8904    131  -3091    212       N  
ATOM   1798  CA  ARG A 243     -40.350  12.037  13.329  1.00 73.55           C  
ANISOU 1798  CA  ARG A 243    12341   6455   9146    303  -3133    115       C  
ATOM   1799  C   ARG A 243     -40.339  10.849  12.353  1.00 75.10           C  
ANISOU 1799  C   ARG A 243    12615   6474   9444    371  -3226     39       C  
ATOM   1800  O   ARG A 243     -41.006   9.845  12.609  1.00 76.17           O  
ANISOU 1800  O   ARG A 243    12865   6481   9595    286  -3360    118       O  
ATOM   1801  CB  ARG A 243     -39.576  11.632  14.600  1.00 75.14           C  
ANISOU 1801  CB  ARG A 243    12561   6596   9390    309  -3255    200       C  
ATOM   1802  CG  ARG A 243     -39.374  12.709  15.675  1.00 74.50           C  
ANISOU 1802  CG  ARG A 243    12410   6679   9217    245  -3182    274       C  
ATOM   1803  CD  ARG A 243     -38.584  13.944  15.223  1.00 73.51           C  
ANISOU 1803  CD  ARG A 243    12163   6654   9111    375  -3064    171       C  
ATOM   1804  NE  ARG A 243     -38.530  14.946  16.297  1.00 72.67           N  
ANISOU 1804  NE  ARG A 243    12000   6696   8915    306  -3001    242       N  
ATOM   1805  CZ  ARG A 243     -37.838  16.098  16.302  1.00 72.02           C  
ANISOU 1805  CZ  ARG A 243    11817   6729   8819    378  -2893    182       C  
ATOM   1806  NH1 ARG A 243     -37.110  16.502  15.250  1.00 72.29           N1+
ANISOU 1806  NH1 ARG A 243    11788   6758   8918    519  -2833     51       N1+
ATOM   1807  NH2 ARG A 243     -37.871  16.862  17.398  1.00 71.40           N1+
ANISOU 1807  NH2 ARG A 243    11698   6774   8656    304  -2849    251       N1+
ATOM   1808  N   SER A 244     -39.557  10.983  11.272  1.00 74.90           N  
ANISOU 1808  N   SER A 244    12527   6445   9485    520  -3159   -114       N  
ATOM   1809  CA  SER A 244     -39.353   9.937  10.269  1.00 75.98           C  
ANISOU 1809  CA  SER A 244    12724   6423   9722    604  -3237   -213       C  
ATOM   1810  C   SER A 244     -38.410   8.811  10.738  1.00 78.48           C  
ANISOU 1810  C   SER A 244    13105   6544  10167    690  -3424   -208       C  
ATOM   1811  O   SER A 244     -38.443   7.736  10.141  1.00 80.43           O  
ANISOU 1811  O   SER A 244    13441   6623  10494    723  -3535   -251       O  
ATOM   1812  CB  SER A 244     -38.864  10.600   8.963  1.00 75.01           C  
ANISOU 1812  CB  SER A 244    12501   6374   9622    736  -3107   -386       C  
ATOM   1813  OG  SER A 244     -37.544  11.100   9.071  1.00 75.10           O  
ANISOU 1813  OG  SER A 244    12425   6407   9700    877  -3099   -460       O  
ATOM   1814  N   ALA A 245     -37.592   9.079  11.771  1.00 79.42           N  
ANISOU 1814  N   ALA A 245    13183   6683  10309    727  -3462   -159       N  
ATOM   1815  CA  ALA A 245     -36.542   8.188  12.251  1.00 81.87           C  
ANISOU 1815  CA  ALA A 245    13540   6818  10746    824  -3639   -156       C  
ATOM   1816  C   ALA A 245     -36.300   8.367  13.755  1.00 83.52           C  
ANISOU 1816  C   ALA A 245    13769   7032  10931    744  -3727      1       C  
ATOM   1817  O   ALA A 245     -36.526   9.448  14.301  1.00 82.91           O  
ANISOU 1817  O   ALA A 245    13646   7116  10738    635  -3631     87       O  
ATOM   1818  CB  ALA A 245     -35.249   8.488  11.472  1.00 81.82           C  
ANISOU 1818  CB  ALA A 245    13428   6824  10833   1029  -3596   -326       C  
ATOM   1819  N   THR A 246     -35.787   7.291  14.368  1.00 86.13           N  
ANISOU 1819  N   THR A 246    14170   7181  11373    801  -3916     33       N  
ATOM   1820  CA  THR A 246     -35.278   7.255  15.732  1.00 87.42           C  
ANISOU 1820  CA  THR A 246    14350   7328  11536    750  -4024    170       C  
ATOM   1821  C   THR A 246     -33.753   7.462  15.675  1.00 89.53           C  
ANISOU 1821  C   THR A 246    14519   7596  11902    938  -4033     75       C  
ATOM   1822  O   THR A 246     -33.038   6.584  15.192  1.00 90.81           O  
ANISOU 1822  O   THR A 246    14707   7594  12201   1081  -4156     -8       O  
ATOM   1823  CB  THR A 246     -35.572   5.884  16.407  1.00 88.68           C  
ANISOU 1823  CB  THR A 246    14669   7277  11747    661  -4251    298       C  
ATOM   1824  CG2 THR A 246     -34.999   5.710  17.825  1.00 89.43           C  
ANISOU 1824  CG2 THR A 246    14781   7337  11861    629  -4384    431       C  
ATOM   1825  OG1 THR A 246     -36.966   5.681  16.495  1.00 88.00           O  
ANISOU 1825  OG1 THR A 246    14662   7228  11544    460  -4234    406       O  
ATOM   1826  N   ILE A 247     -33.291   8.628  16.148  1.00 90.25           N  
ANISOU 1826  N   ILE A 247    14496   7871  11921    936  -3907     83       N  
ATOM   1827  CA  ILE A 247     -31.873   8.989  16.187  1.00 91.41           C  
ANISOU 1827  CA  ILE A 247    14534   8056  12140   1099  -3895     -3       C  
ATOM   1828  C   ILE A 247     -31.349   8.709  17.608  1.00 93.89           C  
ANISOU 1828  C   ILE A 247    14882   8309  12483   1064  -4046    133       C  
ATOM   1829  O   ILE A 247     -31.962   9.164  18.574  1.00 94.42           O  
ANISOU 1829  O   ILE A 247    14958   8475  12441    912  -4020    271       O  
ATOM   1830  CB  ILE A 247     -31.637  10.497  15.877  1.00 89.68           C  
ANISOU 1830  CB  ILE A 247    14175   8071  11827   1110  -3681    -66       C  
ATOM   1831  CG1 ILE A 247     -32.427  11.011  14.647  1.00 88.46           C  
ANISOU 1831  CG1 ILE A 247    13995   8004  11612   1094  -3522   -162       C  
ATOM   1832  CG2 ILE A 247     -30.134  10.829  15.743  1.00 89.95           C  
ANISOU 1832  CG2 ILE A 247    14093   8143  11939   1285  -3669   -176       C  
ATOM   1833  CD1 ILE A 247     -32.011  10.423  13.297  1.00 89.44           C  
ANISOU 1833  CD1 ILE A 247    14091   8060  11832   1251  -3515   -340       C  
ATOM   1834  N   ILE A 248     -30.242   7.955  17.704  1.00 96.79           N  
ANISOU 1834  N   ILE A 248    15265   8518  12991   1205  -4204     92       N  
ATOM   1835  CA  ILE A 248     -29.649   7.517  18.968  1.00 97.89           C  
ANISOU 1835  CA  ILE A 248    15439   8578  13175   1188  -4371    219       C  
ATOM   1836  C   ILE A 248     -28.147   7.842  18.942  1.00 99.20           C  
ANISOU 1836  C   ILE A 248    15480   8790  13421   1370  -4365    121       C  
ATOM   1837  O   ILE A 248     -27.465   7.444  18.000  1.00 98.54           O  
ANISOU 1837  O   ILE A 248    15337   8671  13432   1548  -4349    -48       O  
ATOM   1838  CB  ILE A 248     -29.809   5.977  19.190  1.00 99.70           C  
ANISOU 1838  CB  ILE A 248    15821   8546  13511   1181  -4613    287       C  
ATOM   1839  CG1 ILE A 248     -31.282   5.527  19.035  1.00 99.43           C  
ANISOU 1839  CG1 ILE A 248    15913   8472  13394    991  -4625    386       C  
ATOM   1840  CG2 ILE A 248     -29.247   5.515  20.556  1.00100.38           C  
ANISOU 1840  CG2 ILE A 248    15945   8553  13640   1154  -4793    430       C  
ATOM   1841  CD1 ILE A 248     -31.511   4.014  19.164  1.00101.39           C  
ANISOU 1841  CD1 ILE A 248    16314   8458  13752    998  -4838    411       C  
ATOM   1842  N   ALA A 249     -27.659   8.530  19.988  1.00100.94           N  
ANISOU 1842  N   ALA A 249    15657   9097  13599   1320  -4380    225       N  
ATOM   1843  CA  ALA A 249     -26.247   8.859  20.196  1.00102.71           C  
ANISOU 1843  CA  ALA A 249    15757   9383  13883   1472  -4373    151       C  
ATOM   1844  C   ALA A 249     -25.390   7.589  20.343  1.00107.40           C  
ANISOU 1844  C   ALA A 249    16389   9771  14646   1620  -4594    129       C  
ATOM   1845  O   ALA A 249     -25.615   6.818  21.275  1.00108.15           O  
ANISOU 1845  O   ALA A 249    16601   9713  14776   1544  -4781    272       O  
ATOM   1846  CB  ALA A 249     -26.130   9.762  21.434  1.00101.44           C  
ANISOU 1846  CB  ALA A 249    15545   9377  13616   1359  -4324    276       C  
ATOM   1847  N   LYS A 250     -24.455   7.382  19.400  1.00110.85           N  
ANISOU 1847  N   LYS A 250    16724  10211  15183   1829  -4575    -48       N  
ATOM   1848  CA  LYS A 250     -23.604   6.189  19.340  1.00115.13           C  
ANISOU 1848  CA  LYS A 250    17287  10557  15898   2007  -4775   -112       C  
ATOM   1849  C   LYS A 250     -22.365   6.331  20.244  1.00116.66           C  
ANISOU 1849  C   LYS A 250    17392  10794  16136   2086  -4848    -77       C  
ATOM   1850  O   LYS A 250     -21.940   5.347  20.847  1.00119.56           O  
ANISOU 1850  O   LYS A 250    17825  10988  16614   2138  -5063    -11       O  
ATOM   1851  CB  LYS A 250     -23.201   5.918  17.874  1.00116.58           C  
ANISOU 1851  CB  LYS A 250    17407  10717  16169   2197  -4722   -343       C  
ATOM   1852  CG  LYS A 250     -22.682   4.484  17.648  1.00119.74           C  
ANISOU 1852  CG  LYS A 250    17918  10848  16729   2309  -4933   -393       C  
ATOM   1853  CD  LYS A 250     -22.192   4.200  16.220  1.00120.68           C  
ANISOU 1853  CD  LYS A 250    17955  10960  16937   2515  -4882   -640       C  
ATOM   1854  CE  LYS A 250     -20.795   4.770  15.929  1.00121.74           C  
ANISOU 1854  CE  LYS A 250    17943  11142  17169   2727  -4919   -766       C  
ATOM   1855  NZ  LYS A 250     -20.334   4.396  14.581  1.00122.31           N1+
ANISOU 1855  NZ  LYS A 250    17931  11214  17327   2927  -4878  -1016       N1+
ATOM   1856  N   GLU A 251     -21.840   7.562  20.330  1.00115.28           N  
ANISOU 1856  N   GLU A 251    17073  10849  15877   2096  -4676   -123       N  
ATOM   1857  CA  GLU A 251     -20.764   7.978  21.229  1.00115.98           C  
ANISOU 1857  CA  GLU A 251    17075  11021  15969   2126  -4716    -65       C  
ATOM   1858  C   GLU A 251     -21.248   9.236  21.998  1.00113.67           C  
ANISOU 1858  C   GLU A 251    16759  10926  15505   1931  -4568     60       C  
ATOM   1859  O   GLU A 251     -22.392   9.653  21.796  1.00112.73           O  
ANISOU 1859  O   GLU A 251    16680  10872  15278   1802  -4438     80       O  
ATOM   1860  CB  GLU A 251     -19.471   8.136  20.387  1.00116.57           C  
ANISOU 1860  CB  GLU A 251    16985  11187  16119   2344  -4664   -258       C  
ATOM   1861  CG  GLU A 251     -19.396   9.390  19.486  1.00114.64           C  
ANISOU 1861  CG  GLU A 251    16618  11160  15780   2356  -4419   -397       C  
ATOM   1862  CD  GLU A 251     -18.160   9.403  18.569  1.00114.73           C  
ANISOU 1862  CD  GLU A 251    16461  11276  15855   2555  -4380   -575       C  
ATOM   1863  OE1 GLU A 251     -17.446  10.429  18.580  1.00112.86           O  
ANISOU 1863  OE1 GLU A 251    16101  11250  15527   2531  -4241   -590       O  
ATOM   1864  OE2 GLU A 251     -17.953   8.402  17.848  1.00115.30           O1-
ANISOU 1864  OE2 GLU A 251    16522  11222  16065   2734  -4492   -702       O1-
ATOM   1865  N   PRO A 252     -20.407   9.829  22.879  1.00113.51           N  
ANISOU 1865  N   PRO A 252    16677  10995  15456   1907  -4593    145       N  
ATOM   1866  CA  PRO A 252     -20.749  11.092  23.567  1.00111.42           C  
ANISOU 1866  CA  PRO A 252    16390  10918  15027   1726  -4453    253       C  
ATOM   1867  C   PRO A 252     -20.895  12.269  22.583  1.00109.06           C  
ANISOU 1867  C   PRO A 252    15987  10816  14635   1732  -4212    127       C  
ATOM   1868  O   PRO A 252     -19.923  12.620  21.913  1.00110.54           O  
ANISOU 1868  O   PRO A 252    16049  11090  14862   1877  -4147    -12       O  
ATOM   1869  CB  PRO A 252     -19.598  11.294  24.575  1.00112.30           C  
ANISOU 1869  CB  PRO A 252    16436  11082  15149   1744  -4533    329       C  
ATOM   1870  CG  PRO A 252     -18.976   9.918  24.748  1.00114.61           C  
ANISOU 1870  CG  PRO A 252    16781  11162  15603   1867  -4769    341       C  
ATOM   1871  CD  PRO A 252     -19.132   9.304  23.365  1.00115.42           C  
ANISOU 1871  CD  PRO A 252    16885  11159  15811   2026  -4768    167       C  
ATOM   1872  N   THR A 253     -22.117  12.816  22.490  1.00105.74           N  
ANISOU 1872  N   THR A 253    15617  10466  14092   1575  -4089    177       N  
ATOM   1873  CA  THR A 253     -22.471  13.913  21.587  1.00102.42           C  
ANISOU 1873  CA  THR A 253    15122  10202  13588   1571  -3875     65       C  
ATOM   1874  C   THR A 253     -22.939  15.145  22.381  1.00 99.75           C  
ANISOU 1874  C   THR A 253    14772  10033  13093   1401  -3738    154       C  
ATOM   1875  O   THR A 253     -23.504  15.023  23.471  1.00 98.94           O  
ANISOU 1875  O   THR A 253    14750   9912  12928   1253  -3794    304       O  
ATOM   1876  CB  THR A 253     -23.634  13.523  20.630  1.00101.82           C  
ANISOU 1876  CB  THR A 253    15119  10038  13527   1570  -3843     -1       C  
ATOM   1877  CG2 THR A 253     -23.301  12.398  19.650  1.00102.57           C  
ANISOU 1877  CG2 THR A 253    15206   9994  13772   1758  -3940   -136       C  
ATOM   1878  OG1 THR A 253     -24.809  13.162  21.320  1.00101.75           O  
ANISOU 1878  OG1 THR A 253    15248   9929  13481   1418  -3925    142       O  
ATOM   1879  N   ALA A 254     -22.716  16.311  21.758  1.00 96.87           N  
ANISOU 1879  N   ALA A 254    14306   9834  12663   1423  -3562     56       N  
ATOM   1880  CA  ALA A 254     -23.241  17.610  22.159  1.00 94.45           C  
ANISOU 1880  CA  ALA A 254    13978   9692  12214   1284  -3417    108       C  
ATOM   1881  C   ALA A 254     -24.064  18.149  20.987  1.00 91.46           C  
ANISOU 1881  C   ALA A 254    13588   9381  11779   1269  -3258     15       C  
ATOM   1882  O   ALA A 254     -23.568  18.139  19.858  1.00 90.23           O  
ANISOU 1882  O   ALA A 254    13359   9260  11664   1384  -3191   -122       O  
ATOM   1883  CB  ALA A 254     -22.065  18.550  22.468  1.00 94.92           C  
ANISOU 1883  CB  ALA A 254    13924   9893  12245   1317  -3366     90       C  
ATOM   1884  N   CYS A 255     -25.295  18.603  21.270  1.00 88.95           N  
ANISOU 1884  N   CYS A 255    13339   9090  11365   1124  -3199     90       N  
ATOM   1885  CA  CYS A 255     -26.218  19.127  20.265  1.00 85.97           C  
ANISOU 1885  CA  CYS A 255    12962   8770  10930   1094  -3058     20       C  
ATOM   1886  C   CYS A 255     -26.674  20.532  20.665  1.00 82.74           C  
ANISOU 1886  C   CYS A 255    12522   8523  10390    982  -2918     52       C  
ATOM   1887  O   CYS A 255     -27.205  20.701  21.760  1.00 82.11           O  
ANISOU 1887  O   CYS A 255    12481   8473  10242    864  -2942    166       O  
ATOM   1888  CB  CYS A 255     -27.469  18.239  20.097  1.00 86.21           C  
ANISOU 1888  CB  CYS A 255    13106   8680  10968   1030  -3113     65       C  
ATOM   1889  SG  CYS A 255     -27.057  16.659  19.312  1.00 88.12           S  
ANISOU 1889  SG  CYS A 255    13390   8732  11359   1172  -3235    -22       S  
ATOM   1890  N   ALA A 256     -26.550  21.487  19.729  1.00 79.92           N  
ANISOU 1890  N   ALA A 256    12096   8269   9999   1018  -2780    -49       N  
ATOM   1891  CA  ALA A 256     -27.300  22.744  19.740  1.00 77.08           C  
ANISOU 1891  CA  ALA A 256    11725   8036   9524    918  -2645    -36       C  
ATOM   1892  C   ALA A 256     -28.732  22.468  19.263  1.00 75.57           C  
ANISOU 1892  C   ALA A 256    11607   7805   9298    850  -2611    -24       C  
ATOM   1893  O   ALA A 256     -28.907  21.659  18.351  1.00 76.29           O  
ANISOU 1893  O   ALA A 256    11726   7806   9453    908  -2639    -79       O  
ATOM   1894  CB  ALA A 256     -26.616  23.748  18.800  1.00 76.19           C  
ANISOU 1894  CB  ALA A 256    11517   8037   9392    978  -2525   -144       C  
ATOM   1895  N   SER A 257     -29.725  23.126  19.880  1.00 73.38           N  
ANISOU 1895  N   SER A 257    11357   7600   8920    728  -2552     40       N  
ATOM   1896  CA  SER A 257     -31.131  22.858  19.587  1.00 72.09           C  
ANISOU 1896  CA  SER A 257    11261   7412   8717    652  -2528     63       C  
ATOM   1897  C   SER A 257     -32.012  24.104  19.737  1.00 70.36           C  
ANISOU 1897  C   SER A 257    11026   7318   8388    566  -2404     66       C  
ATOM   1898  O   SER A 257     -31.877  24.835  20.716  1.00 70.49           O  
ANISOU 1898  O   SER A 257    11020   7421   8340    508  -2379    110       O  
ATOM   1899  CB  SER A 257     -31.617  21.644  20.418  1.00 72.69           C  
ANISOU 1899  CB  SER A 257    11423   7398   8797    571  -2656    178       C  
ATOM   1900  OG  SER A 257     -31.825  21.953  21.783  1.00 72.46           O  
ANISOU 1900  OG  SER A 257    11400   7454   8675    454  -2650    272       O  
ATOM   1901  N   ILE A 258     -32.913  24.294  18.760  1.00 68.51           N  
ANISOU 1901  N   ILE A 258    10805   7091   8134    559  -2331     17       N  
ATOM   1902  CA  ILE A 258     -33.891  25.379  18.717  1.00 66.95           C  
ANISOU 1902  CA  ILE A 258    10602   6996   7838    480  -2229     23       C  
ATOM   1903  C   ILE A 258     -35.284  24.737  18.793  1.00 66.41           C  
ANISOU 1903  C   ILE A 258    10602   6894   7734    392  -2257     80       C  
ATOM   1904  O   ILE A 258     -35.646  23.964  17.907  1.00 66.92           O  
ANISOU 1904  O   ILE A 258    10707   6867   7850    418  -2298     63       O  
ATOM   1905  CB  ILE A 258     -33.816  26.213  17.396  1.00 65.98           C  
ANISOU 1905  CB  ILE A 258    10430   6927   7709    534  -2115    -77       C  
ATOM   1906  CG1 ILE A 258     -32.391  26.751  17.126  1.00 66.56           C  
ANISOU 1906  CG1 ILE A 258    10433   7044   7812    611  -2089   -134       C  
ATOM   1907  CG2 ILE A 258     -34.811  27.396  17.413  1.00 65.03           C  
ANISOU 1907  CG2 ILE A 258    10309   6903   7496    458  -2023    -69       C  
ATOM   1908  CD1 ILE A 258     -31.486  25.782  16.343  1.00 68.14           C  
ANISOU 1908  CD1 ILE A 258    10607   7178   8103    720  -2122   -209       C  
ATOM   1909  N   CYS A 259     -36.033  25.081  19.850  1.00 66.30           N  
ANISOU 1909  N   CYS A 259    10598   6962   7629    286  -2237    144       N  
ATOM   1910  CA  CYS A 259     -37.427  24.693  20.051  1.00 66.24           C  
ANISOU 1910  CA  CYS A 259    10641   6963   7563    187  -2248    198       C  
ATOM   1911  C   CYS A 259     -38.347  25.727  19.382  1.00 65.31           C  
ANISOU 1911  C   CYS A 259    10493   6933   7388    179  -2126    138       C  
ATOM   1912  O   CYS A 259     -38.073  26.926  19.471  1.00 64.09           O  
ANISOU 1912  O   CYS A 259    10285   6857   7206    209  -2045     89       O  
ATOM   1913  CB  CYS A 259     -37.728  24.545  21.558  1.00 66.96           C  
ANISOU 1913  CB  CYS A 259    10749   7114   7578     71  -2296    298       C  
ATOM   1914  SG  CYS A 259     -39.433  24.005  21.885  1.00 68.55           S  
ANISOU 1914  SG  CYS A 259    11006   7341   7695    -70  -2323    374       S  
ATOM   1915  N   ARG A 260     -39.434  25.245  18.754  1.00 66.07           N  
ANISOU 1915  N   ARG A 260    10625   7011   7465    137  -2121    143       N  
ATOM   1916  CA  ARG A 260     -40.445  26.075  18.096  1.00 65.78           C  
ANISOU 1916  CA  ARG A 260    10562   7054   7376    128  -2018     93       C  
ATOM   1917  C   ARG A 260     -41.168  27.040  19.051  1.00 64.92           C  
ANISOU 1917  C   ARG A 260    10424   7077   7164     49  -1968    119       C  
ATOM   1918  O   ARG A 260     -41.448  28.159  18.636  1.00 63.67           O  
ANISOU 1918  O   ARG A 260    10223   6995   6971     72  -1876     62       O  
ATOM   1919  CB  ARG A 260     -41.442  25.182  17.336  1.00 67.16           C  
ANISOU 1919  CB  ARG A 260    10784   7180   7553     94  -2036    100       C  
ATOM   1920  CG  ARG A 260     -42.392  25.948  16.391  1.00 67.86           C  
ANISOU 1920  CG  ARG A 260    10844   7335   7603    101  -1935     41       C  
ATOM   1921  CD  ARG A 260     -43.362  25.033  15.627  1.00 69.94           C  
ANISOU 1921  CD  ARG A 260    11153   7537   7883     81  -1956     40       C  
ATOM   1922  NE  ARG A 260     -44.401  24.468  16.505  1.00 72.22           N  
ANISOU 1922  NE  ARG A 260    11479   7858   8103    -37  -1998    119       N  
ATOM   1923  CZ  ARG A 260     -45.072  23.310  16.360  1.00 75.01           C  
ANISOU 1923  CZ  ARG A 260    11897   8131   8471    -89  -2073    162       C  
ATOM   1924  NH1 ARG A 260     -44.838  22.454  15.355  1.00 76.33           N1+
ANISOU 1924  NH1 ARG A 260    12104   8169   8728    -22  -2120    128       N1+
ATOM   1925  NH2 ARG A 260     -46.014  23.003  17.258  1.00 76.53           N1+
ANISOU 1925  NH2 ARG A 260    12115   8377   8583   -213  -2107    240       N1+
ATOM   1926  N   LYS A 261     -41.422  26.616  20.304  1.00 65.84           N  
ANISOU 1926  N   LYS A 261    10563   7220   7232    -42  -2032    203       N  
ATOM   1927  CA  LYS A 261     -42.057  27.430  21.347  1.00 65.97           C  
ANISOU 1927  CA  LYS A 261    10546   7374   7143   -123  -1991    225       C  
ATOM   1928  C   LYS A 261     -41.272  28.708  21.689  1.00 63.66           C  
ANISOU 1928  C   LYS A 261    10201   7141   6845    -69  -1931    173       C  
ATOM   1929  O   LYS A 261     -41.877  29.777  21.758  1.00 61.96           O  
ANISOU 1929  O   LYS A 261     9946   7025   6569    -76  -1851    128       O  
ATOM   1930  CB  LYS A 261     -42.288  26.587  22.619  1.00 68.19           C  
ANISOU 1930  CB  LYS A 261    10861   7674   7373   -239  -2083    330       C  
ATOM   1931  CG  LYS A 261     -43.371  25.507  22.453  1.00 70.08           C  
ANISOU 1931  CG  LYS A 261    11154   7882   7591   -325  -2140    390       C  
ATOM   1932  CD  LYS A 261     -43.663  24.719  23.747  1.00 72.24           C  
ANISOU 1932  CD  LYS A 261    11462   8181   7801   -459  -2238    504       C  
ATOM   1933  CE  LYS A 261     -42.561  23.732  24.181  1.00 73.56           C  
ANISOU 1933  CE  LYS A 261    11676   8222   8049   -439  -2356    566       C  
ATOM   1934  NZ  LYS A 261     -42.511  22.531  23.325  1.00 73.70           N1+
ANISOU 1934  NZ  LYS A 261    11754   8069   8177   -372  -2428    562       N1+
ATOM   1935  N   LEU A 262     -39.943  28.579  21.859  1.00 62.20           N  
ANISOU 1935  N   LEU A 262    10015   6894   6724    -14  -1972    177       N  
ATOM   1936  CA  LEU A 262     -39.043  29.703  22.122  1.00 61.73           C  
ANISOU 1936  CA  LEU A 262     9908   6882   6662     34  -1923    131       C  
ATOM   1937  C   LEU A 262     -38.795  30.561  20.868  1.00 60.93           C  
ANISOU 1937  C   LEU A 262     9780   6772   6598    123  -1842     40       C  
ATOM   1938  O   LEU A 262     -38.641  31.772  21.001  1.00 60.21           O  
ANISOU 1938  O   LEU A 262     9655   6748   6474    137  -1776     -6       O  
ATOM   1939  CB  LEU A 262     -37.735  29.177  22.755  1.00 62.26           C  
ANISOU 1939  CB  LEU A 262     9977   6895   6783     61  -1997    167       C  
ATOM   1940  CG  LEU A 262     -36.749  30.261  23.261  1.00 61.36           C  
ANISOU 1940  CG  LEU A 262     9818   6835   6660     94  -1960    134       C  
ATOM   1941  CD1 LEU A 262     -37.382  31.241  24.271  1.00 61.04           C  
ANISOU 1941  CD1 LEU A 262     9756   6916   6520     23  -1908    132       C  
ATOM   1942  CD2 LEU A 262     -35.489  29.608  23.853  1.00 62.17           C  
ANISOU 1942  CD2 LEU A 262     9920   6890   6807    107  -2047    185       C  
ATOM   1943  N   LEU A 263     -38.814  29.937  19.677  1.00 62.04           N  
ANISOU 1943  N   LEU A 263     9938   6828   6806    178  -1852     14       N  
ATOM   1944  CA  LEU A 263     -38.731  30.619  18.385  1.00 61.87           C  
ANISOU 1944  CA  LEU A 263     9891   6803   6810    246  -1779    -65       C  
ATOM   1945  C   LEU A 263     -39.988  31.459  18.073  1.00 60.19           C  
ANISOU 1945  C   LEU A 263     9668   6669   6532    214  -1705    -92       C  
ATOM   1946  O   LEU A 263     -39.849  32.499  17.437  1.00 58.20           O  
ANISOU 1946  O   LEU A 263     9387   6453   6271    249  -1643   -146       O  
ATOM   1947  CB  LEU A 263     -38.363  29.579  17.301  1.00 62.98           C  
ANISOU 1947  CB  LEU A 263    10054   6849   7024    297  -1806    -88       C  
ATOM   1948  CG  LEU A 263     -38.178  30.113  15.859  1.00 62.99           C  
ANISOU 1948  CG  LEU A 263    10025   6848   7060    371  -1742   -170       C  
ATOM   1949  CD1 LEU A 263     -37.118  29.302  15.086  1.00 63.45           C  
ANISOU 1949  CD1 LEU A 263    10083   6823   7202    442  -1785   -202       C  
ATOM   1950  CD2 LEU A 263     -39.510  30.148  15.083  1.00 62.75           C  
ANISOU 1950  CD2 LEU A 263    10001   6842   6996    352  -1683   -197       C  
ATOM   1951  N   ASN A 264     -41.174  31.040  18.552  1.00 60.83           N  
ANISOU 1951  N   ASN A 264     9771   6777   6565    144  -1719    -52       N  
ATOM   1952  CA  ASN A 264     -42.425  31.803  18.443  1.00 62.44           C  
ANISOU 1952  CA  ASN A 264     9956   7066   6702    115  -1655    -79       C  
ATOM   1953  C   ASN A 264     -42.489  32.991  19.420  1.00 63.08           C  
ANISOU 1953  C   ASN A 264    10001   7241   6723    100  -1616   -100       C  
ATOM   1954  O   ASN A 264     -43.184  33.959  19.115  1.00 63.37           O  
ANISOU 1954  O   ASN A 264    10014   7327   6735    122  -1555   -154       O  
ATOM   1955  CB  ASN A 264     -43.657  30.880  18.615  1.00 64.10           C  
ANISOU 1955  CB  ASN A 264    10190   7301   6864     33  -1682    -29       C  
ATOM   1956  CG  ASN A 264     -43.861  29.813  17.527  1.00 64.83           C  
ANISOU 1956  CG  ASN A 264    10318   7308   7007     49  -1703    -28       C  
ATOM   1957  ND2 ASN A 264     -43.396  30.046  16.297  1.00 65.31           N  
ANISOU 1957  ND2 ASN A 264    10413   7362   7039    -28  -1755     31       N  
ATOM   1958  OD1 ASN A 264     -44.456  28.772  17.799  1.00 64.20           O  
ANISOU 1958  OD1 ASN A 264    10233   7172   6985    123  -1676    -81       O  
ATOM   1959  N   ILE A 265     -41.753  32.926  20.542  1.00 63.84           N  
ANISOU 1959  N   ILE A 265    10097   7358   6799     63  -1656    -58       N  
ATOM   1960  CA  ILE A 265     -41.592  34.035  21.488  1.00 63.27           C  
ANISOU 1960  CA  ILE A 265     9995   7370   6675     50  -1626    -81       C  
ATOM   1961  C   ILE A 265     -40.592  35.088  20.962  1.00 62.80           C  
ANISOU 1961  C   ILE A 265     9919   7279   6660    127  -1591   -138       C  
ATOM   1962  O   ILE A 265     -40.867  36.284  21.056  1.00 64.35           O  
ANISOU 1962  O   ILE A 265    10095   7525   6828    144  -1540   -192       O  
ATOM   1963  CB  ILE A 265     -41.137  33.514  22.889  1.00 63.95           C  
ANISOU 1963  CB  ILE A 265    10086   7489   6723    -20  -1685    -14       C  
ATOM   1964  CG1 ILE A 265     -42.275  32.705  23.556  1.00 64.60           C  
ANISOU 1964  CG1 ILE A 265    10178   7632   6735   -118  -1714     40       C  
ATOM   1965  CG2 ILE A 265     -40.615  34.594  23.866  1.00 63.57           C  
ANISOU 1965  CG2 ILE A 265    10006   7517   6628    -26  -1655    -46       C  
ATOM   1966  CD1 ILE A 265     -41.811  31.806  24.713  1.00 65.07           C  
ANISOU 1966  CD1 ILE A 265    10260   7689   6775   -197  -1799    131       C  
ATOM   1967  N   VAL A 266     -39.459  34.612  20.420  1.00 61.64           N  
ANISOU 1967  N   VAL A 266     9782   7055   6584    172  -1623   -128       N  
ATOM   1968  CA  VAL A 266     -38.344  35.423  19.936  1.00 61.85           C  
ANISOU 1968  CA  VAL A 266     9788   7064   6646    230  -1598   -173       C  
ATOM   1969  C   VAL A 266     -38.611  36.067  18.560  1.00 62.52           C  
ANISOU 1969  C   VAL A 266     9868   7129   6755    281  -1544   -233       C  
ATOM   1970  O   VAL A 266     -38.339  37.257  18.394  1.00 61.40           O  
ANISOU 1970  O   VAL A 266     9714   7012   6603    300  -1506   -276       O  
ATOM   1971  CB  VAL A 266     -37.048  34.554  19.876  1.00 62.65           C  
ANISOU 1971  CB  VAL A 266     9889   7103   6811    263  -1652   -148       C  
ATOM   1972  CG1 VAL A 266     -35.906  35.096  18.993  1.00 63.15           C  
ANISOU 1972  CG1 VAL A 266     9925   7156   6910    322  -1623   -199       C  
ATOM   1973  CG2 VAL A 266     -36.513  34.285  21.295  1.00 63.94           C  
ANISOU 1973  CG2 VAL A 266    10054   7291   6950    215  -1707    -89       C  
ATOM   1974  N   LEU A 267     -39.096  35.257  17.605  1.00 63.31           N  
ANISOU 1974  N   LEU A 267     9982   7182   6888    296  -1549   -232       N  
ATOM   1975  CA  LEU A 267     -39.164  35.591  16.182  1.00 63.07           C  
ANISOU 1975  CA  LEU A 267     9947   7127   6888    341  -1508   -281       C  
ATOM   1976  C   LEU A 267     -40.612  35.673  15.665  1.00 62.06           C  
ANISOU 1976  C   LEU A 267     9827   7023   6729    325  -1473   -296       C  
ATOM   1977  O   LEU A 267     -40.849  36.381  14.688  1.00 61.12           O  
ANISOU 1977  O   LEU A 267     9700   6910   6613    351  -1433   -337       O  
ATOM   1978  CB  LEU A 267     -38.359  34.515  15.405  1.00 64.40           C  
ANISOU 1978  CB  LEU A 267    10120   7226   7123    379  -1539   -282       C  
ATOM   1979  CG  LEU A 267     -37.765  34.984  14.059  1.00 65.21           C  
ANISOU 1979  CG  LEU A 267    10200   7312   7261    429  -1507   -336       C  
ATOM   1980  CD1 LEU A 267     -36.655  36.039  14.268  1.00 65.37           C  
ANISOU 1980  CD1 LEU A 267    10194   7365   7279    443  -1497   -353       C  
ATOM   1981  CD2 LEU A 267     -37.292  33.786  13.205  1.00 65.91           C  
ANISOU 1981  CD2 LEU A 267    10291   7339   7409    467  -1540   -346       C  
ATOM   1982  N   GLY A 268     -41.551  34.955  16.305  1.00 62.11           N  
ANISOU 1982  N   GLY A 268     9846   7048   6702    278  -1493   -259       N  
ATOM   1983  CA  GLY A 268     -42.914  34.768  15.804  1.00 61.95           C  
ANISOU 1983  CA  GLY A 268     9829   7054   6654    259  -1467   -267       C  
ATOM   1984  C   GLY A 268     -42.971  33.509  14.925  1.00 63.12           C  
ANISOU 1984  C   GLY A 268    10003   7137   6841    258  -1495   -247       C  
ATOM   1985  O   GLY A 268     -42.080  32.657  14.976  1.00 65.18           O  
ANISOU 1985  O   GLY A 268    10283   7338   7145    264  -1544   -221       O  
ATOM   1986  N   ASN A 269     -44.051  33.379  14.134  1.00 62.26           N  
ANISOU 1986  N   ASN A 269     9897   7037   6720    252  -1468   -261       N  
ATOM   1987  CA  ASN A 269     -44.258  32.282  13.181  1.00 61.65           C  
ANISOU 1987  CA  ASN A 269     9847   6896   6681    252  -1490   -254       C  
ATOM   1988  C   ASN A 269     -43.183  32.320  12.077  1.00 60.34           C  
ANISOU 1988  C   ASN A 269     9676   6669   6580    317  -1484   -296       C  
ATOM   1989  O   ASN A 269     -43.054  33.336  11.395  1.00 61.59           O  
ANISOU 1989  O   ASN A 269     9810   6849   6741    350  -1441   -337       O  
ATOM   1990  CB  ASN A 269     -45.700  32.360  12.624  1.00 62.09           C  
ANISOU 1990  CB  ASN A 269     9898   6988   6702    229  -1457   -264       C  
ATOM   1991  CG  ASN A 269     -46.090  31.173  11.730  1.00 63.76           C  
ANISOU 1991  CG  ASN A 269    10142   7138   6943    218  -1482   -254       C  
ATOM   1992  ND2 ASN A 269     -46.996  30.317  12.206  1.00 65.14           N  
ANISOU 1992  ND2 ASN A 269    10342   7321   7085    151  -1517   -206       N  
ATOM   1993  OD1 ASN A 269     -45.591  31.036  10.615  1.00 64.92           O  
ANISOU 1993  OD1 ASN A 269    10292   7234   7138    263  -1470   -292       O  
ATOM   1994  N   LEU A 270     -42.433  31.214  11.946  1.00 59.10           N  
ANISOU 1994  N   LEU A 270     9541   6439   6474    333  -1532   -286       N  
ATOM   1995  CA  LEU A 270     -41.273  31.089  11.063  1.00 58.24           C  
ANISOU 1995  CA  LEU A 270     9416   6287   6424    396  -1530   -334       C  
ATOM   1996  C   LEU A 270     -41.609  31.264   9.573  1.00 58.61           C  
ANISOU 1996  C   LEU A 270     9455   6332   6480    416  -1486   -385       C  
ATOM   1997  O   LEU A 270     -40.884  31.977   8.885  1.00 56.92           O  
ANISOU 1997  O   LEU A 270     9210   6137   6277    451  -1451   -429       O  
ATOM   1998  CB  LEU A 270     -40.577  29.738  11.346  1.00 57.77           C  
ANISOU 1998  CB  LEU A 270     9378   6149   6421    418  -1601   -319       C  
ATOM   1999  CG  LEU A 270     -39.179  29.547  10.712  1.00 57.51           C  
ANISOU 1999  CG  LEU A 270     9319   6079   6450    491  -1607   -377       C  
ATOM   2000  CD1 LEU A 270     -38.184  30.663  11.091  1.00 57.05           C  
ANISOU 2000  CD1 LEU A 270     9214   6078   6382    516  -1573   -399       C  
ATOM   2001  CD2 LEU A 270     -38.612  28.152  11.043  1.00 58.49           C  
ANISOU 2001  CD2 LEU A 270     9469   6120   6632    515  -1692   -357       C  
ATOM   2002  N   GLN A 271     -42.719  30.655   9.120  1.00 59.69           N  
ANISOU 2002  N   GLN A 271     9619   6452   6607    385  -1491   -373       N  
ATOM   2003  CA  GLN A 271     -43.210  30.732   7.741  1.00 61.34           C  
ANISOU 2003  CA  GLN A 271     9821   6671   6812    390  -1449   -414       C  
ATOM   2004  C   GLN A 271     -43.636  32.152   7.338  1.00 58.48           C  
ANISOU 2004  C   GLN A 271     9429   6378   6410    388  -1391   -429       C  
ATOM   2005  O   GLN A 271     -43.339  32.564   6.219  1.00 58.48           O  
ANISOU 2005  O   GLN A 271     9410   6389   6420    409  -1359   -470       O  
ATOM   2006  CB  GLN A 271     -44.381  29.751   7.546  1.00 64.42           C  
ANISOU 2006  CB  GLN A 271    10246   7042   7186    344  -1465   -390       C  
ATOM   2007  CG  GLN A 271     -43.989  28.281   7.765  1.00 69.07           C  
ANISOU 2007  CG  GLN A 271    10874   7544   7826    353  -1523   -393       C  
ATOM   2008  CD  GLN A 271     -45.219  27.380   7.814  1.00 73.55           C  
ANISOU 2008  CD  GLN A 271    11488   8086   8369    286  -1575   -329       C  
ATOM   2009  NE2 GLN A 271     -45.561  26.891   9.005  1.00 73.79           N  
ANISOU 2009  NE2 GLN A 271    11545   8103   8388    251  -1576   -330       N  
ATOM   2010  OE1 GLN A 271     -45.851  27.127   6.793  1.00 75.66           O  
ANISOU 2010  OE1 GLN A 271    11768   8354   8624    258  -1617   -276       O  
ATOM   2011  N   VAL A 272     -44.286  32.874   8.268  1.00 54.94           N  
ANISOU 2011  N   VAL A 272     8977   5977   5918    361  -1384   -398       N  
ATOM   2012  CA  VAL A 272     -44.680  34.274   8.112  1.00 52.91           C  
ANISOU 2012  CA  VAL A 272     8697   5774   5629    365  -1343   -414       C  
ATOM   2013  C   VAL A 272     -43.456  35.202   7.988  1.00 52.42           C  
ANISOU 2013  C   VAL A 272     8616   5713   5587    399  -1331   -441       C  
ATOM   2014  O   VAL A 272     -43.422  36.003   7.058  1.00 52.56           O  
ANISOU 2014  O   VAL A 272     8621   5746   5600    408  -1304   -466       O  
ATOM   2015  CB  VAL A 272     -45.597  34.736   9.284  1.00 52.63           C  
ANISOU 2015  CB  VAL A 272     8656   5795   5543    336  -1342   -388       C  
ATOM   2016  CG1 VAL A 272     -45.800  36.259   9.418  1.00 51.85           C  
ANISOU 2016  CG1 VAL A 272     8537   5741   5424    356  -1310   -414       C  
ATOM   2017  CG2 VAL A 272     -46.969  34.044   9.207  1.00 52.27           C  
ANISOU 2017  CG2 VAL A 272     8622   5770   5468    292  -1347   -363       C  
ATOM   2018  N   VAL A 273     -42.463  35.047   8.882  1.00 51.42           N  
ANISOU 2018  N   VAL A 273     8488   5572   5477    411  -1356   -431       N  
ATOM   2019  CA  VAL A 273     -41.218  35.822   8.888  1.00 50.11           C  
ANISOU 2019  CA  VAL A 273     8301   5413   5324    435  -1349   -453       C  
ATOM   2020  C   VAL A 273     -40.367  35.607   7.620  1.00 49.66           C  
ANISOU 2020  C   VAL A 273     8227   5342   5300    459  -1339   -492       C  
ATOM   2021  O   VAL A 273     -39.922  36.595   7.037  1.00 49.62           O  
ANISOU 2021  O   VAL A 273     8203   5362   5285    460  -1316   -514       O  
ATOM   2022  CB  VAL A 273     -40.364  35.520  10.153  1.00 50.29           C  
ANISOU 2022  CB  VAL A 273     8322   5430   5355    439  -1383   -430       C  
ATOM   2023  CG1 VAL A 273     -38.928  36.090  10.132  1.00 50.04           C  
ANISOU 2023  CG1 VAL A 273     8264   5409   5337    461  -1379   -452       C  
ATOM   2024  CG2 VAL A 273     -41.072  36.026  11.419  1.00 50.47           C  
ANISOU 2024  CG2 VAL A 273     8352   5489   5333    409  -1386   -401       C  
ATOM   2025  N   LEU A 274     -40.195  34.341   7.197  1.00 49.43           N  
ANISOU 2025  N   LEU A 274     8203   5272   5303    473  -1360   -502       N  
ATOM   2026  CA  LEU A 274     -39.493  33.962   5.965  1.00 48.69           C  
ANISOU 2026  CA  LEU A 274     8086   5174   5237    499  -1349   -552       C  
ATOM   2027  C   LEU A 274     -40.168  34.534   4.706  1.00 48.72           C  
ANISOU 2027  C   LEU A 274     8084   5209   5215    478  -1308   -573       C  
ATOM   2028  O   LEU A 274     -39.464  35.047   3.837  1.00 48.71           O  
ANISOU 2028  O   LEU A 274     8054   5245   5206    478  -1286   -603       O  
ATOM   2029  CB  LEU A 274     -39.407  32.421   5.849  1.00 48.27           C  
ANISOU 2029  CB  LEU A 274     8049   5063   5228    522  -1385   -566       C  
ATOM   2030  CG  LEU A 274     -38.445  31.710   6.828  1.00 47.98           C  
ANISOU 2030  CG  LEU A 274     8012   4987   5232    556  -1437   -556       C  
ATOM   2031  CD1 LEU A 274     -38.734  30.201   6.879  1.00 48.14           C  
ANISOU 2031  CD1 LEU A 274     8066   4930   5292    568  -1487   -556       C  
ATOM   2032  CD2 LEU A 274     -36.963  31.953   6.508  1.00 48.07           C  
ANISOU 2032  CD2 LEU A 274     7971   5027   5265    598  -1431   -605       C  
ATOM   2033  N   PHE A 275     -41.510  34.449   4.640  1.00 48.97           N  
ANISOU 2033  N   PHE A 275     8142   5234   5229    453  -1302   -552       N  
ATOM   2034  CA  PHE A 275     -42.299  34.896   3.492  1.00 49.47           C  
ANISOU 2034  CA  PHE A 275     8202   5324   5267    429  -1271   -564       C  
ATOM   2035  C   PHE A 275     -42.384  36.429   3.379  1.00 50.56           C  
ANISOU 2035  C   PHE A 275     8329   5502   5378    417  -1252   -558       C  
ATOM   2036  O   PHE A 275     -42.393  36.929   2.257  1.00 52.32           O  
ANISOU 2036  O   PHE A 275     8536   5751   5590    403  -1234   -578       O  
ATOM   2037  CB  PHE A 275     -43.687  34.227   3.518  1.00 49.42           C  
ANISOU 2037  CB  PHE A 275     8222   5310   5243    404  -1273   -536       C  
ATOM   2038  CG  PHE A 275     -44.459  34.332   2.216  1.00 50.20           C  
ANISOU 2038  CG  PHE A 275     8318   5429   5324    381  -1248   -551       C  
ATOM   2039  CD1 PHE A 275     -44.041  33.563   1.110  1.00 50.44           C  
ANISOU 2039  CD1 PHE A 275     8342   5450   5370    383  -1241   -592       C  
ATOM   2040  CD2 PHE A 275     -45.489  35.282   2.042  1.00 50.72           C  
ANISOU 2040  CD2 PHE A 275     8387   5527   5357    360  -1235   -527       C  
ATOM   2041  CE1 PHE A 275     -44.666  33.711  -0.118  1.00 50.82           C  
ANISOU 2041  CE1 PHE A 275     8387   5523   5397    355  -1219   -604       C  
ATOM   2042  CE2 PHE A 275     -46.109  35.404   0.804  1.00 50.95           C  
ANISOU 2042  CE2 PHE A 275     8412   5575   5369    336  -1217   -535       C  
ATOM   2043  CZ  PHE A 275     -45.696  34.629  -0.270  1.00 50.73           C  
ANISOU 2043  CZ  PHE A 275     8380   5541   5352    329  -1208   -570       C  
ATOM   2044  N   ARG A 276     -42.369  37.145   4.520  1.00 51.02           N  
ANISOU 2044  N   ARG A 276     8396   5564   5423    419  -1262   -531       N  
ATOM   2045  CA  ARG A 276     -42.225  38.603   4.582  1.00 50.88           C  
ANISOU 2045  CA  ARG A 276     8375   5569   5387    412  -1257   -527       C  
ATOM   2046  C   ARG A 276     -40.902  39.079   3.963  1.00 51.07           C  
ANISOU 2046  C   ARG A 276     8378   5609   5414    407  -1253   -548       C  
ATOM   2047  O   ARG A 276     -40.939  40.045   3.208  1.00 52.54           O  
ANISOU 2047  O   ARG A 276     8566   5814   5583    384  -1249   -546       O  
ATOM   2048  CB  ARG A 276     -42.320  39.100   6.038  1.00 51.23           C  
ANISOU 2048  CB  ARG A 276     8429   5614   5421    420  -1271   -508       C  
ATOM   2049  CG  ARG A 276     -43.744  39.165   6.613  1.00 51.66           C  
ANISOU 2049  CG  ARG A 276     8495   5680   5453    417  -1270   -493       C  
ATOM   2050  CD  ARG A 276     -43.700  39.369   8.135  1.00 51.98           C  
ANISOU 2050  CD  ARG A 276     8537   5735   5478    422  -1282   -484       C  
ATOM   2051  NE  ARG A 276     -45.028  39.622   8.714  1.00 52.99           N  
ANISOU 2051  NE  ARG A 276     8663   5893   5577    416  -1279   -477       N  
ATOM   2052  CZ  ARG A 276     -45.297  40.009   9.975  1.00 53.57           C  
ANISOU 2052  CZ  ARG A 276     8731   5997   5624    415  -1285   -475       C  
ATOM   2053  NH1 ARG A 276     -44.330  40.220  10.881  1.00 53.85           N1+
ANISOU 2053  NH1 ARG A 276     8768   6029   5661    419  -1297   -477       N1+
ATOM   2054  NH2 ARG A 276     -46.572  40.189  10.338  1.00 53.48           N1+
ANISOU 2054  NH2 ARG A 276     8708   6032   5579    407  -1280   -475       N1+
ATOM   2055  N   ASN A 277     -39.782  38.395   4.260  1.00 50.41           N  
ANISOU 2055  N   ASN A 277     8275   5523   5353    425  -1259   -565       N  
ATOM   2056  CA  ASN A 277     -38.451  38.730   3.733  1.00 50.21           C  
ANISOU 2056  CA  ASN A 277     8217   5533   5326    419  -1254   -591       C  
ATOM   2057  C   ASN A 277     -38.341  38.496   2.216  1.00 49.50           C  
ANISOU 2057  C   ASN A 277     8104   5473   5228    401  -1233   -624       C  
ATOM   2058  O   ASN A 277     -37.795  39.353   1.524  1.00 49.65           O  
ANISOU 2058  O   ASN A 277     8107   5537   5220    365  -1223   -630       O  
ATOM   2059  CB  ASN A 277     -37.353  37.929   4.467  1.00 50.72           C  
ANISOU 2059  CB  ASN A 277     8257   5592   5419    453  -1271   -605       C  
ATOM   2060  CG  ASN A 277     -37.288  38.164   5.979  1.00 50.59           C  
ANISOU 2060  CG  ASN A 277     8259   5559   5402    459  -1293   -570       C  
ATOM   2061  ND2 ASN A 277     -36.841  37.148   6.711  1.00 50.27           N  
ANISOU 2061  ND2 ASN A 277     8208   5499   5390    489  -1318   -569       N  
ATOM   2062  OD1 ASN A 277     -37.611  39.240   6.480  1.00 50.68           O  
ANISOU 2062  OD1 ASN A 277     8292   5573   5389    439  -1292   -547       O  
ATOM   2063  N   ILE A 278     -38.890  37.366   1.735  1.00 48.40           N  
ANISOU 2063  N   ILE A 278     7966   5313   5109    419  -1228   -646       N  
ATOM   2064  CA  ILE A 278     -38.948  36.984   0.319  1.00 47.96           C  
ANISOU 2064  CA  ILE A 278     7892   5287   5042    401  -1206   -683       C  
ATOM   2065  C   ILE A 278     -39.786  37.970  -0.520  1.00 48.38           C  
ANISOU 2065  C   ILE A 278     7960   5364   5057    351  -1194   -656       C  
ATOM   2066  O   ILE A 278     -39.336  38.390  -1.587  1.00 48.09           O  
ANISOU 2066  O   ILE A 278     7899   5381   4992    312  -1180   -673       O  
ATOM   2067  CB  ILE A 278     -39.511  35.536   0.157  1.00 47.17           C  
ANISOU 2067  CB  ILE A 278     7807   5145   4971    425  -1211   -704       C  
ATOM   2068  CG1 ILE A 278     -38.501  34.496   0.698  1.00 47.85           C  
ANISOU 2068  CG1 ILE A 278     7872   5206   5100    477  -1232   -743       C  
ATOM   2069  CG2 ILE A 278     -39.954  35.138  -1.273  1.00 46.47           C  
ANISOU 2069  CG2 ILE A 278     7707   5086   4861    396  -1187   -736       C  
ATOM   2070  CD1 ILE A 278     -39.125  33.130   1.024  1.00 47.89           C  
ANISOU 2070  CD1 ILE A 278     7912   5140   5141    502  -1259   -745       C  
ATOM   2071  N   MET A 279     -40.971  38.335  -0.003  1.00 48.57           N  
ANISOU 2071  N   MET A 279     8021   5355   5078    350  -1203   -615       N  
ATOM   2072  CA  MET A 279     -41.889  39.286  -0.624  1.00 49.45           C  
ANISOU 2072  CA  MET A 279     8148   5478   5162    315  -1202   -588       C  
ATOM   2073  C   MET A 279     -41.370  40.728  -0.590  1.00 50.90           C  
ANISOU 2073  C   MET A 279     8335   5677   5326    289  -1217   -568       C  
ATOM   2074  O   MET A 279     -41.486  41.398  -1.610  1.00 51.13           O  
ANISOU 2074  O   MET A 279     8365   5731   5330    245  -1220   -557       O  
ATOM   2075  CB  MET A 279     -43.274  39.187   0.038  1.00 49.21           C  
ANISOU 2075  CB  MET A 279     8146   5416   5134    330  -1210   -559       C  
ATOM   2076  CG  MET A 279     -44.032  37.900  -0.321  1.00 49.81           C  
ANISOU 2076  CG  MET A 279     8226   5481   5217    332  -1201   -568       C  
ATOM   2077  SD  MET A 279     -44.660  37.800  -2.020  1.00 50.31           S  
ANISOU 2077  SD  MET A 279     8282   5577   5256    289  -1182   -580       S  
ATOM   2078  CE  MET A 279     -46.047  38.962  -1.911  1.00 49.91           C  
ANISOU 2078  CE  MET A 279     8249   5530   5185    277  -1196   -534       C  
ATOM   2079  N   THR A 280     -40.785  41.171   0.540  1.00 52.00           N  
ANISOU 2079  N   THR A 280     8480   5800   5476    310  -1231   -560       N  
ATOM   2080  CA  THR A 280     -40.191  42.505   0.694  1.00 53.06           C  
ANISOU 2080  CA  THR A 280     8625   5942   5593    283  -1251   -542       C  
ATOM   2081  C   THR A 280     -39.002  42.726  -0.261  1.00 53.99           C  
ANISOU 2081  C   THR A 280     8710   6116   5684    234  -1244   -557       C  
ATOM   2082  O   THR A 280     -38.925  43.798  -0.854  1.00 53.51           O  
ANISOU 2082  O   THR A 280     8664   6071   5597    181  -1263   -534       O  
ATOM   2083  CB  THR A 280     -39.725  42.778   2.154  1.00 53.21           C  
ANISOU 2083  CB  THR A 280     8653   5939   5625    312  -1266   -536       C  
ATOM   2084  CG2 THR A 280     -38.912  44.064   2.390  1.00 53.57           C  
ANISOU 2084  CG2 THR A 280     8710   5992   5651    277  -1290   -521       C  
ATOM   2085  OG1 THR A 280     -40.862  42.847   2.992  1.00 52.43           O  
ANISOU 2085  OG1 THR A 280     8579   5804   5535    343  -1274   -523       O  
ATOM   2086  N   GLU A 281     -38.147  41.703  -0.439  1.00 55.07           N  
ANISOU 2086  N   GLU A 281     8805   6288   5830    249  -1223   -597       N  
ATOM   2087  CA  GLU A 281     -37.032  41.707  -1.390  1.00 57.11           C  
ANISOU 2087  CA  GLU A 281     9018   6623   6057    205  -1210   -624       C  
ATOM   2088  C   GLU A 281     -37.485  41.828  -2.858  1.00 56.23           C  
ANISOU 2088  C   GLU A 281     8900   6550   5913    152  -1198   -627       C  
ATOM   2089  O   GLU A 281     -36.933  42.653  -3.586  1.00 55.70           O  
ANISOU 2089  O   GLU A 281     8817   6543   5801     83  -1203   -619       O  
ATOM   2090  CB  GLU A 281     -36.131  40.479  -1.125  1.00 59.81           C  
ANISOU 2090  CB  GLU A 281     9309   6992   6422    251  -1193   -679       C  
ATOM   2091  CG  GLU A 281     -34.981  40.268  -2.142  1.00 63.31           C  
ANISOU 2091  CG  GLU A 281     9690   7533   6831    214  -1180   -719       C  
ATOM   2092  CD  GLU A 281     -34.023  39.103  -1.835  1.00 66.99           C  
ANISOU 2092  CD  GLU A 281    10099   8025   7326    274  -1166   -787       C  
ATOM   2093  OE1 GLU A 281     -34.112  38.509  -0.737  1.00 68.49           O  
ANISOU 2093  OE1 GLU A 281    10296   8167   7560    334  -1183   -785       O  
ATOM   2094  OE2 GLU A 281     -33.197  38.819  -2.731  1.00 69.64           O1-
ANISOU 2094  OE2 GLU A 281    10385   8432   7643    263  -1143   -845       O1-
ATOM   2095  N   ALA A 282     -38.495  41.029  -3.250  1.00 55.17           N  
ANISOU 2095  N   ALA A 282     8780   6385   5796    176  -1186   -634       N  
ATOM   2096  CA  ALA A 282     -39.090  41.037  -4.589  1.00 54.94           C  
ANISOU 2096  CA  ALA A 282     8746   6391   5735    126  -1176   -635       C  
ATOM   2097  C   ALA A 282     -39.865  42.327  -4.908  1.00 55.41           C  
ANISOU 2097  C   ALA A 282     8847   6434   5772     76  -1207   -573       C  
ATOM   2098  O   ALA A 282     -39.794  42.801  -6.041  1.00 55.76           O  
ANISOU 2098  O   ALA A 282     8882   6530   5772      3  -1214   -560       O  
ATOM   2099  CB  ALA A 282     -39.995  39.809  -4.748  1.00 53.86           C  
ANISOU 2099  CB  ALA A 282     8618   6223   5623    163  -1159   -656       C  
ATOM   2100  N   LEU A 283     -40.562  42.885  -3.903  1.00 56.02           N  
ANISOU 2100  N   LEU A 283     8967   6441   5876    114  -1232   -538       N  
ATOM   2101  CA  LEU A 283     -41.282  44.156  -3.979  1.00 56.59           C  
ANISOU 2101  CA  LEU A 283     9080   6481   5937     84  -1273   -487       C  
ATOM   2102  C   LEU A 283     -40.330  45.358  -4.107  1.00 57.93           C  
ANISOU 2102  C   LEU A 283     9260   6668   6079     24  -1306   -461       C  
ATOM   2103  O   LEU A 283     -40.611  46.242  -4.909  1.00 57.63           O  
ANISOU 2103  O   LEU A 283     9247   6632   6018    -34  -1342   -422       O  
ATOM   2104  CB  LEU A 283     -42.213  44.299  -2.751  1.00 55.60           C  
ANISOU 2104  CB  LEU A 283     8990   6287   5848    148  -1290   -473       C  
ATOM   2105  CG  LEU A 283     -43.530  43.489  -2.851  1.00 55.43           C  
ANISOU 2105  CG  LEU A 283     8965   6255   5841    185  -1269   -482       C  
ATOM   2106  CD1 LEU A 283     -44.153  43.188  -1.470  1.00 56.40           C  
ANISOU 2106  CD1 LEU A 283     9106   6333   5989    245  -1279   -478       C  
ATOM   2107  CD2 LEU A 283     -44.539  44.151  -3.812  1.00 55.60           C  
ANISOU 2107  CD2 LEU A 283     8992   6287   5843    148  -1280   -459       C  
ATOM   2108  N   GLN A 284     -39.201  45.358  -3.376  1.00 59.81           N  
ANISOU 2108  N   GLN A 284     9481   6922   6319     34  -1299   -480       N  
ATOM   2109  CA  GLN A 284     -38.171  46.405  -3.428  1.00 61.41           C  
ANISOU 2109  CA  GLN A 284     9691   7149   6490    -31  -1331   -455       C  
ATOM   2110  C   GLN A 284     -37.410  46.537  -4.766  1.00 62.74           C  
ANISOU 2110  C   GLN A 284     9824   7412   6600   -127  -1326   -453       C  
ATOM   2111  O   GLN A 284     -36.716  47.538  -4.946  1.00 65.05           O  
ANISOU 2111  O   GLN A 284    10131   7726   6856   -202  -1362   -419       O  
ATOM   2112  CB  GLN A 284     -37.216  46.248  -2.225  1.00 62.22           C  
ANISOU 2112  CB  GLN A 284     9778   7254   6607      2  -1323   -476       C  
ATOM   2113  CG  GLN A 284     -37.826  46.788  -0.914  1.00 62.64           C  
ANISOU 2113  CG  GLN A 284     9878   7223   6699     63  -1347   -462       C  
ATOM   2114  CD  GLN A 284     -36.993  46.467   0.330  1.00 63.28           C  
ANISOU 2114  CD  GLN A 284     9939   7307   6795    102  -1335   -484       C  
ATOM   2115  NE2 GLN A 284     -37.205  47.227   1.407  1.00 63.12           N  
ANISOU 2115  NE2 GLN A 284     9959   7232   6791    127  -1362   -470       N  
ATOM   2116  OE1 GLN A 284     -36.191  45.536   0.342  1.00 63.69           O  
ANISOU 2116  OE1 GLN A 284     9940   7413   6845    112  -1304   -516       O  
ATOM   2117  N   GLN A 285     -37.585  45.577  -5.695  1.00 63.31           N  
ANISOU 2117  N   GLN A 285     9851   7544   6658   -131  -1284   -491       N  
ATOM   2118  CA  GLN A 285     -37.133  45.679  -7.089  1.00 64.25           C  
ANISOU 2118  CA  GLN A 285     9933   7765   6713   -229  -1278   -493       C  
ATOM   2119  C   GLN A 285     -37.939  46.706  -7.913  1.00 62.45           C  
ANISOU 2119  C   GLN A 285     9754   7517   6457   -306  -1326   -425       C  
ATOM   2120  O   GLN A 285     -37.392  47.256  -8.868  1.00 61.48           O  
ANISOU 2120  O   GLN A 285     9616   7472   6271   -412  -1342   -402       O  
ATOM   2121  CB  GLN A 285     -37.153  44.290  -7.760  1.00 66.30           C  
ANISOU 2121  CB  GLN A 285    10134   8088   6966   -208  -1222   -560       C  
ATOM   2122  CG  GLN A 285     -36.157  43.298  -7.125  1.00 68.72           C  
ANISOU 2122  CG  GLN A 285    10383   8435   7292   -148  -1184   -631       C  
ATOM   2123  CD  GLN A 285     -36.188  41.905  -7.761  1.00 72.64           C  
ANISOU 2123  CD  GLN A 285    10823   8990   7784   -126  -1138   -708       C  
ATOM   2124  NE2 GLN A 285     -35.774  40.892  -6.999  1.00 74.63           N  
ANISOU 2124  NE2 GLN A 285    11024   9271   8061    -63  -1113   -777       N  
ATOM   2125  OE1 GLN A 285     -36.551  41.741  -8.924  1.00 74.60           O  
ANISOU 2125  OE1 GLN A 285    11076   9258   8010   -163  -1129   -707       O  
ATOM   2126  N   SER A 286     -39.191  46.980  -7.505  1.00 60.93           N  
ANISOU 2126  N   SER A 286     9614   7228   6308   -254  -1351   -396       N  
ATOM   2127  CA  SER A 286     -39.998  48.107  -7.971  1.00 61.20           C  
ANISOU 2127  CA  SER A 286     9701   7221   6332   -306  -1412   -329       C  
ATOM   2128  C   SER A 286     -39.624  49.369  -7.181  1.00 62.47           C  
ANISOU 2128  C   SER A 286     9920   7311   6505   -319  -1479   -282       C  
ATOM   2129  O   SER A 286     -39.497  49.292  -5.959  1.00 61.39           O  
ANISOU 2129  O   SER A 286     9799   7115   6411   -243  -1478   -301       O  
ATOM   2130  CB  SER A 286     -41.487  47.771  -7.753  1.00 60.70           C  
ANISOU 2130  CB  SER A 286     9657   7093   6311   -234  -1409   -328       C  
ATOM   2131  OG  SER A 286     -42.341  48.837  -8.117  1.00 61.50           O  
ANISOU 2131  OG  SER A 286     9817   7118   6430   -237  -1478   -271       O  
ATOM   2132  N   GLU A 287     -39.526  50.511  -7.879  1.00 64.14           N  
ANISOU 2132  N   GLU A 287    10166   7527   6677   -420  -1543   -221       N  
ATOM   2133  CA  GLU A 287     -39.340  51.834  -7.274  1.00 64.90           C  
ANISOU 2133  CA  GLU A 287    10330   7542   6786   -441  -1622   -172       C  
ATOM   2134  C   GLU A 287     -40.559  52.329  -6.461  1.00 65.03           C  
ANISOU 2134  C   GLU A 287    10404   7432   6872   -345  -1666   -163       C  
ATOM   2135  O   GLU A 287     -40.379  53.146  -5.557  1.00 67.10           O  
ANISOU 2135  O   GLU A 287    10716   7615   7162   -318  -1715   -153       O  
ATOM   2136  CB  GLU A 287     -38.868  52.823  -8.368  1.00  0.00           C  
ATOM   2137  CG  GLU A 287     -38.764  54.307  -7.929  1.00  0.00           C  
ATOM   2138  CD  GLU A 287     -38.082  55.257  -8.929  1.00  0.00           C  
ATOM   2139  OE1 GLU A 287     -37.246  54.795  -9.738  1.00  0.00           O  
ATOM   2140  OE2 GLU A 287     -38.390  56.467  -8.846  1.00  0.00           O1-
ATOM   2141  N   ILE A 288     -41.762  51.811  -6.772  1.00 63.77           N  
ANISOU 2141  N   ILE A 288    10235   7258   6736   -292  -1648   -172       N  
ATOM   2142  CA  ILE A 288     -43.020  52.140  -6.097  1.00 62.44           C  
ANISOU 2142  CA  ILE A 288    10102   6992   6628   -191  -1679   -176       C  
ATOM   2143  C   ILE A 288     -43.034  51.589  -4.657  1.00 62.84           C  
ANISOU 2143  C   ILE A 288    10137   7020   6718    -89  -1633   -234       C  
ATOM   2144  O   ILE A 288     -43.168  52.364  -3.710  1.00 63.93           O  
ANISOU 2144  O   ILE A 288    10315   7088   6887    -46  -1673   -239       O  
ATOM   2145  CB  ILE A 288     -44.261  51.558  -6.845  1.00 60.98           C  
ANISOU 2145  CB  ILE A 288     9897   6821   6452   -165  -1663   -175       C  
ATOM   2146  CG1 ILE A 288     -44.322  51.978  -8.332  1.00 60.82           C  
ANISOU 2146  CG1 ILE A 288     9897   6817   6393   -268  -1720   -110       C  
ATOM   2147  CG2 ILE A 288     -45.597  51.893  -6.143  1.00 60.97           C  
ANISOU 2147  CG2 ILE A 288     9916   6739   6509    -55  -1687   -191       C  
ATOM   2148  CD1 ILE A 288     -45.127  50.993  -9.192  1.00 60.95           C  
ANISOU 2148  CD1 ILE A 288     9874   6891   6392   -276  -1680   -113       C  
ATOM   2149  N   PHE A 289     -42.875  50.260  -4.536  1.00 61.58           N  
ANISOU 2149  N   PHE A 289     9922   6920   6555    -55  -1552   -279       N  
ATOM   2150  CA  PHE A 289     -42.903  49.520  -3.275  1.00 60.01           C  
ANISOU 2150  CA  PHE A 289     9707   6704   6390     33  -1511   -326       C  
ATOM   2151  C   PHE A 289     -41.622  49.661  -2.432  1.00 61.21           C  
ANISOU 2151  C   PHE A 289     9861   6860   6536     22  -1510   -338       C  
ATOM   2152  O   PHE A 289     -41.637  49.306  -1.255  1.00 61.98           O  
ANISOU 2152  O   PHE A 289     9957   6931   6659     88  -1494   -367       O  
ATOM   2153  CB  PHE A 289     -43.204  48.045  -3.572  1.00 57.93           C  
ANISOU 2153  CB  PHE A 289     9391   6493   6125     64  -1439   -363       C  
ATOM   2154  CG  PHE A 289     -44.570  47.750  -4.158  1.00 55.48           C  
ANISOU 2154  CG  PHE A 289     9077   6180   5820     81  -1436   -355       C  
ATOM   2155  CD1 PHE A 289     -45.726  47.922  -3.373  1.00 54.25           C  
ANISOU 2155  CD1 PHE A 289     8937   5977   5697    152  -1454   -359       C  
ATOM   2156  CD2 PHE A 289     -44.704  47.332  -5.499  1.00 54.76           C  
ANISOU 2156  CD2 PHE A 289     8961   6144   5698     25  -1415   -348       C  
ATOM   2157  CE1 PHE A 289     -46.974  47.640  -3.909  1.00 54.09           C  
ANISOU 2157  CE1 PHE A 289     8907   5964   5678    166  -1453   -351       C  
ATOM   2158  CE2 PHE A 289     -45.959  47.034  -6.008  1.00 54.15           C  
ANISOU 2158  CE2 PHE A 289     8881   6069   5624     35  -1414   -338       C  
ATOM   2159  CZ  PHE A 289     -47.090  47.182  -5.215  1.00 53.78           C  
ANISOU 2159  CZ  PHE A 289     8849   5975   5610    106  -1434   -337       C  
ATOM   2160  N   ARG A 290     -40.551  50.218  -3.022  1.00 63.55           N  
ANISOU 2160  N   ARG A 290    10158   7194   6792    -66  -1528   -313       N  
ATOM   2161  CA  ARG A 290     -39.335  50.647  -2.329  1.00 65.19           C  
ANISOU 2161  CA  ARG A 290    10370   7410   6989    -89  -1536   -317       C  
ATOM   2162  C   ARG A 290     -39.578  51.853  -1.394  1.00 65.92           C  
ANISOU 2162  C   ARG A 290    10524   7409   7113    -52  -1594   -308       C  
ATOM   2163  O   ARG A 290     -38.830  52.017  -0.429  1.00 68.70           O  
ANISOU 2163  O   ARG A 290    10876   7755   7469    -33  -1588   -327       O  
ATOM   2164  CB  ARG A 290     -38.272  50.921  -3.408  1.00 67.33           C  
ANISOU 2164  CB  ARG A 290    10631   7748   7200   -208  -1556   -285       C  
ATOM   2165  CG  ARG A 290     -36.848  51.268  -2.932  1.00 69.26           C  
ANISOU 2165  CG  ARG A 290    10836   8059   7418   -235  -1528   -307       C  
ATOM   2166  CD  ARG A 290     -35.892  51.640  -4.085  1.00 71.48           C  
ANISOU 2166  CD  ARG A 290    11093   8435   7628   -361  -1539   -280       C  
ATOM   2167  NE  ARG A 290     -35.810  50.594  -5.125  1.00 73.04           N  
ANISOU 2167  NE  ARG A 290    11228   8722   7799   -379  -1486   -307       N  
ATOM   2168  CZ  ARG A 290     -35.604  50.743  -6.447  1.00 75.70           C  
ANISOU 2168  CZ  ARG A 290    11550   9134   8077   -484  -1498   -279       C  
ATOM   2169  NH1 ARG A 290     -35.401  51.941  -7.017  1.00 77.69           N1+
ANISOU 2169  NH1 ARG A 290    11850   9381   8288   -592  -1569   -213       N1+
ATOM   2170  NH2 ARG A 290     -35.605  49.650  -7.218  1.00 75.89           N1+
ANISOU 2170  NH2 ARG A 290    11513   9240   8080   -486  -1443   -319       N1+
ATOM   2171  N   GLN A 291     -40.635  52.638  -1.671  1.00 65.67           N  
ANISOU 2171  N   GLN A 291    10543   7305   7104    -38  -1653   -284       N  
ATOM   2172  CA  GLN A 291     -41.086  53.768  -0.858  1.00 65.63           C  
ANISOU 2172  CA  GLN A 291    10597   7204   7135      7  -1715   -288       C  
ATOM   2173  C   GLN A 291     -42.240  53.410   0.099  1.00 63.21           C  
ANISOU 2173  C   GLN A 291    10281   6864   6872    124  -1692   -337       C  
ATOM   2174  O   GLN A 291     -42.640  54.270   0.883  1.00 65.64           O  
ANISOU 2174  O   GLN A 291    10629   7100   7208    174  -1738   -356       O  
ATOM   2175  CB  GLN A 291     -41.457  54.946  -1.777  1.00 68.14           C  
ANISOU 2175  CB  GLN A 291    10979   7453   7455    -41  -1810   -237       C  
ATOM   2176  CG  GLN A 291     -40.259  55.440  -2.606  1.00 70.09           C  
ANISOU 2176  CG  GLN A 291    11248   7730   7652   -170  -1848   -184       C  
ATOM   2177  CD  GLN A 291     -40.566  56.755  -3.312  1.00 73.67           C  
ANISOU 2177  CD  GLN A 291    11769   8113   8107   -229  -1951   -122       C  
ATOM   2178  NE2 GLN A 291     -40.786  56.703  -4.627  1.00 74.58           N  
ANISOU 2178  NE2 GLN A 291    11958   8149   8229   -268  -2038    -95       N  
ATOM   2179  OE1 GLN A 291     -40.597  57.807  -2.676  1.00 75.76           O  
ANISOU 2179  OE1 GLN A 291    12025   8390   8370   -242  -1959    -96       O  
ATOM   2180  N   PHE A 292     -42.735  52.160   0.070  1.00 59.81           N  
ANISOU 2180  N   PHE A 292     9796   6487   6442    163  -1624   -360       N  
ATOM   2181  CA  PHE A 292     -43.633  51.631   1.100  1.00 57.62           C  
ANISOU 2181  CA  PHE A 292     9498   6204   6191    257  -1592   -405       C  
ATOM   2182  C   PHE A 292     -42.834  51.302   2.371  1.00 57.24           C  
ANISOU 2182  C   PHE A 292     9439   6168   6142    279  -1564   -435       C  
ATOM   2183  O   PHE A 292     -41.682  50.873   2.274  1.00 55.90           O  
ANISOU 2183  O   PHE A 292     9259   6030   5950    229  -1548   -425       O  
ATOM   2184  CB  PHE A 292     -44.401  50.389   0.588  1.00 56.37           C  
ANISOU 2184  CB  PHE A 292     9289   6100   6027    275  -1533   -413       C  
ATOM   2185  CG  PHE A 292     -45.613  50.639  -0.301  1.00 56.02           C  
ANISOU 2185  CG  PHE A 292     9250   6042   5991    281  -1559   -394       C  
ATOM   2186  CD1 PHE A 292     -45.596  51.606  -1.332  1.00 56.09           C  
ANISOU 2186  CD1 PHE A 292     9299   6014   5998    232  -1625   -352       C  
ATOM   2187  CD2 PHE A 292     -46.727  49.776  -0.210  1.00 55.18           C  
ANISOU 2187  CD2 PHE A 292     9109   5964   5890    330  -1523   -413       C  
ATOM   2188  CE1 PHE A 292     -46.683  51.740  -2.184  1.00 55.92           C  
ANISOU 2188  CE1 PHE A 292     9280   5981   5984    240  -1653   -332       C  
ATOM   2189  CE2 PHE A 292     -47.811  49.932  -1.064  1.00 54.73           C  
ANISOU 2189  CE2 PHE A 292     9052   5903   5838    336  -1546   -396       C  
ATOM   2190  CZ  PHE A 292     -47.791  50.914  -2.045  1.00 55.61           C  
ANISOU 2190  CZ  PHE A 292     9201   5975   5952    295  -1612   -356       C  
ATOM   2191  N   SER A 293     -43.469  51.495   3.538  1.00 58.00           N  
ANISOU 2191  N   SER A 293     9533   6247   6257    352  -1559   -474       N  
ATOM   2192  CA  SER A 293     -42.907  51.158   4.849  1.00 58.10           C  
ANISOU 2192  CA  SER A 293     9534   6276   6264    373  -1534   -502       C  
ATOM   2193  C   SER A 293     -42.713  49.639   5.034  1.00 58.66           C  
ANISOU 2193  C   SER A 293     9552   6410   6325    377  -1468   -506       C  
ATOM   2194  O   SER A 293     -43.310  48.847   4.302  1.00 58.91           O  
ANISOU 2194  O   SER A 293     9559   6466   6357    384  -1442   -500       O  
ATOM   2195  CB  SER A 293     -43.792  51.782   5.951  1.00 57.92           C  
ANISOU 2195  CB  SER A 293     9523   6224   6258    443  -1554   -548       C  
ATOM   2196  OG  SER A 293     -45.003  51.079   6.149  1.00 57.58           O  
ANISOU 2196  OG  SER A 293     9446   6211   6220    495  -1527   -569       O  
ATOM   2197  N   ALA A 294     -41.897  49.265   6.034  1.00 59.51           N  
ANISOU 2197  N   ALA A 294     9646   6540   6423    371  -1447   -514       N  
ATOM   2198  CA  ALA A 294     -41.645  47.872   6.410  1.00 60.45           C  
ANISOU 2198  CA  ALA A 294     9722   6705   6538    380  -1399   -517       C  
ATOM   2199  C   ALA A 294     -42.919  47.105   6.808  1.00 61.62           C  
ANISOU 2199  C   ALA A 294     9853   6869   6691    425  -1378   -532       C  
ATOM   2200  O   ALA A 294     -43.050  45.946   6.421  1.00 61.71           O  
ANISOU 2200  O   ALA A 294     9838   6906   6702    422  -1348   -524       O  
ATOM   2201  CB  ALA A 294     -40.604  47.827   7.537  1.00 59.91           C  
ANISOU 2201  CB  ALA A 294     9646   6652   6463    377  -1394   -523       C  
ATOM   2202  N   GLU A 295     -43.850  47.779   7.511  1.00 62.92           N  
ANISOU 2202  N   GLU A 295    10029   7021   6856    463  -1396   -557       N  
ATOM   2203  CA  GLU A 295     -45.166  47.244   7.861  1.00 63.67           C  
ANISOU 2203  CA  GLU A 295    10099   7147   6944    500  -1377   -574       C  
ATOM   2204  C   GLU A 295     -46.059  47.021   6.631  1.00 60.66           C  
ANISOU 2204  C   GLU A 295     9711   6766   6569    502  -1376   -562       C  
ATOM   2205  O   GLU A 295     -46.649  45.951   6.527  1.00 60.32           O  
ANISOU 2205  O   GLU A 295     9641   6759   6516    503  -1348   -557       O  
ATOM   2206  CB  GLU A 295     -45.841  48.136   8.924  1.00 67.07           C  
ANISOU 2206  CB  GLU A 295    10533   7578   7370    546  -1397   -618       C  
ATOM   2207  CG  GLU A 295     -47.250  47.656   9.364  1.00 69.61           C  
ANISOU 2207  CG  GLU A 295    10815   7964   7668    571  -1369   -640       C  
ATOM   2208  CD  GLU A 295     -47.957  48.533  10.411  1.00 71.47           C  
ANISOU 2208  CD  GLU A 295    11041   8213   7901    627  -1388   -692       C  
ATOM   2209  OE1 GLU A 295     -47.375  49.550  10.850  1.00 70.81           O  
ANISOU 2209  OE1 GLU A 295    10974   8108   7820    653  -1414   -732       O  
ATOM   2210  OE2 GLU A 295     -49.105  48.172  10.751  1.00 72.37           O1-
ANISOU 2210  OE2 GLU A 295    11127   8360   8009    646  -1380   -697       O1-
ATOM   2211  N   GLN A 296     -46.119  48.004   5.715  1.00 58.63           N  
ANISOU 2211  N   GLN A 296     9481   6467   6326    496  -1412   -553       N  
ATOM   2212  CA  GLN A 296     -46.883  47.928   4.465  1.00 56.39           C  
ANISOU 2212  CA  GLN A 296     9194   6183   6047    490  -1418   -535       C  
ATOM   2213  C   GLN A 296     -46.465  46.766   3.544  1.00 54.72           C  
ANISOU 2213  C   GLN A 296     8964   6001   5826    445  -1381   -509       C  
ATOM   2214  O   GLN A 296     -47.337  46.094   2.996  1.00 54.35           O  
ANISOU 2214  O   GLN A 296     8897   5980   5773    446  -1362   -504       O  
ATOM   2215  CB  GLN A 296     -46.813  49.279   3.728  1.00 56.37           C  
ANISOU 2215  CB  GLN A 296     9232   6124   6060    478  -1476   -520       C  
ATOM   2216  CG  GLN A 296     -47.732  50.356   4.333  1.00 56.74           C  
ANISOU 2216  CG  GLN A 296     9296   6135   6125    540  -1522   -555       C  
ATOM   2217  CD  GLN A 296     -47.564  51.721   3.661  1.00 56.59           C  
ANISOU 2217  CD  GLN A 296     9331   6041   6129    528  -1596   -538       C  
ATOM   2218  NE2 GLN A 296     -48.668  52.449   3.483  1.00 56.85           N  
ANISOU 2218  NE2 GLN A 296     9374   6038   6187    588  -1645   -563       N  
ATOM   2219  OE1 GLN A 296     -46.450  52.134   3.342  1.00 55.50           O  
ANISOU 2219  OE1 GLN A 296     9224   5878   5984    465  -1615   -503       O  
ATOM   2220  N   LEU A 297     -45.149  46.517   3.438  1.00 52.66           N  
ANISOU 2220  N   LEU A 297     8706   5741   5561    407  -1371   -499       N  
ATOM   2221  CA  LEU A 297     -44.576  45.396   2.689  1.00 51.46           C  
ANISOU 2221  CA  LEU A 297     8531   5618   5402    374  -1337   -490       C  
ATOM   2222  C   LEU A 297     -44.816  44.031   3.363  1.00 50.94           C  
ANISOU 2222  C   LEU A 297     8441   5575   5337    395  -1304   -501       C  
ATOM   2223  O   LEU A 297     -44.927  43.033   2.649  1.00 51.19           O  
ANISOU 2223  O   LEU A 297     8459   5623   5367    383  -1282   -498       O  
ATOM   2224  CB  LEU A 297     -43.069  45.648   2.469  1.00 50.92           C  
ANISOU 2224  CB  LEU A 297     8462   5556   5328    334  -1338   -485       C  
ATOM   2225  CG  LEU A 297     -42.752  46.842   1.540  1.00 51.31           C  
ANISOU 2225  CG  LEU A 297     8537   5591   5368    288  -1376   -464       C  
ATOM   2226  CD1 LEU A 297     -41.261  47.224   1.607  1.00 51.72           C  
ANISOU 2226  CD1 LEU A 297     8578   5668   5404    244  -1373   -462       C  
ATOM   2227  CD2 LEU A 297     -43.226  46.611   0.092  1.00 51.14           C  
ANISOU 2227  CD2 LEU A 297     8514   5579   5335    256  -1380   -445       C  
ATOM   2228  N   ASN A 298     -44.929  44.009   4.704  1.00 50.96           N  
ANISOU 2228  N   ASN A 298     8443   5578   5339    421  -1305   -511       N  
ATOM   2229  CA  ASN A 298     -45.320  42.827   5.481  1.00 51.41           C  
ANISOU 2229  CA  ASN A 298     8484   5657   5393    431  -1285   -512       C  
ATOM   2230  C   ASN A 298     -46.818  42.520   5.332  1.00 51.82           C  
ANISOU 2230  C   ASN A 298     8525   5731   5431    440  -1277   -511       C  
ATOM   2231  O   ASN A 298     -47.156  41.347   5.214  1.00 50.83           O  
ANISOU 2231  O   ASN A 298     8390   5620   5301    427  -1262   -502       O  
ATOM   2232  CB  ASN A 298     -44.945  43.004   6.974  1.00 52.22           C  
ANISOU 2232  CB  ASN A 298     8587   5765   5489    447  -1292   -520       C  
ATOM   2233  CG  ASN A 298     -43.451  42.942   7.324  1.00 53.29           C  
ANISOU 2233  CG  ASN A 298     8725   5888   5634    435  -1297   -517       C  
ATOM   2234  ND2 ASN A 298     -42.558  42.779   6.345  1.00 54.78           N  
ANISOU 2234  ND2 ASN A 298     8916   6082   5814    442  -1307   -522       N  
ATOM   2235  OD1 ASN A 298     -43.105  43.032   8.500  1.00 53.68           O  
ANISOU 2235  OD1 ASN A 298     8768   5932   5694    417  -1292   -513       O  
ATOM   2236  N   ASP A 299     -47.679  43.554   5.296  1.00 52.64           N  
ANISOU 2236  N   ASP A 299     8631   5839   5531    463  -1292   -522       N  
ATOM   2237  CA  ASP A 299     -49.125  43.436   5.055  1.00 54.06           C  
ANISOU 2237  CA  ASP A 299     8791   6053   5695    474  -1287   -525       C  
ATOM   2238  C   ASP A 299     -49.442  42.871   3.662  1.00 53.84           C  
ANISOU 2238  C   ASP A 299     8763   6024   5669    446  -1277   -505       C  
ATOM   2239  O   ASP A 299     -50.320  42.016   3.555  1.00 53.44           O  
ANISOU 2239  O   ASP A 299     8696   6005   5601    433  -1261   -498       O  
ATOM   2240  CB  ASP A 299     -49.906  44.760   5.272  1.00 55.96           C  
ANISOU 2240  CB  ASP A 299     9030   6294   5937    517  -1313   -549       C  
ATOM   2241  CG  ASP A 299     -49.771  45.425   6.655  1.00 58.79           C  
ANISOU 2241  CG  ASP A 299     9380   6672   6284    548  -1317   -582       C  
ATOM   2242  OD1 ASP A 299     -49.484  44.710   7.643  1.00 61.22           O  
ANISOU 2242  OD1 ASP A 299     9682   7001   6577    530  -1299   -577       O  
ATOM   2243  OD2 ASP A 299     -50.098  46.631   6.723  1.00 61.36           O1-
ANISOU 2243  OD2 ASP A 299     9705   6992   6616    593  -1344   -615       O1-
ATOM   2244  N   LEU A 300     -48.681  43.304   2.640  1.00 53.09           N  
ANISOU 2244  N   LEU A 300     8684   5898   5587    427  -1289   -496       N  
ATOM   2245  CA  LEU A 300     -48.720  42.756   1.282  1.00 53.00           C  
ANISOU 2245  CA  LEU A 300     8671   5894   5573    391  -1278   -481       C  
ATOM   2246  C   LEU A 300     -48.307  41.276   1.219  1.00 52.35           C  
ANISOU 2246  C   LEU A 300     8580   5820   5488    370  -1249   -484       C  
ATOM   2247  O   LEU A 300     -48.904  40.539   0.439  1.00 52.14           O  
ANISOU 2247  O   LEU A 300     8548   5811   5453    351  -1235   -479       O  
ATOM   2248  CB  LEU A 300     -47.818  43.597   0.352  1.00 52.83           C  
ANISOU 2248  CB  LEU A 300     8665   5852   5556    361  -1296   -471       C  
ATOM   2249  CG  LEU A 300     -48.415  44.965  -0.036  1.00 52.89           C  
ANISOU 2249  CG  LEU A 300     8691   5835   5567    369  -1340   -458       C  
ATOM   2250  CD1 LEU A 300     -47.355  45.867  -0.694  1.00 52.79           C  
ANISOU 2250  CD1 LEU A 300     8697   5806   5551    319  -1360   -439       C  
ATOM   2251  CD2 LEU A 300     -49.678  44.835  -0.910  1.00 52.96           C  
ANISOU 2251  CD2 LEU A 300     8690   5860   5571    374  -1350   -446       C  
ATOM   2252  N   ALA A 301     -47.330  40.864   2.048  1.00 51.37           N  
ANISOU 2252  N   ALA A 301     8459   5681   5375    376  -1245   -492       N  
ATOM   2253  CA  ALA A 301     -46.876  39.478   2.158  1.00 51.09           C  
ANISOU 2253  CA  ALA A 301     8421   5642   5350    367  -1231   -498       C  
ATOM   2254  C   ALA A 301     -47.909  38.561   2.833  1.00 51.05           C  
ANISOU 2254  C   ALA A 301     8415   5648   5332    367  -1230   -486       C  
ATOM   2255  O   ALA A 301     -48.167  37.475   2.319  1.00 51.91           O  
ANISOU 2255  O   ALA A 301     8528   5752   5441    347  -1224   -484       O  
ATOM   2256  CB  ALA A 301     -45.533  39.431   2.901  1.00 51.46           C  
ANISOU 2256  CB  ALA A 301     8467   5672   5413    379  -1237   -507       C  
ATOM   2257  N   ASP A 302     -48.495  39.018   3.952  1.00 50.86           N  
ANISOU 2257  N   ASP A 302     8386   5644   5293    384  -1238   -481       N  
ATOM   2258  CA  ASP A 302     -49.471  38.269   4.757  1.00 50.46           C  
ANISOU 2258  CA  ASP A 302     8329   5625   5217    371  -1238   -467       C  
ATOM   2259  C   ASP A 302     -50.815  38.029   4.045  1.00 51.13           C  
ANISOU 2259  C   ASP A 302     8403   5744   5280    352  -1230   -460       C  
ATOM   2260  O   ASP A 302     -51.456  37.016   4.325  1.00 53.53           O  
ANISOU 2260  O   ASP A 302     8707   6067   5563    321  -1230   -443       O  
ATOM   2261  CB  ASP A 302     -49.742  38.921   6.138  1.00 50.08           C  
ANISOU 2261  CB  ASP A 302     8267   5613   5148    390  -1244   -474       C  
ATOM   2262  CG  ASP A 302     -48.524  39.160   7.047  1.00 49.76           C  
ANISOU 2262  CG  ASP A 302     8236   5547   5122    400  -1254   -477       C  
ATOM   2263  OD1 ASP A 302     -47.472  38.510   6.854  1.00 48.75           O  
ANISOU 2263  OD1 ASP A 302     8121   5380   5020    394  -1258   -470       O  
ATOM   2264  OD2 ASP A 302     -48.702  39.929   8.017  1.00 48.86           O1-
ANISOU 2264  OD2 ASP A 302     8113   5458   4992    418  -1258   -490       O1-
ATOM   2265  N   THR A 303     -51.214  38.954   3.157  1.00 50.51           N  
ANISOU 2265  N   THR A 303     8317   5672   5203    365  -1229   -468       N  
ATOM   2266  CA  THR A 303     -52.510  38.946   2.472  1.00 50.52           C  
ANISOU 2266  CA  THR A 303     8301   5711   5180    351  -1224   -460       C  
ATOM   2267  C   THR A 303     -52.396  38.636   0.959  1.00 50.18           C  
ANISOU 2267  C   THR A 303     8268   5651   5144    320  -1217   -454       C  
ATOM   2268  O   THR A 303     -53.428  38.630   0.286  1.00 49.37           O  
ANISOU 2268  O   THR A 303     8153   5582   5021    302  -1215   -444       O  
ATOM   2269  CB  THR A 303     -53.240  40.305   2.663  1.00 50.91           C  
ANISOU 2269  CB  THR A 303     8330   5786   5225    391  -1238   -473       C  
ATOM   2270  CG2 THR A 303     -53.428  40.702   4.137  1.00 50.92           C  
ANISOU 2270  CG2 THR A 303     8313   5818   5212    422  -1242   -493       C  
ATOM   2271  OG1 THR A 303     -52.586  41.359   1.987  1.00 50.44           O  
ANISOU 2271  OG1 THR A 303     8289   5680   5194    405  -1253   -477       O  
ATOM   2272  N   ALA A 304     -51.183  38.340   0.449  1.00 50.06           N  
ANISOU 2272  N   ALA A 304     8270   5595   5153    313  -1214   -463       N  
ATOM   2273  CA  ALA A 304     -50.962  37.898  -0.933  1.00 49.49           C  
ANISOU 2273  CA  ALA A 304     8203   5517   5082    281  -1204   -467       C  
ATOM   2274  C   ALA A 304     -51.589  36.525  -1.222  1.00 49.39           C  
ANISOU 2274  C   ALA A 304     8197   5511   5057    248  -1195   -464       C  
ATOM   2275  O   ALA A 304     -51.473  35.608  -0.407  1.00 48.70           O  
ANISOU 2275  O   ALA A 304     8121   5405   4975    247  -1200   -463       O  
ATOM   2276  CB  ALA A 304     -49.459  37.861  -1.252  1.00 49.50           C  
ANISOU 2276  CB  ALA A 304     8211   5490   5105    281  -1200   -488       C  
ATOM   2277  N   ILE A 305     -52.214  36.420  -2.402  1.00 49.39           N  
ANISOU 2277  N   ILE A 305     8191   5534   5038    217  -1189   -459       N  
ATOM   2278  CA  ILE A 305     -52.815  35.202  -2.937  1.00 50.15           C  
ANISOU 2278  CA  ILE A 305     8299   5631   5122    178  -1183   -461       C  
ATOM   2279  C   ILE A 305     -51.718  34.345  -3.598  1.00 49.94           C  
ANISOU 2279  C   ILE A 305     8288   5564   5120    172  -1175   -497       C  
ATOM   2280  O   ILE A 305     -51.261  34.676  -4.691  1.00 50.41           O  
ANISOU 2280  O   ILE A 305     8337   5631   5184    170  -1165   -517       O  
ATOM   2281  CB  ILE A 305     -53.948  35.561  -3.949  1.00 51.19           C  
ANISOU 2281  CB  ILE A 305     8418   5807   5224    143  -1178   -446       C  
ATOM   2282  CG1 ILE A 305     -55.166  36.148  -3.199  1.00 51.77           C  
ANISOU 2282  CG1 ILE A 305     8466   5928   5273    157  -1188   -419       C  
ATOM   2283  CG2 ILE A 305     -54.396  34.408  -4.875  1.00 51.78           C  
ANISOU 2283  CG2 ILE A 305     8509   5879   5284     95  -1171   -454       C  
ATOM   2284  CD1 ILE A 305     -56.191  36.839  -4.112  1.00 52.91           C  
ANISOU 2284  CD1 ILE A 305     8591   6114   5398    141  -1192   -404       C  
ATOM   2285  N   VAL A 306     -51.294  33.282  -2.897  1.00 48.47           N  
ANISOU 2285  N   VAL A 306     8125   5341   4950    169  -1186   -506       N  
ATOM   2286  CA  VAL A 306     -50.239  32.373  -3.341  1.00 47.60           C  
ANISOU 2286  CA  VAL A 306     8027   5189   4869    176  -1186   -552       C  
ATOM   2287  C   VAL A 306     -50.880  31.145  -4.008  1.00 46.99           C  
ANISOU 2287  C   VAL A 306     7973   5098   4782    137  -1190   -563       C  
ATOM   2288  O   VAL A 306     -51.710  30.480  -3.387  1.00 46.54           O  
ANISOU 2288  O   VAL A 306     7936   5039   4708    108  -1207   -529       O  
ATOM   2289  CB  VAL A 306     -49.347  31.915  -2.153  1.00 47.85           C  
ANISOU 2289  CB  VAL A 306     8072   5169   4938    214  -1208   -558       C  
ATOM   2290  CG1 VAL A 306     -48.297  30.851  -2.534  1.00 48.21           C  
ANISOU 2290  CG1 VAL A 306     8124   5174   5020    235  -1213   -616       C  
ATOM   2291  CG2 VAL A 306     -48.638  33.119  -1.507  1.00 47.30           C  
ANISOU 2291  CG2 VAL A 306     7982   5116   4873    247  -1204   -545       C  
ATOM   2292  N   ARG A 307     -50.492  30.890  -5.265  1.00 46.61           N  
ANISOU 2292  N   ARG A 307     7920   5049   4738    128  -1176   -613       N  
ATOM   2293  CA  ARG A 307     -51.053  29.842  -6.112  1.00 46.73           C  
ANISOU 2293  CA  ARG A 307     7956   5058   4739     85  -1177   -633       C  
ATOM   2294  C   ARG A 307     -49.935  29.085  -6.839  1.00 47.17           C  
ANISOU 2294  C   ARG A 307     8013   5085   4822    103  -1174   -711       C  
ATOM   2295  O   ARG A 307     -49.032  29.707  -7.398  1.00 47.63           O  
ANISOU 2295  O   ARG A 307     8037   5175   4886    124  -1152   -749       O  
ATOM   2296  CB  ARG A 307     -51.999  30.480  -7.152  1.00 46.12           C  
ANISOU 2296  CB  ARG A 307     7858   5051   4615     39  -1154   -611       C  
ATOM   2297  CG  ARG A 307     -53.278  31.126  -6.590  1.00 45.45           C  
ANISOU 2297  CG  ARG A 307     7763   5003   4500     25  -1160   -546       C  
ATOM   2298  CD  ARG A 307     -54.299  30.108  -6.053  1.00 45.14           C  
ANISOU 2298  CD  ARG A 307     7752   4951   4446     -7  -1180   -517       C  
ATOM   2299  NE  ARG A 307     -55.483  30.758  -5.463  1.00 44.62           N  
ANISOU 2299  NE  ARG A 307     7663   4949   4341    -27  -1179   -466       N  
ATOM   2300  CZ  ARG A 307     -55.698  31.077  -4.172  1.00 44.34           C  
ANISOU 2300  CZ  ARG A 307     7618   4930   4299    -10  -1190   -433       C  
ATOM   2301  NH1 ARG A 307     -54.791  30.844  -3.211  1.00 44.51           N1+
ANISOU 2301  NH1 ARG A 307     7656   4904   4349     19  -1205   -436       N1+
ATOM   2302  NH2 ARG A 307     -56.862  31.648  -3.834  1.00 44.04           N1+
ANISOU 2302  NH2 ARG A 307     7548   4961   4223    -22  -1188   -399       N1+
ATOM   2303  N   ASP A 308     -50.082  27.752  -6.874  1.00 47.40           N  
ANISOU 2303  N   ASP A 308     8081   5058   4869     93  -1198   -738       N  
ATOM   2304  CA  ASP A 308     -49.337  26.843  -7.745  1.00 47.71           C  
ANISOU 2304  CA  ASP A 308     8122   5070   4936    114  -1199   -828       C  
ATOM   2305  C   ASP A 308     -50.067  26.723  -9.089  1.00 47.36           C  
ANISOU 2305  C   ASP A 308     8075   5068   4849     56  -1176   -855       C  
ATOM   2306  O   ASP A 308     -51.298  26.653  -9.111  1.00 46.41           O  
ANISOU 2306  O   ASP A 308     7983   4949   4700      3  -1186   -809       O  
ATOM   2307  CB  ASP A 308     -49.154  25.431  -7.140  1.00 48.66           C  
ANISOU 2307  CB  ASP A 308     8294   5086   5108    143  -1253   -847       C  
ATOM   2308  CG  ASP A 308     -48.371  25.418  -5.823  1.00 48.73           C  
ANISOU 2308  CG  ASP A 308     8307   5053   5154    192  -1281   -813       C  
ATOM   2309  OD1 ASP A 308     -47.126  25.349  -5.907  1.00 48.53           O  
ANISOU 2309  OD1 ASP A 308     8248   5027   5161    251  -1276   -860       O  
ATOM   2310  OD2 ASP A 308     -49.002  25.618  -4.760  1.00 48.54           O1-
ANISOU 2310  OD2 ASP A 308     8313   5008   5121    166  -1309   -738       O1-
ATOM   2311  N   TYR A 309     -49.283  26.678 -10.176  1.00 48.70           N  
ANISOU 2311  N   TYR A 309     8368   5857   4277    225   -663    -34       N  
ATOM   2312  CA  TYR A 309     -49.772  26.573 -11.549  1.00 48.91           C  
ANISOU 2312  CA  TYR A 309     8284   5963   4333    187   -637    -55       C  
ATOM   2313  C   TYR A 309     -48.915  25.550 -12.316  1.00 48.81           C  
ANISOU 2313  C   TYR A 309     8293   5934   4316    202   -648    -62       C  
ATOM   2314  O   TYR A 309     -47.689  25.608 -12.202  1.00 48.68           O  
ANISOU 2314  O   TYR A 309     8304   5876   4313    265   -707    -51       O  
ATOM   2315  CB  TYR A 309     -49.655  27.955 -12.220  1.00 48.56           C  
ANISOU 2315  CB  TYR A 309     8115   6001   4334    208   -683    -37       C  
ATOM   2316  CG  TYR A 309     -50.600  29.008 -11.674  1.00 48.93           C  
ANISOU 2316  CG  TYR A 309     8119   6073   4400    192   -675    -41       C  
ATOM   2317  CD1 TYR A 309     -51.980  28.918 -11.944  1.00 49.33           C  
ANISOU 2317  CD1 TYR A 309     8107   6158   4476    140   -637    -88       C  
ATOM   2318  CD2 TYR A 309     -50.106  30.083 -10.907  1.00 49.39           C  
ANISOU 2318  CD2 TYR A 309     8190   6113   4463    232   -708    -10       C  
ATOM   2319  CE1 TYR A 309     -52.858  29.917 -11.483  1.00 50.21           C  
ANISOU 2319  CE1 TYR A 309     8162   6285   4628    129   -631   -109       C  
ATOM   2320  CE2 TYR A 309     -50.983  31.087 -10.455  1.00 49.75           C  
ANISOU 2320  CE2 TYR A 309     8194   6176   4531    216   -693    -18       C  
ATOM   2321  CZ  TYR A 309     -52.358  31.009 -10.750  1.00 50.41           C  
ANISOU 2321  CZ  TYR A 309     8208   6292   4650    166   -652    -71       C  
ATOM   2322  OH  TYR A 309     -53.204  31.994 -10.331  1.00 51.36           O  
ANISOU 2322  OH  TYR A 309     8271   6425   4818    154   -639    -97       O  
ATOM   2323  N   PRO A 310     -49.554  24.656 -13.109  1.00 48.95           N  
ANISOU 2323  N   PRO A 310     8291   5978   4326    148   -597    -92       N  
ATOM   2324  CA  PRO A 310     -48.831  23.761 -14.031  1.00 49.14           C  
ANISOU 2324  CA  PRO A 310     8315   6001   4353    157   -602   -101       C  
ATOM   2325  C   PRO A 310     -48.272  24.515 -15.254  1.00 48.78           C  
ANISOU 2325  C   PRO A 310     8172   6016   4344    175   -636    -91       C  
ATOM   2326  O   PRO A 310     -48.641  25.667 -15.481  1.00 48.91           O  
ANISOU 2326  O   PRO A 310     8129   6079   4373    179   -660    -75       O  
ATOM   2327  CB  PRO A 310     -49.910  22.746 -14.438  1.00 49.39           C  
ANISOU 2327  CB  PRO A 310     8354   6047   4363     82   -533   -140       C  
ATOM   2328  CG  PRO A 310     -51.199  23.550 -14.439  1.00 49.58           C  
ANISOU 2328  CG  PRO A 310     8319   6113   4405     40   -510   -162       C  
ATOM   2329  CD  PRO A 310     -51.007  24.513 -13.272  1.00 49.30           C  
ANISOU 2329  CD  PRO A 310     8317   6045   4370     72   -527   -135       C  
ATOM   2330  N   ALA A 311     -47.404  23.836 -16.022  1.00 49.13           N  
ANISOU 2330  N   ALA A 311     8216   6048   4401    182   -628   -108       N  
ATOM   2331  CA  ALA A 311     -46.797  24.337 -17.258  1.00 49.74           C  
ANISOU 2331  CA  ALA A 311     8232   6165   4501    176   -626   -111       C  
ATOM   2332  C   ALA A 311     -47.824  24.711 -18.342  1.00 50.09           C  
ANISOU 2332  C   ALA A 311     8256   6269   4504    122   -617   -110       C  
ATOM   2333  O   ALA A 311     -48.806  23.991 -18.529  1.00 49.42           O  
ANISOU 2333  O   ALA A 311     8185   6198   4395     85   -603   -127       O  
ATOM   2334  CB  ALA A 311     -45.843  23.259 -17.794  1.00 50.51           C  
ANISOU 2334  CB  ALA A 311     8336   6224   4628    180   -596   -147       C  
ATOM   2335  N   ASN A 312     -47.541  25.815 -19.056  1.00 51.10           N  
ANISOU 2335  N   ASN A 312     8364   6423   4628    121   -630    -98       N  
ATOM   2336  CA  ASN A 312     -48.288  26.343 -20.210  1.00 51.38           C  
ANISOU 2336  CA  ASN A 312     8412   6496   4613     85   -653    -97       C  
ATOM   2337  C   ASN A 312     -49.709  26.844 -19.868  1.00 51.18           C  
ANISOU 2337  C   ASN A 312     8353   6504   4587     85   -707   -100       C  
ATOM   2338  O   ASN A 312     -50.570  26.870 -20.748  1.00 52.14           O  
ANISOU 2338  O   ASN A 312     8475   6645   4688     56   -733   -130       O  
ATOM   2339  CB  ASN A 312     -48.274  25.359 -21.414  1.00 51.65           C  
ANISOU 2339  CB  ASN A 312     8492   6524   4610     38   -616   -125       C  
ATOM   2340  CG  ASN A 312     -46.878  24.841 -21.781  1.00 52.44           C  
ANISOU 2340  CG  ASN A 312     8608   6582   4735     33   -546   -143       C  
ATOM   2341  ND2 ASN A 312     -45.941  25.744 -22.083  1.00 52.65           N  
ANISOU 2341  ND2 ASN A 312     8630   6590   4783     42   -523   -142       N  
ATOM   2342  OD1 ASN A 312     -46.646  23.634 -21.788  1.00 53.80           O  
ANISOU 2342  OD1 ASN A 312     8791   6731   4917     20   -508   -170       O  
ATOM   2343  N   TYR A 313     -49.918  27.265 -18.610  1.00 51.05           N  
ANISOU 2343  N   TYR A 313     8303   6489   4604    117   -724    -82       N  
ATOM   2344  CA  TYR A 313     -51.171  27.823 -18.109  1.00 52.20           C  
ANISOU 2344  CA  TYR A 313     8401   6658   4774    115   -758   -101       C  
ATOM   2345  C   TYR A 313     -51.124  29.358 -18.160  1.00 51.98           C  
ANISOU 2345  C   TYR A 313     8351   6648   4749    150   -820    -74       C  
ATOM   2346  O   TYR A 313     -50.131  29.945 -17.730  1.00 50.85           O  
ANISOU 2346  O   TYR A 313     8222   6491   4605    178   -813    -36       O  
ATOM   2347  CB  TYR A 313     -51.403  27.316 -16.669  1.00 52.97           C  
ANISOU 2347  CB  TYR A 313     8501   6725   4898    113   -708   -109       C  
ATOM   2348  CG  TYR A 313     -52.711  27.775 -16.045  1.00 53.93           C  
ANISOU 2348  CG  TYR A 313     8568   6859   5063     92   -708   -153       C  
ATOM   2349  CD1 TYR A 313     -53.899  27.056 -16.288  1.00 55.37           C  
ANISOU 2349  CD1 TYR A 313     8720   7046   5272     40   -675   -225       C  
ATOM   2350  CD2 TYR A 313     -52.752  28.941 -15.254  1.00 53.87           C  
ANISOU 2350  CD2 TYR A 313     8527   6857   5083    121   -733   -137       C  
ATOM   2351  CE1 TYR A 313     -55.122  27.508 -15.755  1.00 56.72           C  
ANISOU 2351  CE1 TYR A 313     8815   7221   5513     15   -662   -293       C  
ATOM   2352  CE2 TYR A 313     -53.975  29.398 -14.730  1.00 54.88           C  
ANISOU 2352  CE2 TYR A 313     8590   6990   5270     99   -722   -194       C  
ATOM   2353  CZ  TYR A 313     -55.161  28.683 -14.979  1.00 56.44           C  
ANISOU 2353  CZ  TYR A 313     8745   7188   5510     45   -683   -279       C  
ATOM   2354  OH  TYR A 313     -56.344  29.133 -14.469  1.00 57.91           O  
ANISOU 2354  OH  TYR A 313     8845   7372   5784     17   -659   -362       O  
ATOM   2355  N   HIS A 314     -52.224  29.972 -18.624  1.00 53.06           N  
ANISOU 2355  N   HIS A 314     8450   6807   4900    152   -887   -105       N  
ATOM   2356  CA  HIS A 314     -52.434  31.421 -18.637  1.00 54.31           C  
ANISOU 2356  CA  HIS A 314     8594   6973   5064    191   -960    -85       C  
ATOM   2357  C   HIS A 314     -52.857  31.907 -17.242  1.00 53.68           C  
ANISOU 2357  C   HIS A 314     8451   6895   5047    206   -938    -91       C  
ATOM   2358  O   HIS A 314     -54.047  31.900 -16.923  1.00 53.48           O  
ANISOU 2358  O   HIS A 314     8356   6878   5084    197   -952   -150       O  
ATOM   2359  CB  HIS A 314     -53.475  31.797 -19.713  1.00 56.25           C  
ANISOU 2359  CB  HIS A 314     8836   7228   5306    202  -1071   -127       C  
ATOM   2360  CG  HIS A 314     -53.028  31.564 -21.135  1.00 57.60           C  
ANISOU 2360  CG  HIS A 314     9117   7380   5387    191  -1104   -109       C  
ATOM   2361  CD2 HIS A 314     -52.738  32.444 -22.155  1.00 58.48           C  
ANISOU 2361  CD2 HIS A 314     9337   7462   5419    207  -1158    -73       C  
ATOM   2362  ND1 HIS A 314     -52.840  30.301 -21.672  1.00 58.82           N  
ANISOU 2362  ND1 HIS A 314     9303   7532   5513    149  -1066   -132       N  
ATOM   2363  CE1 HIS A 314     -52.447  30.464 -22.937  1.00 59.70           C  
ANISOU 2363  CE1 HIS A 314     9535   7614   5532    138  -1095   -112       C  
ATOM   2364  NE2 HIS A 314     -52.357  31.739 -23.299  1.00 59.09           N  
ANISOU 2364  NE2 HIS A 314     9517   7515   5418    171  -1146    -77       N  
ATOM   2365  N   ILE A 315     -51.856  32.296 -16.436  1.00 53.28           N  
ANISOU 2365  N   ILE A 315     8425   6829   4987    225   -901    -40       N  
ATOM   2366  CA  ILE A 315     -51.999  32.823 -15.075  1.00 53.57           C  
ANISOU 2366  CA  ILE A 315     8435   6855   5064    238   -877    -36       C  
ATOM   2367  C   ILE A 315     -52.799  34.139 -15.055  1.00 54.86           C  
ANISOU 2367  C   ILE A 315     8544   7036   5263    265   -941    -47       C  
ATOM   2368  O   ILE A 315     -53.711  34.276 -14.239  1.00 54.31           O  
ANISOU 2368  O   ILE A 315     8418   6963   5251    255   -923    -90       O  
ATOM   2369  CB  ILE A 315     -50.609  33.061 -14.411  1.00 52.78           C  
ANISOU 2369  CB  ILE A 315     8377   6729   4947    264   -853     14       C  
ATOM   2370  CG1 ILE A 315     -49.805  31.743 -14.319  1.00 52.56           C  
ANISOU 2370  CG1 ILE A 315     8398   6669   4902    252   -808     10       C  
ATOM   2371  CG2 ILE A 315     -50.680  33.738 -13.020  1.00 53.01           C  
ANISOU 2371  CG2 ILE A 315     8398   6740   5001    280   -843     23       C  
ATOM   2372  CD1 ILE A 315     -48.292  31.953 -14.205  1.00 52.53           C  
ANISOU 2372  CD1 ILE A 315     8415   6639   4903    286   -812     34       C  
ATOM   2373  N   LEU A 316     -52.467  35.037 -15.997  1.00 57.08           N  
ANISOU 2373  N   LEU A 316     8855   7324   5508    294  -1008    -14       N  
ATOM   2374  CA  LEU A 316     -53.217  36.247 -16.315  1.00 59.02           C  
ANISOU 2374  CA  LEU A 316     9074   7575   5775    331  -1098    -24       C  
ATOM   2375  C   LEU A 316     -53.445  36.277 -17.830  1.00 62.22           C  
ANISOU 2375  C   LEU A 316     9544   7972   6122    342  -1186    -28       C  
ATOM   2376  O   LEU A 316     -52.573  35.857 -18.591  1.00 60.76           O  
ANISOU 2376  O   LEU A 316     9449   7773   5863    323  -1156      7       O  
ATOM   2377  CB  LEU A 316     -52.430  37.505 -15.875  1.00 58.09           C  
ANISOU 2377  CB  LEU A 316     8979   7447   5645    362  -1095     29       C  
ATOM   2378  CG  LEU A 316     -52.129  37.606 -14.363  1.00 57.79           C  
ANISOU 2378  CG  LEU A 316     8912   7402   5640    357  -1022     44       C  
ATOM   2379  CD1 LEU A 316     -51.284  38.854 -14.047  1.00 57.43           C  
ANISOU 2379  CD1 LEU A 316     8895   7346   5577    385  -1027     95       C  
ATOM   2380  CD2 LEU A 316     -53.395  37.537 -13.489  1.00 57.95           C  
ANISOU 2380  CD2 LEU A 316     8860   7423   5734    347  -1006    -10       C  
ATOM   2381  N   HIS A 317     -54.603  36.812 -18.236  1.00 67.69           N  
ANISOU 2381  N   HIS A 317    10198   8663   6856    373  -1298    -83       N  
ATOM   2382  CA  HIS A 317     -54.964  37.043 -19.631  1.00 72.99           C  
ANISOU 2382  CA  HIS A 317    10960   9309   7464    397  -1421    -93       C  
ATOM   2383  C   HIS A 317     -56.041  38.130 -19.669  1.00 77.10           C  
ANISOU 2383  C   HIS A 317    11444   9809   8038    465  -1575   -141       C  
ATOM   2384  O   HIS A 317     -56.966  38.091 -18.858  1.00 78.30           O  
ANISOU 2384  O   HIS A 317    11457   9978   8315    477  -1613   -232       O  
ATOM   2385  CB  HIS A 317     -55.426  35.731 -20.302  1.00 74.88           C  
ANISOU 2385  CB  HIS A 317    11189   9556   7703    363  -1428   -146       C  
ATOM   2386  CG  HIS A 317     -55.723  35.858 -21.776  1.00 78.48           C  
ANISOU 2386  CG  HIS A 317    11763   9974   8078    387  -1563   -158       C  
ATOM   2387  CD2 HIS A 317     -56.940  36.053 -22.397  1.00 80.88           C  
ANISOU 2387  CD2 HIS A 317    12049  10260   8421    430  -1728   -237       C  
ATOM   2388  ND1 HIS A 317     -54.722  35.805 -22.752  1.00 79.62           N  
ANISOU 2388  ND1 HIS A 317    12085  10079   8085    364  -1541    -94       N  
ATOM   2389  CE1 HIS A 317     -55.359  35.968 -23.903  1.00 80.83           C  
ANISOU 2389  CE1 HIS A 317    12354  10187   8171    390  -1684   -120       C  
ATOM   2390  NE2 HIS A 317     -56.675  36.121 -23.753  1.00 81.97           N  
ANISOU 2390  NE2 HIS A 317    12377  10344   8423    438  -1816   -207       N  
ATOM   2391  N   LYS A 318     -55.897  39.064 -20.626  1.00 80.87           N  
ANISOU 2391  N   LYS A 318    12055  10242   8428    506  -1659    -91       N  
ATOM   2392  CA  LYS A 318     -56.671  40.307 -20.797  1.00 83.83           C  
ANISOU 2392  CA  LYS A 318    12428  10582   8841    585  -1816   -121       C  
ATOM   2393  C   LYS A 318     -58.172  40.076 -20.956  1.00 86.36           C  
ANISOU 2393  C   LYS A 318    12589  10910   9311    629  -1939   -247       C  
ATOM   2394  O   LYS A 318     -58.688  38.992 -21.233  1.00 90.10           O  
ANISOU 2394  O   LYS A 318    13076  11370   9789    640  -2045   -310       O  
ATOM   2395  CB  LYS A 318     -56.109  41.093 -22.011  1.00  0.00           C  
ATOM   2396  CG  LYS A 318     -56.188  40.354 -23.368  1.00  0.00           C  
ATOM   2397  CD  LYS A 318     -55.709  41.212 -24.551  1.00  0.00           C  
ATOM   2398  CE  LYS A 318     -55.807  40.504 -25.916  1.00  0.00           C  
ATOM   2399  NZ  LYS A 318     -57.202  40.276 -26.340  1.00  0.00           N1+
ATOM   2400  N   LYS A 320     -60.091  38.301 -18.363  1.00 99.42           N  
ANISOU 2400  N   LYS A 320    13770  12655  11350    532  -1765   -519       N  
ATOM   2401  CA  LYS A 320     -60.229  37.135 -17.463  1.00100.69           C  
ANISOU 2401  CA  LYS A 320    13815  12842  11598    446  -1589   -581       C  
ATOM   2402  C   LYS A 320     -59.398  37.323 -16.159  1.00100.48           C  
ANISOU 2402  C   LYS A 320    13810  12826  11541    404  -1415   -502       C  
ATOM   2403  O   LYS A 320     -59.379  36.402 -15.339  1.00100.56           O  
ANISOU 2403  O   LYS A 320    13811  12841  11554    328  -1257   -508       O  
ATOM   2404  CB  LYS A 320     -59.900  35.800 -18.180  1.00  0.00           C  
ATOM   2405  CG  LYS A 320     -60.885  35.448 -19.313  1.00  0.00           C  
ATOM   2406  CD  LYS A 320     -60.598  34.098 -20.002  1.00  0.00           C  
ATOM   2407  CE  LYS A 320     -60.840  32.840 -19.142  1.00  0.00           C  
ATOM   2408  NZ  LYS A 320     -62.264  32.650 -18.802  1.00  0.00           N1+
ATOM   2409  N   VAL A 321     -58.747  38.488 -15.957  1.00100.66           N  
ANISOU 2409  N   VAL A 321    13875  12838  11531    453  -1453   -433       N  
ATOM   2410  CA  VAL A 321     -57.934  38.814 -14.782  1.00 98.68           C  
ANISOU 2410  CA  VAL A 321    13670  12591  11232    425  -1320   -346       C  
ATOM   2411  C   VAL A 321     -58.810  39.030 -13.529  1.00 95.79           C  
ANISOU 2411  C   VAL A 321    13187  12213  10995    394  -1224   -430       C  
ATOM   2412  O   VAL A 321     -59.840  39.700 -13.608  1.00 95.96           O  
ANISOU 2412  O   VAL A 321    13091  12223  11145    427  -1298   -532       O  
ATOM   2413  CB  VAL A 321     -57.075  40.090 -15.025  1.00 99.43           C  
ANISOU 2413  CB  VAL A 321    13867  12676  11234    483  -1390   -241       C  
ATOM   2414  CG1 VAL A 321     -56.239  40.545 -13.810  1.00 97.79           C  
ANISOU 2414  CG1 VAL A 321    13688  12469  10999    462  -1274   -171       C  
ATOM   2415  CG2 VAL A 321     -56.147  39.906 -16.236  1.00 99.71           C  
ANISOU 2415  CG2 VAL A 321    14042  12707  11135    489  -1439   -167       C  
ATOM   2416  N   LYS A 322     -58.359  38.464 -12.398  1.00 91.22           N  
ANISOU 2416  N   LYS A 322    12651  11626  10382    330  -1065   -395       N  
ATOM   2417  CA  LYS A 322     -59.053  38.471 -11.107  1.00 88.36           C  
ANISOU 2417  CA  LYS A 322    12223  11233  10113    278   -938   -472       C  
ATOM   2418  C   LYS A 322     -58.637  39.680 -10.241  1.00 83.60           C  
ANISOU 2418  C   LYS A 322    11655  10619   9490    307   -926   -408       C  
ATOM   2419  O   LYS A 322     -58.279  39.508  -9.075  1.00 83.97           O  
ANISOU 2419  O   LYS A 322    11758  10634   9512    255   -795   -392       O  
ATOM   2420  CB  LYS A 322     -58.794  37.118 -10.403  1.00  0.00           C  
ATOM   2421  CG  LYS A 322     -59.309  35.900 -11.192  1.00  0.00           C  
ATOM   2422  CD  LYS A 322     -59.038  34.574 -10.467  1.00  0.00           C  
ATOM   2423  CE  LYS A 322     -59.511  33.357 -11.279  1.00  0.00           C  
ATOM   2424  NZ  LYS A 322     -59.237  32.091 -10.576  1.00  0.00           N1+
ATOM   2425  N   SER A 323     -58.676  40.886 -10.839  1.00 76.73           N  
ANISOU 2425  N   SER A 323    10768   9762   8623    388  -1064   -375       N  
ATOM   2426  CA  SER A 323     -58.318  42.186 -10.250  1.00 72.10           C  
ANISOU 2426  CA  SER A 323    10208   9164   8019    422  -1068   -316       C  
ATOM   2427  C   SER A 323     -56.845  42.309  -9.792  1.00 66.28           C  
ANISOU 2427  C   SER A 323     9605   8428   7149    413  -1012   -189       C  
ATOM   2428  O   SER A 323     -56.537  43.182  -8.981  1.00 64.46           O  
ANISOU 2428  O   SER A 323     9398   8180   6912    414   -969   -157       O  
ATOM   2429  CB  SER A 323     -59.323  42.578  -9.139  1.00 73.50           C  
ANISOU 2429  CB  SER A 323    10291   9310   8322    385   -971   -416       C  
ATOM   2430  OG  SER A 323     -60.595  42.827  -9.701  1.00 76.41           O  
ANISOU 2430  OG  SER A 323    10509   9672   8850    384  -1006   -566       O  
ATOM   2431  N   VAL A 324     -55.959  41.448 -10.326  1.00 61.83           N  
ANISOU 2431  N   VAL A 324     9121   7880   6492    407  -1021   -127       N  
ATOM   2432  CA  VAL A 324     -54.521  41.430 -10.054  1.00 58.29           C  
ANISOU 2432  CA  VAL A 324     8775   7426   5945    405   -985    -32       C  
ATOM   2433  C   VAL A 324     -53.835  42.675 -10.644  1.00 56.20           C  
ANISOU 2433  C   VAL A 324     8542   7168   5641    459  -1060     32       C  
ATOM   2434  O   VAL A 324     -54.038  42.979 -11.821  1.00 56.60           O  
ANISOU 2434  O   VAL A 324     8598   7227   5679    492  -1149     34       O  
ATOM   2435  CB  VAL A 324     -53.847  40.162 -10.645  1.00 57.69           C  
ANISOU 2435  CB  VAL A 324     8757   7357   5805    382   -966     -8       C  
ATOM   2436  CG1 VAL A 324     -52.307  40.129 -10.518  1.00 57.00           C  
ANISOU 2436  CG1 VAL A 324     8750   7259   5646    394   -952     67       C  
ATOM   2437  CG2 VAL A 324     -54.436  38.881 -10.022  1.00 57.76           C  
ANISOU 2437  CG2 VAL A 324     8761   7345   5837    323   -877    -67       C  
ATOM   2438  N   LYS A 325     -53.034  43.348  -9.805  1.00 54.26           N  
ANISOU 2438  N   LYS A 325     8335   6909   5371    463  -1024     80       N  
ATOM   2439  CA  LYS A 325     -52.277  44.545 -10.168  1.00 52.85           C  
ANISOU 2439  CA  LYS A 325     8196   6730   5154    500  -1068    137       C  
ATOM   2440  C   LYS A 325     -50.763  44.302 -10.125  1.00 50.54           C  
ANISOU 2440  C   LYS A 325     7965   6432   4805    491  -1038    185       C  
ATOM   2441  O   LYS A 325     -50.047  45.018 -10.821  1.00 50.18           O  
ANISOU 2441  O   LYS A 325     7957   6383   4726    504  -1057    216       O  
ATOM   2442  CB  LYS A 325     -52.676  45.709  -9.235  1.00 53.18           C  
ANISOU 2442  CB  LYS A 325     8214   6757   5234    517  -1061    139       C  
ATOM   2443  CG  LYS A 325     -54.169  46.093  -9.281  1.00 54.08           C  
ANISOU 2443  CG  LYS A 325     8249   6867   5430    538  -1103     77       C  
ATOM   2444  CD  LYS A 325     -54.678  46.466 -10.685  1.00 54.47           C  
ANISOU 2444  CD  LYS A 325     8297   6920   5478    583  -1219     63       C  
ATOM   2445  CE  LYS A 325     -56.170  46.813 -10.707  1.00 56.15           C  
ANISOU 2445  CE  LYS A 325     8408   7120   5803    617  -1283    -24       C  
ATOM   2446  NZ  LYS A 325     -56.635  47.116 -12.070  1.00 57.71           N1+
ANISOU 2446  NZ  LYS A 325     8624   7305   5995    673  -1430    -46       N1+
ATOM   2447  N   TYR A 326     -50.298  43.304  -9.353  1.00 48.29           N  
ANISOU 2447  N   TYR A 326     7697   6135   4516    469   -990    181       N  
ATOM   2448  CA  TYR A 326     -48.884  42.955  -9.262  1.00 46.84           C  
ANISOU 2448  CA  TYR A 326     7550   5936   4309    473   -979    202       C  
ATOM   2449  C   TYR A 326     -48.724  41.437  -9.108  1.00 46.04           C  
ANISOU 2449  C   TYR A 326     7474   5821   4196    454   -956    183       C  
ATOM   2450  O   TYR A 326     -49.527  40.799  -8.426  1.00 46.18           O  
ANISOU 2450  O   TYR A 326     7507   5823   4214    433   -928    162       O  
ATOM   2451  CB  TYR A 326     -48.226  43.739  -8.105  1.00 46.10           C  
ANISOU 2451  CB  TYR A 326     7472   5817   4226    490   -977    218       C  
ATOM   2452  CG  TYR A 326     -46.729  43.914  -8.243  1.00 45.76           C  
ANISOU 2452  CG  TYR A 326     7433   5761   4192    505   -986    222       C  
ATOM   2453  CD1 TYR A 326     -46.247  44.784  -9.237  1.00 45.78           C  
ANISOU 2453  CD1 TYR A 326     7425   5774   4195    502   -979    230       C  
ATOM   2454  CD2 TYR A 326     -45.821  43.232  -7.406  1.00 45.85           C  
ANISOU 2454  CD2 TYR A 326     7464   5737   4218    519  -1001    203       C  
ATOM   2455  CE1 TYR A 326     -44.866  44.956  -9.417  1.00 45.67           C  
ANISOU 2455  CE1 TYR A 326     7400   5741   4210    501   -961    209       C  
ATOM   2456  CE2 TYR A 326     -44.434  43.430  -7.567  1.00 45.99           C  
ANISOU 2456  CE2 TYR A 326     7456   5738   4278    535  -1012    178       C  
ATOM   2457  CZ  TYR A 326     -43.958  44.289  -8.578  1.00 45.76           C  
ANISOU 2457  CZ  TYR A 326     7395   5725   4264    518   -979    176       C  
ATOM   2458  OH  TYR A 326     -42.620  44.477  -8.755  1.00 45.97           O  
ANISOU 2458  OH  TYR A 326     7383   5730   4353    518   -964    128       O  
ATOM   2459  N   LEU A 327     -47.676  40.902  -9.750  1.00 45.41           N  
ANISOU 2459  N   LEU A 327     7404   5738   4110    457   -958    183       N  
ATOM   2460  CA  LEU A 327     -47.332  39.485  -9.790  1.00 45.12           C  
ANISOU 2460  CA  LEU A 327     7392   5684   4064    446   -945    163       C  
ATOM   2461  C   LEU A 327     -45.850  39.333  -9.427  1.00 44.52           C  
ANISOU 2461  C   LEU A 327     7326   5573   4015    473   -963    150       C  
ATOM   2462  O   LEU A 327     -45.025  40.084  -9.943  1.00 44.09           O  
ANISOU 2462  O   LEU A 327     7237   5524   3990    479   -960    143       O  
ATOM   2463  CB  LEU A 327     -47.677  38.942 -11.200  1.00 45.72           C  
ANISOU 2463  CB  LEU A 327     7456   5790   4125    422   -934    154       C  
ATOM   2464  CG  LEU A 327     -47.374  37.443 -11.435  1.00 46.21           C  
ANISOU 2464  CG  LEU A 327     7539   5838   4178    407   -915    131       C  
ATOM   2465  CD1 LEU A 327     -48.358  36.834 -12.447  1.00 46.98           C  
ANISOU 2465  CD1 LEU A 327     7630   5966   4251    375   -908    119       C  
ATOM   2466  CD2 LEU A 327     -45.915  37.166 -11.864  1.00 46.55           C  
ANISOU 2466  CD2 LEU A 327     7576   5863   4246    416   -906    115       C  
ATOM   2467  N   ILE A 328     -45.548  38.350  -8.567  1.00 44.81           N  
ANISOU 2467  N   ILE A 328     7416   5562   4045    489   -982    136       N  
ATOM   2468  CA  ILE A 328     -44.197  37.975  -8.147  1.00 44.74           C  
ANISOU 2468  CA  ILE A 328     7415   5503   4079    534  -1034    106       C  
ATOM   2469  C   ILE A 328     -44.048  36.456  -8.334  1.00 45.06           C  
ANISOU 2469  C   ILE A 328     7496   5511   4114    538  -1042     80       C  
ATOM   2470  O   ILE A 328     -44.922  35.703  -7.905  1.00 45.39           O  
ANISOU 2470  O   ILE A 328     7616   5532   4097    518  -1024     93       O  
ATOM   2471  CB  ILE A 328     -43.947  38.315  -6.644  1.00 44.53           C  
ANISOU 2471  CB  ILE A 328     7455   5420   4043    572  -1093    111       C  
ATOM   2472  CG1 ILE A 328     -43.986  39.838  -6.374  1.00 44.44           C  
ANISOU 2472  CG1 ILE A 328     7401   5439   4045    569  -1084    133       C  
ATOM   2473  CG2 ILE A 328     -42.643  37.722  -6.061  1.00 45.08           C  
ANISOU 2473  CG2 ILE A 328     7532   5426   4170    633  -1181     62       C  
ATOM   2474  CD1 ILE A 328     -44.354  40.193  -4.930  1.00 44.59           C  
ANISOU 2474  CD1 ILE A 328     7505   5407   4028    586  -1117    148       C  
ATOM   2475  N   VAL A 329     -42.925  36.036  -8.935  1.00 45.06           N  
ANISOU 2475  N   VAL A 329     7442   5498   4180    560  -1058     34       N  
ATOM   2476  CA  VAL A 329     -42.561  34.631  -9.106  1.00 45.43           C  
ANISOU 2476  CA  VAL A 329     7519   5505   4235    574  -1074      1       C  
ATOM   2477  C   VAL A 329     -41.773  34.161  -7.869  1.00 46.40           C  
ANISOU 2477  C   VAL A 329     7708   5537   4384    648  -1184    -31       C  
ATOM   2478  O   VAL A 329     -40.738  34.748  -7.551  1.00 46.53           O  
ANISOU 2478  O   VAL A 329     7662   5525   4489    697  -1248    -82       O  
ATOM   2479  CB  VAL A 329     -41.685  34.425 -10.373  1.00 45.57           C  
ANISOU 2479  CB  VAL A 329     7445   5544   4325    557  -1029    -49       C  
ATOM   2480  CG1 VAL A 329     -41.245  32.964 -10.595  1.00 45.87           C  
ANISOU 2480  CG1 VAL A 329     7512   5539   4375    572  -1043    -85       C  
ATOM   2481  CG2 VAL A 329     -42.391  34.929 -11.643  1.00 45.28           C  
ANISOU 2481  CG2 VAL A 329     7383   5576   4242    488   -940    -16       C  
ATOM   2482  N   LEU A 330     -42.287  33.119  -7.198  1.00 47.06           N  
ANISOU 2482  N   LEU A 330     7928   5564   4389    655  -1208    -11       N  
ATOM   2483  CA  LEU A 330     -41.698  32.531  -5.992  1.00 47.84           C  
ANISOU 2483  CA  LEU A 330     8148   5549   4477    730  -1329    -37       C  
ATOM   2484  C   LEU A 330     -40.863  31.282  -6.325  1.00 49.45           C  
ANISOU 2484  C   LEU A 330     8347   5704   4738    775  -1382    -95       C  
ATOM   2485  O   LEU A 330     -39.840  31.065  -5.679  1.00 49.91           O  
ANISOU 2485  O   LEU A 330     8406   5684   4872    861  -1512   -158       O  
ATOM   2486  CB  LEU A 330     -42.821  32.155  -5.001  1.00 47.28           C  
ANISOU 2486  CB  LEU A 330     8272   5419   4271    702  -1310     11       C  
ATOM   2487  CG  LEU A 330     -43.729  33.314  -4.532  1.00 46.62           C  
ANISOU 2487  CG  LEU A 330     8204   5373   4136    651  -1243     58       C  
ATOM   2488  CD1 LEU A 330     -44.960  32.755  -3.793  1.00 46.86           C  
ANISOU 2488  CD1 LEU A 330     8417   5340   4045    594  -1173     83       C  
ATOM   2489  CD2 LEU A 330     -42.963  34.357  -3.688  1.00 46.85           C  
ANISOU 2489  CD2 LEU A 330     8231   5371   4198    707  -1337     51       C  
ATOM   2490  N   GLU A 331     -41.314  30.497  -7.319  1.00 51.11           N  
ANISOU 2490  N   GLU A 331     8550   5951   4916    720  -1291    -83       N  
ATOM   2491  CA  GLU A 331     -40.640  29.324  -7.881  1.00 53.07           C  
ANISOU 2491  CA  GLU A 331     8782   6161   5220    750  -1316   -139       C  
ATOM   2492  C   GLU A 331     -40.936  29.280  -9.386  1.00 52.04           C  
ANISOU 2492  C   GLU A 331     8535   6126   5112    673  -1187   -139       C  
ATOM   2493  O   GLU A 331     -41.982  29.770  -9.812  1.00 50.60           O  
ANISOU 2493  O   GLU A 331     8357   6012   4853    600  -1095    -84       O  
ATOM   2494  CB  GLU A 331     -41.152  28.006  -7.236  1.00 55.37           C  
ANISOU 2494  CB  GLU A 331     9270   6359   5408    764  -1350   -121       C  
ATOM   2495  CG  GLU A 331     -41.048  27.881  -5.696  1.00 58.36           C  
ANISOU 2495  CG  GLU A 331     9848   6618   5707    822  -1464   -105       C  
ATOM   2496  CD  GLU A 331     -39.630  27.757  -5.113  1.00 62.07           C  
ANISOU 2496  CD  GLU A 331    10318   6990   6273    947  -1654   -177       C  
ATOM   2497  OE1 GLU A 331     -38.670  27.532  -5.883  1.00 64.82           O  
ANISOU 2497  OE1 GLU A 331    10494   7362   6772    987  -1686   -255       O  
ATOM   2498  OE2 GLU A 331     -39.524  27.891  -3.875  1.00 65.05           O1-
ANISOU 2498  OE2 GLU A 331    10876   7259   6581   1006  -1774   -168       O1-
ATOM   2499  N   GLY A 332     -40.044  28.631 -10.152  1.00 52.10           N  
ANISOU 2499  N   GLY A 332     8442   6128   5225    690  -1184   -210       N  
ATOM   2500  CA  GLY A 332     -40.223  28.382 -11.583  1.00 52.09           C  
ANISOU 2500  CA  GLY A 332     8369   6192   5230    616  -1064   -217       C  
ATOM   2501  C   GLY A 332     -40.034  29.657 -12.419  1.00 52.32           C  
ANISOU 2501  C   GLY A 332     8284   6291   5303    564   -982   -226       C  
ATOM   2502  O   GLY A 332     -39.335  30.588 -12.014  1.00 52.58           O  
ANISOU 2502  O   GLY A 332     8246   6312   5417    594  -1013   -263       O  
ATOM   2503  N   LYS A 333     -40.634  29.649 -13.619  1.00 52.13           N  
ANISOU 2503  N   LYS A 333     8259   6327   5221    486   -880   -197       N  
ATOM   2504  CA  LYS A 333     -40.565  30.709 -14.621  1.00 52.42           C  
ANISOU 2504  CA  LYS A 333     8240   6410   5267    427   -794   -201       C  
ATOM   2505  C   LYS A 333     -41.947  30.959 -15.241  1.00 50.85           C  
ANISOU 2505  C   LYS A 333     8098   6273   4948    364   -746   -130       C  
ATOM   2506  O   LYS A 333     -42.738  30.025 -15.395  1.00 49.67           O  
ANISOU 2506  O   LYS A 333     7998   6135   4740    343   -738   -111       O  
ATOM   2507  CB  LYS A 333     -39.588  30.303 -15.745  1.00 54.93           C  
ANISOU 2507  CB  LYS A 333     8494   6701   5674    396   -713   -290       C  
ATOM   2508  CG  LYS A 333     -38.122  30.155 -15.307  1.00 57.26           C  
ANISOU 2508  CG  LYS A 333     8700   6927   6129    462   -764   -396       C  
ATOM   2509  CD  LYS A 333     -37.165  29.867 -16.476  1.00 59.35           C  
ANISOU 2509  CD  LYS A 333     8879   7163   6508    413   -650   -507       C  
ATOM   2510  CE  LYS A 333     -37.413  28.504 -17.151  1.00 60.70           C  
ANISOU 2510  CE  LYS A 333     9086   7323   6652    382   -598   -520       C  
ATOM   2511  NZ  LYS A 333     -36.456  28.251 -18.241  1.00 62.52           N1+
ANISOU 2511  NZ  LYS A 333     9255   7525   6973    308   -450   -624       N1+
ATOM   2512  N   VAL A 334     -42.170  32.217 -15.653  1.00 50.28           N  
ANISOU 2512  N   VAL A 334     8021   6233   4849    339   -724   -102       N  
ATOM   2513  CA  VAL A 334     -43.316  32.637 -16.459  1.00 49.39           C  
ANISOU 2513  CA  VAL A 334     7961   6165   4638    292   -705    -51       C  
ATOM   2514  C   VAL A 334     -42.828  33.605 -17.550  1.00 49.24           C  
ANISOU 2514  C   VAL A 334     7961   6139   4609    244   -634    -67       C  
ATOM   2515  O   VAL A 334     -41.902  34.379 -17.310  1.00 49.03           O  
ANISOU 2515  O   VAL A 334     7891   6084   4652    246   -598   -107       O  
ATOM   2516  CB  VAL A 334     -44.431  33.330 -15.614  1.00 49.47           C  
ANISOU 2516  CB  VAL A 334     7980   6206   4607    316   -766      4       C  
ATOM   2517  CG1 VAL A 334     -44.918  32.443 -14.457  1.00 49.34           C  
ANISOU 2517  CG1 VAL A 334     7977   6174   4596    348   -808      9       C  
ATOM   2518  CG2 VAL A 334     -44.095  34.730 -15.065  1.00 49.40           C  
ANISOU 2518  CG2 VAL A 334     7944   6194   4629    337   -778     13       C  
ATOM   2519  N   GLU A 335     -43.470  33.541 -18.724  1.00 49.84           N  
ANISOU 2519  N   GLU A 335     8113   6227   4594    197   -613    -45       N  
ATOM   2520  CA  GLU A 335     -43.182  34.389 -19.874  1.00 49.65           C  
ANISOU 2520  CA  GLU A 335     8167   6176   4519    143   -547    -51       C  
ATOM   2521  C   GLU A 335     -44.274  35.459 -20.002  1.00 48.55           C  
ANISOU 2521  C   GLU A 335     8090   6059   4297    157   -620      9       C  
ATOM   2522  O   GLU A 335     -45.464  35.140 -19.968  1.00 47.35           O  
ANISOU 2522  O   GLU A 335     7935   5943   4110    183   -703     40       O  
ATOM   2523  CB  GLU A 335     -43.054  33.508 -21.130  1.00 50.82           C  
ANISOU 2523  CB  GLU A 335     8395   6300   4614     82   -480    -78       C  
ATOM   2524  CG  GLU A 335     -42.576  34.273 -22.386  1.00 52.38           C  
ANISOU 2524  CG  GLU A 335     8713   6440   4748      8   -381    -98       C  
ATOM   2525  CD  GLU A 335     -42.189  33.374 -23.572  1.00 53.70           C  
ANISOU 2525  CD  GLU A 335     8949   6561   4891    -64   -272   -151       C  
ATOM   2526  OE1 GLU A 335     -42.716  32.243 -23.674  1.00 53.49           O  
ANISOU 2526  OE1 GLU A 335     8880   6556   4885    -52   -292   -162       O  
ATOM   2527  OE2 GLU A 335     -41.358  33.840 -24.381  1.00 55.58           O1-
ANISOU 2527  OE2 GLU A 335     9300   6733   5084   -140   -155   -184       O1-
ATOM   2528  N   LEU A 336     -43.823  36.712 -20.143  1.00 48.66           N  
ANISOU 2528  N   LEU A 336     8153   6043   4290    139   -586     14       N  
ATOM   2529  CA  LEU A 336     -44.655  37.899 -20.290  1.00 48.89           C  
ANISOU 2529  CA  LEU A 336     8253   6077   4243    159   -661     66       C  
ATOM   2530  C   LEU A 336     -44.920  38.161 -21.776  1.00 49.28           C  
ANISOU 2530  C   LEU A 336     8482   6075   4167    110   -647     73       C  
ATOM   2531  O   LEU A 336     -43.997  38.060 -22.584  1.00 48.71           O  
ANISOU 2531  O   LEU A 336     8491   5946   4069     41   -528     36       O  
ATOM   2532  CB  LEU A 336     -43.907  39.107 -19.688  1.00 49.51           C  
ANISOU 2532  CB  LEU A 336     8303   6142   4365    171   -635     69       C  
ATOM   2533  CG  LEU A 336     -43.614  39.019 -18.178  1.00 49.49           C  
ANISOU 2533  CG  LEU A 336     8154   6172   4475    222   -661     59       C  
ATOM   2534  CD1 LEU A 336     -42.662  40.156 -17.759  1.00 49.90           C  
ANISOU 2534  CD1 LEU A 336     8179   6198   4581    218   -612     38       C  
ATOM   2535  CD2 LEU A 336     -44.911  39.009 -17.348  1.00 49.29           C  
ANISOU 2535  CD2 LEU A 336     8091   6195   4441    277   -769    104       C  
ATOM   2536  N   PHE A 337     -46.166  38.541 -22.085  1.00 49.44           N  
ANISOU 2536  N   PHE A 337     8569   6103   4112    145   -772    110       N  
ATOM   2537  CA  PHE A 337     -46.631  38.887 -23.423  1.00 50.88           C  
ANISOU 2537  CA  PHE A 337     8954   6222   4156    118   -807    121       C  
ATOM   2538  C   PHE A 337     -47.407  40.207 -23.384  1.00 51.80           C  
ANISOU 2538  C   PHE A 337     9148   6315   4217    170   -929    159       C  
ATOM   2539  O   PHE A 337     -48.197  40.422 -22.465  1.00 50.99           O  
ANISOU 2539  O   PHE A 337     8922   6268   4184    238  -1033    169       O  
ATOM   2540  CB  PHE A 337     -47.551  37.773 -23.968  1.00 50.88           C  
ANISOU 2540  CB  PHE A 337     8972   6238   4120    122   -885    109       C  
ATOM   2541  CG  PHE A 337     -46.880  36.456 -24.302  1.00 50.67           C  
ANISOU 2541  CG  PHE A 337     8909   6219   4124     68   -772     73       C
[truncated: 616,511 more chars]
